# Supplementary material for: Towards the Complete Goat Pan-Genome by Recovering Missing Genomic Segments From the Reference Genome
Source: Front Genet. 2019 Nov 15;10:1169. doi: 10.3389/fgene.2019.01169 (PMC6874019; doi:10.3389/fgene.2019.01169)
Supplement: Supplementary file 3 [file DataSheet_1.xlsx]

## Sheet: goatAndwildgoat
Supplementary Table S1. The information of the pan-sequences including length, and NRD in the goat populations.
Species	C.hircus	C.hircus	C.hircus	C.hircus	C.hircus	C.hircus	C.hircus	C.hircus	C.hircus	C.hircus	C.hircus	C.hircus	C.hircus	C.hircus	C.hircus	C.hircus	C.hircus	C.hircus	C.hircus	C.hircus	C.hircus	C.hircus	C.hircus	C.hircus	C.hircus	C.hircus	C.hircus	C.hircus	C.hircus	C.hircus	C.hircus	C.hircus	C.hircus	C.hircus	C.hircus	C.hircus	C.hircus	C.hircus	C.hircus	C.hircus	C.hircus	C.hircus	C.hircus	C.hircus	C.hircus	C.hircus	C.hircus	C.hircus	C.hircus
Region	Africa	Africa	Africa	Africa	Africa	Africa	Africa	Africa	Africa	Africa	Africa	Africa	Africa	Africa	Africa	Africa	Africa	Africa	Asia	Asia	Asia	Asia	Asia	Asia	Asia	Asia	Asia	Asia	Asia	Asia	Asia	Asia	Asia	Asia	Asia	Asia	Asia	Asia	Asia	Asia	Asia	Asia	Asia	Asia	Asia	Asia	Asia	Asia	Asia
Name(scaffoldname_start_end-species)	ERR297229	ERR229474	ERR229481	ERR229485	ERR229487	ERR232492	ERR313257	ERR313259	ERR313266	ERR313272	ERR315505	ERR315515	ERR315516	ERR318768	ERR332581	ERR332592	ERR340428	ERR345973	D10	D11	D2	D3	D4	D5	D6	D7	D8	D9	M3-550_NoIndex_L005	S10	S11	S12	S13	S15	S1	S2	S3	S4	S5	T14	T16-580_NoIndex_L005	Wm102-3	Wme01-3	Wme02-3	Xm102-1	Xm102-6	Xme01-1	XME01-6	Xme02-1
scaffold1_len376879_cov72_338998_340000-Ammotragus.lervia	1.315	1.27	0.9	1.175	1.28	0.86	0.77	0.98	1.19	0.65	0.575	0.81	1.03	1.4	1.52	0.535	1.28	0.42	0	0	0.21	0	0	0.42	0.23	0.455	0	0	0.27	0.635	0.23	0	0.23	0	0	0.465	0	0	0	0.34	0.155	0.365	0.35	0.15	0.835	0.645	0.425	0.555	0.475
scaffold10_len314752_cov72_220000_221081-Ammotragus.lervia	0.125	0	0.12	0.05	0.12	0.055	0.06	0	0.07	0.115	0.06	0.005	0.055	0	0.45	0.36	0	0.34	0.1	0.115	0	0	0	0	0.225	0	0	0	0.275	0	0	0.37	0	0	0	0	0.11	0.11	0.105	0.37	0.005	0.195	0.095	0.18	0.115	0.565	0.355	0.065	0.145
scaffold100154_len958_cov75_0_760-Ammotragus.lervia	0.085	0.135	0.02	0.055	0.105	0.23	0.075	0.04	0.07	0.07	0.045	0.02	0.075	0.03	0.04	0.015	0.215	0.06	0.04	0.13	0.08	0	0.08	0.04	0.035	0.175	0.015	0.125	0.03	0.065	0.025	0.075	0.065	0.1	0.05	0.07	0.105	0.14	0.045	1.235	0.205	0.105	0.16	0.16	0.125	0.115	0.175	0.21	0.085
scaffold1002_len347699_cov71_297000_298000-Ammotragus.lervia	0.54	11.215	0	0	0	0	22.52	0	0	0.82	15.505	0	1.055	0	0	0.725	15.485	0	0	0	0	0	0	0	0	0	0	0	0	0	0	0	0	0	0	0	0	0	0	0	0.7	0	0	0	0	0	0	0	0
scaffold1003_len134271_cov40_94997_95433-Ammotragus.lervia	0	0	1.02	1.1	0	0	0	0	0	0	0	0	0	0	0	0	0	0	0	0	0	0	0	0	0	0	3.88	3.53	0	0	0	0	3.88	0	0	0	0	0	0	0.75	0	1.77	2.53	0	0	0	0	3.51	0
scaffold100421_len688_cov125_0_695-Ammotragus.lervia	0.225	2.105	1.68	1.145	0.44	1.625	0.875	0.965	0.915	0.405	0.41	0.525	1.12	1.085	1.495	1.09	2.05	0.23	0.525	2.085	2.225	0	0	1.455	0.52	2.8	0.475	3.18	3.215	3.365	2.09	0.815	0.495	3.53	3.465	0.48	1.065	2.03	1.445	8.325	9	2.08	3.4	0.74	0.865	1.17	0.83	2.56	1.215
scaffold1006_len2813801_cov72_1190000_1190423-Ammotragus.lervia	0	0.21	0	0.43	0	0.43	0	0.2	0.48	0.43	0	0	0	0	0	0.54	0.23	0	0	0	0	0	0	0	0	0	0	0	0	0	0	0	0	0	0	0	0	0	0	0	0	0	0	0	0	0	0	0	0
scaffold100781_len579_cov132_0_580-Ammotragus.lervia	0	0	0	0	0	0	0	0	0	0	0	0	0	0	0	0	0	0	0	0	0	0.03	0	0	0	0	0	0	0	0	0	0	0	0	0	0	0	0	0	0	0	0	0	0	0	0	0	0	0
scaffold10086_len2035_cov76_0_3142-Ammotragus.lervia	0.075	0.01	0.05	0.08	0.04	0.255	0.09	0.055	0.07	0.16	0.06	0.02	0.06	0.13	0.02	0.055	0.11	0.105	0.355	0.245	0.39	0.32	0.375	0.245	0.3	0.195	0.175	0.36	0.02	0.225	0.18	0.25	0.225	0.24	0.175	0.35	0.15	0.27	0.34	0.15	0.05	1.4	1.315	1.29	0.815	2.04	0.99	1.935	1.255
scaffold10098_len27652_cov59_0_2387-Ammotragus.lervia	0.06	0.105	0.05	0.05	0.035	0.24	0.055	0.025	0.05	0.065	0.035	0.01	0.04	0.095	0.01	0.08	0.115	0.055	0.275	0.38	0.215	0.25	0.225	0.295	0.315	0.145	0.24	0.255	0.015	0.265	0.21	0.2	0.21	0.21	0.155	0.33	0.185	0.13	0.145	0.085	0.05	0.34	0.675	0.62	0.495	0.535	0.53	0.49	0.37
scaffold10098_len27652_cov59_21497_27966-Ammotragus.lervia	0.055	0.115	0.06	0.05	0.075	0.195	0.02	0.04	0.04	0.07	0.05	0.055	0.03	0.11	0.045	0.07	0.06	0.035	0.23	0.165	0.2	0.17	0.135	0.15	0.15	0.14	0.18	0.205	0.04	0.185	0.19	0.22	0.1	0.175	0.23	0.225	0.13	0.14	0.225	0.08	0.045	0.495	0.475	0.48	0.505	0.935	0.36	0.725	0.395
scaffold10099_len2817_cov67_0_3823-Ammotragus.lervia	0.08	0.1	0.1	0.07	0.06	0.28	0.06	0.02	0.04	0.12	0.01	0.04	0.07	0.11	0.02	0.13	0.13	0	0.43	0.43	0.38	0.38	0.52	0.28	0.25	0.37	0.38	0.28	0.04	0.51	0.38	0.51	0.37	0.56	0.45	0.58	0.43	0.48	0.58	0.2	0.18	0.71	0.76	0.85	0.88	1.21	0.72	1.28	0.75
scaffold101392_len1767_cov57_0_861-Ammotragus.lervia	0	0	0	0	0	0	0	0	0	0	0	0	0	0	0	0	0	0.305	0	0	0	0	0	0	0	0	0	0	0	0	0	0	0	0	0	0	0	0	0	0	0	0	0	0	0	0	0	0	0.005
scaffold101501_len604_cov90_0_552-Ammotragus.lervia	0.08	0.12	0.06	0.23	0.07	0.58	0.18	0.04	0.09	0.17	0.07	0.06	0.13	0.24	0.06	0.18	0.11	0.07	0.55	0.53	0.45	0.38	0.48	0.66	0.59	0.6	0.64	0.6	0.1	0.58	0.55	0.65	0.45	0.48	0.34	0.62	0.36	0.47	0.55	0.17	0.1	0.25	0.37	0.31	0.38	0.47	0.3	0.29	0.19
scaffold1017_len2410690_cov67_1080000_1080447-Ammotragus.lervia	0	0	0	0	0	0.64	0	0	0	0	0	0	0	0	0	0	0	0	0	0	0	0	0	0	0	0	0	0	0	0	0	0	0	0	0	0	0	0	0	0	0	0	0	0	0	0	0	0	0
scaffold101862_len1720_cov21_1000_1780-Ammotragus.lervia	0	0	0	0	0	0	0	0	0	0	0	0	0	0	0	0	0	0	0	0	0	0	0	0	0	0	0	0	0	0	0	0	0	0	0	0	0	0	0	0	0	0	0	0	0	0	0	0	0
scaffold101956_len1828_cov46_1326_1805-Ammotragus.lervia	0	0	0	0	0	0	0	0	3.81	0	0	0	0	0	0	1.04	0	0	0	5.81	0	0	0	0	0	0	0	0	1.47	5.44	0	5.89	0	0	0	0	0	0	0	0	0	0	6.62	0	0	0	0	0	0
scaffold1022_len3488491_cov72_1723682_1724171-Ammotragus.lervia	1.69	1.94	0	3.17	5.23	0.8	0.98	0	2.59	8.85	0.81	2.12	0	1.52	4.54	1.08	4.52	0.91	0	8.72	0	0	3.26	4.79	3.77	2.96	0	2.62	1.37	0	0	9.69	0	2.96	3.48	0	0	6.96	2.79	2.76	1.24	3.26	7.83	5.25	7.92	0	2.72	2.83	7
scaffold10240_len33865_cov51_34990_36000-Ammotragus.lervia	0.45	0.44	0.475	0.445	0	0.44	0.005	0.005	0	0.775	0.495	0	0.46	1.27	0	0	0	0	1.355	0	0	0	1.955	0	0	0	0	0	0	0	1.405	0	0	0	0	0	0	0	0	0.82	0	0	1.16	0	1.23	1.775	0	5	0
scaffold102654_len1844_cov90_1450_1867-Ammotragus.lervia	0	0	0	0	0	0	0	0	0	0	0.36	0	0	0	0	0	0	0.47	0	0	0	0	0	0	0	0	0	0	0	0	0	0	0	0	0	0	0	0	0	0	0	0	0	0	0	0	0	0	0
scaffold102657_len508_cov36_0_508-Ammotragus.lervia	0.02	0.02	0.03	0.06	0.03	0.05	0.04	0.02	0.02	0.06	0	0	0	0.04	0.02	0.02	0.02	0.02	0.11	0.12	0.08	0.03	0.13	0.21	0.07	0.05	0.11	0.15	0	0.24	0	0.15	0.02	0.08	0.11	0.08	0.03	0.06	0.11	0.11	0.06	0.06	0.07	0.04	0.03	0.02	0.02	0.05	0.01
scaffold1027_len929435_cov66_621000_622000-Ammotragus.lervia	3.485	2.055	0.805	3.875	3.425	0	3.34	3.44	4.43	3.515	3.77	1.91	5.025	0.685	3.9	2.865	0.905	2.215	0	0	0	2.955	0	0	0	5.345	0	0	0	2.605	0	2.205	0	5.485	2.43	0	5.21	0	2.895	0.605	0	0.66	0	2.115	1.025	0	0	1.19	0
scaffold10275_len195293_cov68_138000_139000-Ammotragus.lervia	0	0	0.46	0	0	0	0	0	0	0	0.005	0	0	0	0	0	0	0	0	0	0	0	0	0	0	0	0	0	0	0	0	0	0	0	0	0	0	0	0	0	0	0	0	0	0	0	0	0	0
scaffold102809_len1070_cov50_0_1017-Ammotragus.lervia	0.035	0.06	0.095	0.095	0.05	0.23	0.085	0.045	0.1	0.07	0.055	0	0.02	0.12	0.055	0.05	0.13	0.045	0.195	0.16	0.215	0.195	0.16	0.145	0.225	0.145	0.135	0.23	0.12	0.17	0.195	0.175	0.14	0.175	0.2	0.18	0.125	0.08	0.205	0.155	0.155	0.5	0.41	0.54	0.485	0.805	0.46	0.735	0.555
scaffold102905_len1015_cov46_0_975-Ammotragus.lervia	0.07	0.045	0.035	0.125	0.145	0.285	0.1	0.06	0.035	0.08	0.065	0.085	0.12	0.125	0.125	0.115	0.215	0.045	0.065	0.095	0.055	0.07	0.02	0.03	0.085	0.08	0.13	0.205	0.035	0.065	0.1	0.12	0.05	0.05	0.155	0.165	0.09	0.07	0.15	0.14	0.145	0.145	0.07	0.075	0.14	0.06	0.05	0.17	0.075
scaffold103542_len3118_cov21_1682_2340-Ammotragus.lervia	0	0	0	0	0	0	0	0	0	0	0	0	0	0	0	0	0	0	0	0	0	0	0	0	0	0	0	0	0	0	0	0	0	0	0	0	0	0	0	0	0	0	0	0	0	0	0	0	0
scaffold1039_len773763_cov65_516000_517000-Ammotragus.lervia	0	0	0	0.1	0	0	0	1.27	0	0	0	0	0	0	0	0.805	0	0	0	0	0	0	0	0	0	0	0	0	0	0	0	0	0	0	0	0	0	0	0	0	0	0	0	0.005	0	0	0	0	0
scaffold1042_len430475_cov69_334000_335009-Ammotragus.lervia	0	0.005	0	0.03	0.025	0	0.03	0.03	0.025	0	0	0.06	0.13	0	0	0	0.03	0.035	0	0	0	0	0	0	0	0	0	0	0	0	0	0	0	0	0	0	0	0	0	0.07	0.075	0.005	0	0	0	0.045	0	0	0.065
scaffold104242_len712_cov94_0_718-Ammotragus.lervia	0.005	0	0	0.155	0	0	0.01	0	0	0	0	0	0	0.155	0	0	0.17	0	0	0	0	0.33	0	0.365	0.01	0.01	0	0.395	0	0	0.015	0.01	0	0.01	0.015	0.01	0	0	0	0.005	0	0.25	0.01	0.175	0.01	0.465	0	0	0
scaffold104573_len1634_cov72_0_1000-Ammotragus.lervia	0.005	0.01	0	0	0	0.41	0	0.005	0	0.005	0	0	0	0.005	0	0	0	0	0	0	0	0	0	0	0	0	0	0	0	0	0	0	0	0	0	0	0	0	0	0.045	0	0.005	0	0	0	0	0	0	0.005
scaffold104717_len796_cov60_0_798-Ammotragus.lervia	0	0.005	0.005	0.005	0	0.005	0.005	0.005	0.005	0	0	0.005	0.005	0	0.01	0.005	0	0	0	0	0	0	0	0	0	0	0	0	0	0	0	1.335	0	0	0	0	0	0.01	0	0	0	0	0	0	0	0	0	0	0
scaffold1048_len3915631_cov72_1814579_1815003-Ammotragus.lervia	0	0	0	0	0	0	0	0	0	0	0	0	0	0.26	0	0	0	0	1.54	5.94	0	3.17	2.58	0	0	0	0	0	0	9.92	0	1.3	1.47	0	1.22	0	1.39	2.02	0	0.35	0	0	2.68	0	0	0	0	0	0
scaffold1048_len3915631_cov72_3412000_3412403-Ammotragus.lervia	0	0	0	0.66	0	0	0	0	0	0	0	0	0	1.84	0	0.99	0	0	0	0	0	0	0	1.9	0	0	0	0	0	0	0	0	0	0	0	0	0	0	0	1.23	0	0	0	0	0	0	0	0	0
scaffold1048_len3915631_cov72_3463553_3464000-Ammotragus.lervia	0	0	0	0	0	0	0	0	0.95	0	0.86	0	0	0	0	0	0	0	0	0	0	0	0	0	0	0	0	0	0	0	0	0	0	0	0	0	0	0	0	0	0	0	0	0	0	0	0	0	0
scaffold1048_len3915631_cov72_3610000_3610510-Ammotragus.lervia	0	1.64	0	2.05	0	0	0	1.96	0	0	0	0	0	0	0	0	1.84	0	0	0	3.67	0	0	0	1.52	0	0	0	1.6	0	0	0	0	1.6	0	0	0	0	0	2.36	2.34	5.2	0	6.15	7.44	8.91	0	0	5.25
scaffold1048_len3915631_cov72_857000_857495-Ammotragus.lervia	0.61	0.21	0.45	0.43	0.47	0.43	0	0.39	0	0	0.23	0.54	0.41	0.23	0	0.27	0.69	0.28	0	0	0	0	0	0	0.92	0	0	0	0.53	0	0	0	0	0.48	0.43	0	0	0	0	0.68	0.61	0	0	0.14	0	0	0	0.28	0.63
scaffold104817_len440_cov61_0_441-Ammotragus.lervia	0	0	0	0.37	0.39	0	0.43	0	0	0	0	0	0.37	0	0	0	0	0.47	0	0	0	0	0	0	0	0	0	0	0	0	0	0	0	0	0	0	0	0	0	0.41	0	0	0	0	0	0	0	0	0
scaffold1049_len23028_cov71_17995_19000-Ammotragus.lervia	0.095	0.365	0.08	0.29	0.335	0.23	0.335	0.31	0.16	0.125	0.145	0.19	0.315	0.26	0.045	0.19	0.195	0.235	0.125	0.125	0	0.04	0.075	0.05	0.025	0.18	0.22	0.03	0.27	0.195	0.12	0.095	0.095	0.075	0.105	0	0	0.345	0.105	0.1	0.165	0.065	0.075	0.075	0.12	0.12	0.03	0.01	0.035
scaffold1049_len23028_cov71_21994_23005-Ammotragus.lervia	0.68	0.48	0	0	0.37	0.38	0.41	0.415	0.395	0.18	0.385	0.35	0.595	0	0.23	0	0.3	0.225	0	0	0.355	0	0	0.19	0	0.37	0.01	0	0	0	0.37	0	0.01	0	0	0	0	0	0	0.545	0.125	0	0	0.13	0.015	0	0.01	0.12	0
scaffold1049_len23028_cov71_5000_5479-Ammotragus.lervia	0	0	0	0	0	0	0	0	0	0	0	0	0	0	0	0	0	0.61	0	0	0	0	0	0	0	0	0	0	0	0	0	0	0	0	0	0	0	0	0	0	0	0	0	0	0	0	0	0	0
scaffold1050_len1771057_cov72_1297000_1297413-Ammotragus.lervia	0.08	0	0.04	0.11	0.08	0.08	0.13	0	0.04	0	0.04	0.14	0.07	0.04	0.05	0.14	0	0.09	0	0	0	0	0	0	0	0	0	0	0.13	0.08	0	0	0	0	0	0	0	0	0	0	0	0	0	0	0	0	0	0.07	0
scaffold10504_len167850_cov38_134440_135000-Ammotragus.lervia	0.14	0.21	0.04	0.04	0	0.13	0	0.04	0.15	0.17	0.05	0.22	0.17	0.04	0.05	0.06	0	0	0.16	0.18	0.17	0.08	0	0.17	0.09	0.17	0.08	0.18	0.1	0	0.55	0.28	0.43	0.17	0	0.08	0.26	0	0	0.13	0	0.06	0	0.09	0.09	0.07	0	0	0
scaffold10536_len1373_cov57_997_1404-Ammotragus.lervia	0	0	0	0	0	0	1.09	0	0	0	0	0	0	0	0	0	0	0	0	0	0	0	0	0	0	0	0	0	0	0	0	0	0	0	0	0	0	0	0	0	0	0	0	0	0	0	0	0	0
scaffold10559_len1655_cov62_1000_1672-Ammotragus.lervia	0.02	0.26	0.48	0.38	0.73	0.1	0.32	0.32	0	0.24	0.5	0.55	0.66	0.27	0.05	0.37	0.34	0.21	0.12	0.5	0.08	0.2	0.28	0.03	0.23	0.39	0.09	0	0.58	0	0.1	0	0.06	0.32	0.03	0.53	0.37	0.27	0.21	0.05	0.29	0.24	0.45	0.41	0.15	0.48	0.07	0.38	0.43
scaffold1056_len849211_cov72_435000_436000-Ammotragus.lervia	0.105	0.055	0.015	0.055	0.07	0.1	0.175	0.105	0.155	0.07	0.035	0.07	0.125	0.07	0.135	0.055	0.065	0.12	0.085	0.11	0.065	0.07	0.04	0.035	0.03	0.035	0.045	0.14	0.1	0.065	0.05	0.06	0.04	0.08	0.075	0.055	0.045	0.07	0.05	0.065	0.07	0.05	0.035	0.04	0.045	0.08	0.09	0.025	0.055
scaffold10569_len2354_cov64_998_1556-Ammotragus.lervia	0	0	0	0	0	0	0	0	0	0	0	0	0	0	0	0	0	0	0	0	0	0	0	0	0	0	0	0	0	0	0	0	0	0	0	0	0	0	0	0	1.14	0	0	0	0	0	0	0	0
scaffold105810_len1625_cov20_0_694-Ammotragus.lervia	0	0	0	0	0	0	0	0	0	0	0	0	0	0	0	0	0	0	0	0	0	0	0	0	0	0	0	0	0	0	0	0	0	0	0	0	0	0	0	0	0	0	0	0	0	0	0	0	0
scaffold1059_len2016923_cov71_1162442_1163000-Ammotragus.lervia	0	0	0	0	0	0	0	0	0	0.74	0	0	0	0	0	0	0	0	0	0	0	0	0	0	0	0	0	0	0	0	0	0	0	0	0	0	0	0	0	0	0	0	0	0	0	0	0	0	0
scaffold1059_len2016923_cov71_1256586_1257000-Ammotragus.lervia	12.74	9.36	7.93	16.15	6.5	13.72	13.66	11.1	5.39	13.02	8.98	10.77	14.4	7.43	5.6	9.37	10.82	9.75	13.64	8.97	33.67	28.45	13.39	23.3	28.45	33.05	17.91	20.72	6.56	28.17	17.01	11.61	36.17	25.13	19.67	16.82	25.96	26.82	6.98	3.93	3.29	13.17	14.53	13.88	15.76	10.42	14.75	7.74	13.18
scaffold1059_len2016923_cov71_1399542_1400000-Ammotragus.lervia	0.96	0	2.75	1.97	0.96	0.94	1.08	0.89	0	0.85	0	2.45	0	0	0.97	0	1.04	0	0	0	0	0	0	0	0	0	0	0	0	0	0	0	0	0	0	0	3.87	0	0	0	1.36	0	0	0	0	0	0	0	0
scaffold1063_len1450050_cov72_335509_336000-Ammotragus.lervia	1.67	1.94	0	0	0	0.64	0	0	0	0	0.68	0.87	2	0.67	0	0.99	0	2.68	0	0	0	2.37	0	0	0	0	0	0	0	0	0	0	0	0	0	0	0	0	0	3.19	1	0	1.31	0	2.14	0	0	0	0
scaffold106551_len3122_cov74_1000_1414-Ammotragus.lervia	0	0	1.98	0	0	0	1.09	0.87	1.2	1.64	0	0	0	1.83	1.07	1.45	0	0	0	0	0	0	0	4.57	5.09	0	4.21	0	0	0	0	0	0	0	0	5.05	0	0	0	0	0	0	0	0	0	0	0	0	0
scaffold1067_len2192104_cov72_1402000_1402506-Ammotragus.lervia	0.3	0.12	0.01	0	0.48	0	0.19	0.31	0.18	0.31	0.43	0.3	0.23	0.03	0	0.42	0.21	0.07	0	0	0	0	0	0	0	0	0	0	0	0	0	0	0	0	0.22	0	0	0	0.24	0.08	0	0.08	0	0	0.09	0.07	0.28	0.01	0
scaffold106758_len782_cov61_0_787-Ammotragus.lervia	0.04	0.075	0.075	0.145	0.07	0.345	0.015	0.03	0.02	0.1	0.075	0.06	0.06	0.095	0.09	0.11	0.07	0.06	0.715	0.785	1.01	0.625	0.935	0.73	0.675	0.865	0.45	0.655	0.05	0.92	0.64	0.69	0.565	0.43	0.665	0.735	0.5	0.505	0.475	0.285	0.165	0.41	0.415	0.775	0.835	0.735	0.695	0.41	0.51
scaffold106869_len503_cov51_0_495-Ammotragus.lervia	0	0	0	0	0	0	0	0	0	0	0	0	0	0	0	0	0	0	0	0	0	0	0	4.19	0	0	0	0	0	0	0	0	0	0	0	0	0	0	0	2.24	0	0	0	0	0	0	0	0	0
scaffold1069_len568612_cov71_526570_527000-Ammotragus.lervia	0	0	0	0	0	0	0	0	0	0	0	0.54	0	0	0	0	0	0	0	0	0	0	0	0	0	0	0	0	1.05	0	0	0	0	0	0	0	0	0	0	0.68	0	0	0	0	0	0	0	0.56	0
scaffold107064_len1729_cov77_875_1667-Ammotragus.lervia	0.005	0	0	0	0	0	0	0	0	0	0	0	0	0.005	0	0	0	0	0	0	0	0	0	0	0	0	0	0	0	0	0	0	0	0	0	0	0	0	0	0	0	0.005	0.93	0	0	0	0	0	0
scaffold1071_len2043122_cov72_835000_835410-Ammotragus.lervia	1.66	0.94	0	1.75	0	9.64	0.82	0	2.7	3.11	0.92	7.49	1.79	0.76	2.1	2.11	0	0	2.32	0	0	2.85	5.62	2.34	0	0	0	0	0	0	0	0	0	0	0	2.73	2.79	0	0	1.38	3.47	2.63	0	0	0	3.53	0	0	0
scaffold107274_len829_cov61_0_851-Ammotragus.lervia	0.07	0.03	0.03	0.115	0.05	0.12	0.05	0.06	0.03	0.065	0.01	0.065	0.06	0.055	0.065	0.145	0.01	0.035	0.19	0.21	0.195	0.2	0.21	0.125	0.12	0.19	0.18	0.175	0.03	0.245	0.09	0.145	0.09	0.06	0.19	0.105	0.05	0.155	0.04	0.225	0.375	0.2	0.27	0.195	0.145	0.23	0.12	0.15	0.05
scaffold1075_len62331_cov71_17000_17497-Ammotragus.lervia	0.33	1.5	0.67	0.58	0.31	0.58	0.33	0.27	0.32	0.3	0	0	0	0	0	0.71	0.31	0.39	0.81	0	0.68	0.63	0	0	0.81	0	0	0.77	0.4	0	0	0	0	0	0	0	0	0	0	0.35	0.39	0	0.48	0.67	0.58	0.9	0	0	0.69
scaffold107738_len891_cov57_0_849-Ammotragus.lervia	0.345	0.375	0.3	0.525	0.39	0.73	0.22	0.18	0.25	0.395	0.19	0.11	0.235	0.325	0.26	0.24	0.37	0.135	1.23	1.685	1.355	1.71	1.185	1.475	1.405	1.075	1.12	2.035	0.795	0.9	1.175	1.345	0.765	0.915	1.43	1.225	1.16	1	1.345	1.52	0.82	1.865	1.715	1.77	1.58	1.88	1.39	1.625	0.86
scaffold10781_len474_cov65_0_444-Ammotragus.lervia	0.46	21.89	6.59	22.05	11.14	16.69	3.56	49.44	6.63	18.93	21.32	14.56	8.97	15.24	6.11	17.57	5.51	5.35	6.42	41.32	0	15.32	15.33	0	6.08	10.66	9.68	0	11.99	22.19	0	18.6	29.29	0	0	16.28	12.38	0	0	5.19	10.91	26.02	22.46	8.88	42.17	0	8.4	56.78	24.5
scaffold108_len700649_cov65_588471_589003-Ammotragus.lervia	1.38	3.54	1.35	1.51	1.52	0	0	0	3.25	0	0	0	0	0	0	0	0	0	0	0	0	0	0	0	0	0	0	0	1.14	0	0	0	0	0	0	0	0	0	0	1.28	1.14	0	0	0	0	0	0	0	0
scaffold108_len700649_cov65_66539_67000-Ammotragus.lervia	0	0	0	0	0	0	0.77	0	0	0.54	0	0	0	0	0	0	0	0	0	0	0	0	0	0	0	1.9	0	0	0	0	0	0	0	0	0	0	0	0	0	0	2.01	0	0	0	0	0	1.83	0	0
scaffold108103_len969_cov79_0_899-Ammotragus.lervia	0.005	1.25	1.08	0	0.61	2.19	0.03	1.88	0	0.495	0	1.54	0.58	2.075	3.95	0	1.275	0.69	9.075	6.095	7.015	3.855	4.905	4.315	0.075	6.985	4.06	10.8	7.625	1.925	2.01	12.7	1.97	4.98	4.165	7.665	0	2.125	0	2.41	3.76	8.98	0	3.015	3.825	0	3.455	1.89	15.005
scaffold108141_len721_cov19_0_722-Ammotragus.lervia	0	0	0	0	0	0	0	0	0	0	0	0	0	0	0	0	0	0	0	0	0	0	0	0	0	0	0	0	0	0	0	0	0	0	0	0	0	0	0	0	0	0	0	0	0	0	0	0	0
scaffold10817_len277219_cov38_204421_205000-Ammotragus.lervia	0.14	0.09	0.16	0.11	0.03	0.21	0.04	0.01	0.08	0.08	0.23	0.15	0.16	0.07	0.07	0.06	0.13	0.01	0.05	0.14	0.17	0.21	0.25	0.19	0.14	0.08	0.11	0.32	0.25	0.25	0.24	0.23	0.21	0.21	0.28	0.13	0.02	0.25	0.17	0.6	0.09	0.05	0.14	0.01	0.05	0.08	0.16	0.08	0.01
scaffold10840_len2073_cov68_1614_2024-Ammotragus.lervia	1.83	0	2.25	0.8	0	0.8	0	0.73	0	0	3.42	5.64	1.47	1.43	0	0	0	0	0	0	0	0	0	0	0	0	0	0	0	0	0	0	0	0	0	0	0	0	0	0	1.17	0	0	0	0	0	0	0	0
scaffold108506_len528_cov39_0_529-Ammotragus.lervia	0.12	0.03	0.05	0.09	0.07	0.06	0	0.02	0.21	0.13	0.09	0.08	0.16	0.11	0	0.23	0.02	0.22	0.03	0.15	0.05	0.14	0.13	0.08	0.1	0.23	0.06	0.17	0.05	0.13	0.18	0.1	0.19	0.06	0.11	0.08	0.15	0.13	0.05	0.16	0.05	0.06	0.05	0.06	0.04	0.04	0.07	0.09	0.02
scaffold108559_len3510_cov67_1496_2000-Ammotragus.lervia	0	0	0	0	0	0	0	0	0	0	0	0	0	0	0	0	0	0	0	0	0	0	0	0	0	0	0	0	0	0	0	0	0	0	0	0	0	0	0	0	0	0	0	0	0	0	0	0	0
scaffold10866_len2416_cov75_2000_2444-Ammotragus.lervia	0	0	0	0	0	0	0	0	32.25	0	0	0	0	0	0	0	0	0	0	0	0	22.98	0	0	0	0	0	0	0	0	0	0	0	0	28.4	0	40.24	0	0	0	0	0	37.24	0	53.53	0	0	0	0
scaffold1087_len1362971_cov69_474000_475000-Ammotragus.lervia	0.345	1.895	0.425	0.34	0.02	0.37	0.025	1.025	1.845	0.02	0.875	0.395	0.035	1.21	1.205	0.025	1.06	0.05	1.03	0.02	0	0.95	4.28	0.02	1.11	3.92	0.01	3.745	6.52	8.58	4.9	1.885	1.845	2.89	6.71	0.035	1.025	11.425	4.535	1.165	2.61	2.74	4.7	3.49	12.8	5.58	0.005	0	4.135
scaffold1088_len907784_cov72_548443_549005-Ammotragus.lervia	0	0	0	0	0	0	0	0	0	0	0	0	0	0	0.86	0	0	0	0	0	0	0	0	0	0	0	0	0	0	0	0	0	0	0	0	0	0	0	0	0	0	0	0	0	0	0	0	0	0
scaffold10895_len786_cov65_0_746-Ammotragus.lervia	0	0	0	0	0.01	0	0	0	0	0	0	0	0	0	0	0	0	0	0	0	0	0	0	0	0	0	0	0	0	0	0	0	0	0	0	0	0	0	0	0.38	0	0	0	0	0	0	0	0	0
scaffold109_len1204517_cov66_1139000_1140005-Ammotragus.lervia	0	0.52	0	0	0	0	0	1.025	0.01	0.395	0.01	0	0	0	0	0	0	0.56	0	0	0	0	0	0	0	0	0	0	0.86	0	0	0	0	0	0	0	0	0	0	0.7	0	0	0	0.6	0	1.61	0	1.115	1.455
scaffold109_len1204517_cov66_283000_283803-Ammotragus.lervia	0.28	0	0.27	0.13	0.42	0.13	0.3	0.54	0.73	0.6	0.56	0.17	0.58	0.27	0.16	0.52	0.45	0.57	0	0	0	0	0	0	0	0.27	0	0	0.16	0	0	0	0	0	0	0	0.27	0.28	0	0.34	0.3	0	0	0	0	0	0	0	0
scaffold109_len1204517_cov66_664000_665000-Ammotragus.lervia	0.04	0.25	0	0.02	0	0.24	0	0.12	0.01	0	0	0	0.27	0.335	0	0	0	0	0.105	0.07	0.015	0.03	0.19	0.175	0.19	0	0.21	0.215	0.015	0.055	0.085	0	0.165	0.075	0	0.255	0.185	0.055	0.095	0.03	0	0	0.09	0	0	0	0.025	0	0
scaffold109_len1204517_cov66_821000_822001-Ammotragus.lervia	0	2.15	0	0	0	0	0.88	0	0	1.52	1.84	0	0	0	0	2.38	0	0	0	0	0	0	0	0	0	0	0	0	0	0	0	0	0	0	0	0	0	0	0	0	0	0	2	0	0	0	0	0	0
scaffold1090_len1526533_cov69_1202000_1202413-Ammotragus.lervia	0.84	0	0	0	3.68	0.96	1.76	1.61	0	0	0	1.17	2.01	1.79	0	0	1.86	0	0	0	0	0	0	0	0	0	0	0	0	0	0	0	0	0	0	0	0	0	0	0	2.31	0	0	0	0	0	0	0	0
scaffold1090_len1526533_cov69_547392_548000-Ammotragus.lervia	0	1.58	0	0	0	0	1.22	1.59	1.15	0.95	0	0	0.58	1.75	0.73	0	0	0.6	0	0	0	0	0	0	0	0	0	0	1.68	0	1.7	0	0	0	0	0	0	0	0	4.48	0.65	1.65	0	0	1.58	0	0	0	1.64
scaffold1090_len1526533_cov69_558000_558480-Ammotragus.lervia	0	0	0	0	0	0.79	0	0	0	0.79	0	0	0	0	0.49	0	0	0	0	0	0	0	0	0	0	0	0	0	0	0	0	0	0	0	0	0	0	0	0	0.44	0	0	0	0	0.84	0	0	0	0
scaffold10908_len1740_cov38_0_1756-Ammotragus.lervia	14.91	18.06	16.745	16.165	20.74	16.32	17.31	10.88	18.065	22.64	17.7	17.23	13.97	17.485	15.325	16.875	13.75	13.33	7.235	7.815	8.275	8.145	7.795	6.71	7.725	7.43	8.065	9.01	18.305	7	6.165	7.08	5.535	5.6	6.74	7.465	5.965	5.43	5.76	40.74	31.97	5.53	6.605	6.98	5.33	7.84	5.63	7.29	3.45
scaffold1092_len1614549_cov71_1346000_1347000-Ammotragus.lervia	0	0.2	0	0.005	0	0	0	0.005	0	0	0	0.225	0	0	0	0	0.175	0	0	0	0	0	0	0	0	0	0	0	0	0	0	0	0	0	0	0	0	0	0	1.06	0	0	0	0	0	0	0	0	0
scaffold1092_len1614549_cov71_1375994_1376442-Ammotragus.lervia	5.38	1.8	0	0	0	4.12	1.88	0	0	1.45	0	2.16	0	3.08	2.88	0	1.67	0	0	0	0	0	0	0	0	0	0	0	3.22	0	0	0	0	0	0	0	0	3.48	0	2.76	4.47	0	0	0	0	0	7.03	0	0
scaffold1092_len1614549_cov71_1431000_1432000-Ammotragus.lervia	0	0.345	0	0.17	0.325	0	0.37	0.3	0	0.15	0.175	0	0.33	0.32	0	0	0.18	0.205	0	0.325	0	0	0	0	0	0.37	0	0	0	0	0	0.345	0	0	0	0	0	0	0	0.565	0.195	0.18	0.005	0.31	0	0.375	0	0.005	0.3
scaffold1093_len1336466_cov67_255000_255451-Ammotragus.lervia	0	0	0.55	0	0	0.56	0	0	0	0	0	0	0.53	0.48	0	0	0	0	0	0	0	0	0	0	0	0	0	0	0	0	0	0	0	0	1.63	0	0	0	0	0	0.78	0	1.07	0	0	0	0	0	0
scaffold1093_len1336466_cov67_89000_89667-Ammotragus.lervia	0.02	0.03	0	0	0.02	0	0	0	0	0.02	0	0.02	0.02	0	0	0.02	0	0	0.11	0	0	0.08	0.06	0.03	0.07	0	0.03	0.03	0	0.13	0	0	0.03	0.16	0	0	0.03	0.06	0	0	0	0.01	0	0	0	0	0	0	0
scaffold10974_len274309_cov68_87000_87527-Ammotragus.lervia	0	1.93	0	0.98	0	0	1.09	0	0	0	1.8	0	1.06	0.91	0	0	0	2.22	0	0	0	4.53	0	0	0	0	0	4.26	1.59	5.03	0	5.01	5.61	0	0	0	0	0	5.03	1.55	0	0	7.41	3.53	0	0	4.03	3.92	0
scaffold109843_len926_cov121_0_981-Ammotragus.lervia	0.005	0.065	0.02	0.08	0.04	0.28	0.04	0.03	0.04	0.035	0.01	0	0.035	0.06	0.035	0.035	0.05	0.055	0.175	0.295	0.32	0.34	0.14	0.065	0.325	0.13	0.215	0.1	0.02	0.045	0.13	0.21	0.14	0.105	0.24	0.205	0.17	0.09	0.32	0.165	0.09	0.855	0.79	0.825	0.76	1.025	0.465	0.67	0.445
scaffold1099_len468289_cov69_6000_6494-Ammotragus.lervia	0	0	0	0	0	0	0	0	0	0	0	0	0	0	0	0	0	0	0	0	0	0	0	0	0	0	0	0	0	0	0	0	0	0	0	0	0	0	0	0	0	1.65	0	0	0	0	0	0	0
scaffold11_len523718_cov69_438000_439000-Ammotragus.lervia	0.01	1.115	0.415	0.335	0.005	0	0.395	1.12	1.91	0.005	0.385	0.835	0	0.305	0.41	0	0.755	0.005	0	0	2.06	1.915	2.37	0	0	3.665	1.575	0	0	0	0	0.91	0	0.88	0.79	0	0	2.15	0.965	0.92	0.905	0.625	0.685	1.395	0.73	1.025	2.525	0.8	0.01
scaffold1101_len1303610_cov71_1274995_1275452-Ammotragus.lervia	0	0	0	0	0	0	0	0	0	0	0	0	0.44	0.84	0	0	0	0	0	0	0	0	0	0	0	0	0	0	0	0	0	0	0	0	0	0	0	0	0	0	0	0	0	0	0	1.14	0	0	0
scaffold1101_len1303610_cov71_583998_584466-Ammotragus.lervia	13.33	1.74	15.87	9.61	2.95	16.31	14.2	6.77	9.68	17.61	11.77	18.85	15.52	9.19	17.78	12.25	10.83	11.36	13.46	14.53	14.43	0	27.24	22.7	25.46	14.36	0	6.02	7.99	8.38	22.34	6.07	16.14	14.89	5.46	21.83	23.67	8.41	7.01	8.81	8.8	13.78	18.45	24.59	7.35	31.79	8.9	44.75	14.5
scaffold1103_len430859_cov67_290000_290520-Ammotragus.lervia	0	0	0	0	0	0	0	0	0	0	0	0	0	0	0	0	0	0	0	0	0	0	0	0	0	0	0	0	0	0	0	0	0	0	0	0	0	0	0	0.57	9.14	0	0	0	0	6.61	0	0	0
scaffold1104_len1433634_cov72_905000_905459-Ammotragus.lervia	0	0	0	0	0	0	0	0	0	0	0	0	0	0	0.97	0	0	0	0	0	0	0.99	0	0	0	0	0	0	0	0	0	0	0	0	0	0	0	0	0	0	0	0	0	0	0	0	0	0	0
scaffold1105_len1707990_cov71_1014996_1015706-Ammotragus.lervia	0	0	0	0	0	0	0	0	0.65	0	0.34	0	0.64	1.5	0	0	0.35	0	0	0	0	0	0	0	0	0	0	0	0	0	0	0	0	0	0	0	0	0	0	0	0	0	0	0	0	0	0	0	0
scaffold1105_len1707990_cov71_191594_192000-Ammotragus.lervia	0	0	0	0	0	0	0	0	1.75	0.69	0	0	0	0.67	0	0	0.89	0	0	0	0	0	0	0	0	0	2.24	0	1.25	0	0	0	0	0	0	0	0	0	0	1.13	1.14	1.32	0	0	0	0	0	0	0
scaffold1106_len638493_cov69_997_2000-Ammotragus.lervia	0	0.68	0.385	0.365	0.68	0.72	0.755	0.01	0.705	0.01	0.365	0	0.38	0.64	0.01	0	0.395	0.385	0	0	0	0	0	0	0	0	0.015	0	0	0	0	0	0	0	0	0.815	0	0	0	0.635	0.93	0	0.005	0	0	0	0	0	0
scaffold1107_len2319363_cov72_2050000_2050416-Ammotragus.lervia	3.84	1.48	11.37	3.94	7.48	8.43	5.32	7.28	8.4	5.97	6.89	3.3	10.6	3.68	13	12.92	10.53	14.01	3.56	0	6.19	19.15	11.07	17.07	5.36	5.48	9.46	12.79	6.93	8.67	5.48	3.64	10.51	0	17.36	8.97	13.41	4.3	9.66	6.14	14.37	6.26	16.38	14.9	4.35	10.24	10.08	17.52	13.54
scaffold1107_len2319363_cov72_845996_846503-Ammotragus.lervia	0	0.21	0	0	0	0.11	0	0	0	0	0	0.13	0	0.11	0.13	0	0.12	0	0	0	0	0	0	0	0	0	0	0	0	0	0	0	0	0	0	0	0.45	0	0	0.48	0	0.08	0	0	0	0	0	0	0
scaffold1109_len3617665_cov70_152000_153570-Ammotragus.lervia	0	0	0.005	0.265	0.19	0.25	0.005	0.19	0.235	0.005	0.24	0.125	0	0.005	0.01	0	0	0.005	0.065	0	0.01	0	0	0.435	0	0	0.595	0.33	0	0	0.015	0.235	0.105	0	0	0	0	0.085	0.205	0.395	0.205	0.155	0.325	0.25	0.165	0.195	0.12	0.095	0.47
scaffold1109_len3617665_cov70_235994_236484-Ammotragus.lervia	0.56	0	0	0.55	0	0	0	0	0.28	0.49	0.87	0	0	0	0	0	0	0	0	0	0	0	0	0	0	0	0	0	0.35	0	0	0	0	0	0	0	0	0	0	1.39	0	0	0	0	0	0	0	0	0.65
scaffold1109_len3617665_cov70_3006423_3008000-Ammotragus.lervia	0.14	0.12	0.21	0.1	0.13	0.15	0.21	0.23	0.15	0.21	0.23	0.21	0.25	0.21	0.02	0.25	0.15	0	0.07	0.29	0.03	0.21	0.05	0.13	0.12	0.09	0.1	0.31	0.1	0.1	0.13	0.11	0.32	0.13	0.1	0.2	0.1	0.21	0.26	0	0.32	0.17	0	0.01	0.12	0.16	0.12	0.3	0.06
scaffold1109_len3617665_cov70_320000_321000-Ammotragus.lervia	0	0.045	0.04	0.045	0.03	0.02	0	0.025	0.02	0.01	0.04	0.01	0	0.01	0.01	0.01	0.03	0	0.035	0.02	0	0.02	0	0	0	0.02	0	0	0.025	0	0	0	0.02	0	0	0	0	0.02	0	0.015	0.01	0.01	0	0.03	0	0	0	0	0.045
scaffold110985_len1488_cov20_404_901-Ammotragus.lervia	0	0	0	0	0	0	0	0	0	0	0	0	0	0	0	0	0	0	0	0	0	0	0	0	0	0	0	0	0	0	0	0	0	0	0	0	0	0	0	0	0	0	0	0	0	0	0	0	0
scaffold1110_len771390_cov71_162195_163000-Ammotragus.lervia	0.015	0	0	0	0.01	0.655	0.38	0	0.75	0.075	0.69	0.025	0.035	0	0	0	1.81	0.9	0	0	0	0	0	0	1.865	0	0.015	0	0	0	0	0	0	0	0	0	0	0	0	0.02	1.005	0.005	0.66	0.47	0	0	0	0.005	0
scaffold11101_len60595_cov48_50998_52000-Ammotragus.lervia	1.14	0	0	0.005	0.76	0	0.415	2.055	0.44	0.345	0	0.475	0	0	0.43	0.47	0.445	0	0	0	0	0	0	0	0	0	0	0	0.625	0	0	0	1.575	0	0	0	0	0	0	0.3	1.155	0	0	1.055	0	0	0	0	0
scaffold1111_len1287105_cov72_377996_378478-Ammotragus.lervia	0.84	0	0	0.55	0.53	0	0.31	0.51	0.56	0.25	1.44	0.34	0.27	0	0	0.72	0.28	0	0	0	0	0	0	0	0	0	0	0	0.35	0	0	0	0	0	0	0.69	0	0	0	0.7	0.38	0	0	0	0	0.91	0	0	0.65
scaffold11112_len151108_cov70_72545_73005-Ammotragus.lervia	0	0	0	0	0	0.84	0	0	0	0	0	0	0	0	0	0.94	0	0	0	0	0	0	0	0	0	0	0	2.84	0	0	0	0	0	0	0	0	0	0	0	0.57	0	0	0	0	0	0	0	0	0
scaffold11114_len125078_cov74_39199_40000-Ammotragus.lervia	0	0	0	0.94	0	0	0	0	2.915	1.155	0	0	1.015	0	0	1.2	0	1.06	0	0	0	0	0	0	0	0	0	0	0	0	0	0	0	0	0	0	0	0	0	0	0	0	0	0	0	0	0	0	0
scaffold1112_len637660_cov70_457000_458004-Ammotragus.lervia	0.515	0	0	0	0	0	0	0.445	0.035	1.8	1.005	0	0	0	0	0	0	0	0	0	0	0	0	0	0	0	0	0	0	0	0	0	0	0	0	0	0	0	0	0	0	0	0	0.765	0	0	0	0	0
scaffold1112_len637660_cov70_580516_581000-Ammotragus.lervia	0.83	0.89	1.62	0	1.62	0.9	0	0	0	0.64	0	4.88	0	0.79	0.85	0	1.74	2.83	0	0	0	0	0	0	0	0	0	0	1.25	0	0	0	0	0	2.46	0	0	0	0	1.36	2.34	0	0	0	0	0	0	0	0
scaffold111552_len762_cov70_0_792-Ammotragus.lervia	0.42	0	0.415	0	0.41	0	0.475	0.63	0.01	0.005	0.01	0	0.005	0.4	0.005	0	0.005	0.475	0.01	0	0	0	0	0.01	0	0	0	0	0	0	0.015	0	0	0	0	0	0	0	0	0.35	0	0.005	0.01	0	0	0	0	0	0.01
scaffold11169_len82776_cov39_73733_74733-Ammotragus.lervia	0	0	0	0	0	0	0	0	0	0	0	0	0	0	0	0	0	0	0	0	0	0	0	0	0	0	0	0	0	0	0	0	0	0	0	0	0	0	0	0	0	0	0	0	0	0	0	0	0
scaffold1117_len2237079_cov71_1168000_1168467-Ammotragus.lervia	0	0	0	0	0	0	0.61	0	0	0	0	0	0	0	0	0	0	0	0	0	0	0	0	0	0	0	0	0	0	0	0	0	0	0	0	0	0	0	0	0	0	0	0	0	0	0	0	0	0
scaffold1117_len2237079_cov71_2001000_2001455-Ammotragus.lervia	0.04	0	0	0.04	0	0	0	0.03	0	0.04	0.02	0.05	0	0	0	0	0	0	0	0.24	0	0.37	0.26	0.59	0	0	0	0.32	0	0	0.45	0	0.15	0.19	0	0.18	0	0	0	0.38	0	0	0	0	0	0.03	0.17	0.02	0.09
scaffold112_len1494422_cov72_84994_86000-Ammotragus.lervia	0	0.285	0	0	0	0	0	0.245	0	0	0	0	0	0	0.705	0	0	0	0	0	0	0	0	0	0	0	0	0	0	0	0	0	0	0	0	0	0	0	0	0	0	0	0	0	0	0	0	0	0
scaffold1120_len918405_cov71_586377_587000-Ammotragus.lervia	0.58	0.09	0	0.36	0.09	0.18	0.41	0.41	0.1	0.18	0.45	0.21	0.17	0.18	0	0.11	0.2	0.22	0	0	0	0	0	0	0	0	0	0	0.21	0	0.19	0	0.18	0.18	0	0	0	0	0.18	0.62	0.27	0.06	0	0.05	0	0.15	0	0	0.11
scaffold1121_len3656315_cov71_1329807_1330540-Ammotragus.lervia	0	0.005	0	0	0	0	0	0	0	0	0	0	0	0	0	0	0	0	0	0	0	0	0	0	0	0	0	0	0.005	0	0	0	0	0	0	0	0	0	0	0	0	0	0	0	0	0	0	0	0
scaffold1121_len3656315_cov71_1486276_1487003-Ammotragus.lervia	0.015	0.01	1.53	1.225	2.98	0.405	1.5	0	0.005	0	0.44	0.475	0	0	0.93	0	0.875	0	2.66	0	4.04	6.985	6.55	0	0	0	0	3.685	1.28	1.135	2.765	1.33	1.225	1.27	1.215	3.84	0	1.2	1.235	1.125	1.795	0.715	1.695	0	1	0	5.21	0	1.61
scaffold1121_len3656315_cov71_1740000_1740520-Ammotragus.lervia	0	0	0	0	0.26	0	0.31	0	0.28	0	0	0	0	0	0	0	0	0.68	0	0	0	0	0	0	0	0	0	0	0	0	0	0	0	0	0	0	0	0	0	0.35	0	0	0	0	0	0	0	0	0
scaffold1121_len3656315_cov71_2264000_2265000-Ammotragus.lervia	0	0	0.275	0.305	0	0.32	0	0	0	0	0	0	0	0	0	0	0	0	0	0	0	0	0	0	0	0	0	0	0	0	0	0	0	0	0	0	0	0	0	0	0	0	0	0	0	0	0	0	0
scaffold1121_len3656315_cov71_653228_654001-Ammotragus.lervia	0.005	0	0	0	0	0	0	0	0	0	0	0	0	0	0	0	0	0	0	0	0	0	0	0	0	0.015	0	0	0	0	0	0	0	0	0	0	0	0	0	0	0	0	0	0	0	0	0	0	0
scaffold112649_len8900_cov62_0_1000-Ammotragus.lervia	0	0	0.925	0	0.97	0	0	0	0	0	0	0	0	0	0	0	0	0	0	0	0	0	0	0	0	0	0	0	0	0	0	0	0	0	0	0	0	0	0	0.45	0	0	0	0	0	0	0	0	0
scaffold112683_len434_cov82_0_418-Ammotragus.lervia	10.14	3.69	16.85	6.25	0	9.11	10.34	7.43	0	7.64	0	0	0	0	0	10.86	9.36	8.38	0	0	19.77	0	30.2	20.42	17.46	9.42	13.76	19.85	0	9.29	11.93	0	37.37	0	16.34	0	16.77	20.95	19.5	5.48	0	0	19.38	12.29	0	18.78	0	4.31	19.65
scaffold1127_len472255_cov70_177000_178000-Ammotragus.lervia	0.945	0.34	1.38	0.655	0.94	0.355	1.77	0.585	0.66	0.45	1.75	0.78	0.655	0.76	1.44	1.14	1.08	1.39	0	0	0	0	0	0	0	0	0	0	0	0	0	0	0	0	0.71	0.695	0	0.01	0	0.375	0.005	0	0	0	0	0	0	0.005	0
scaffold113_len587129_cov66_209998_211000-Ammotragus.lervia	4.36	2.555	1.75	3.465	1.29	5.62	7.115	4.575	2.035	4.495	1.805	4.875	2.045	4.81	4.13	7.225	5.32	4.205	0	0	0	6.06	0	0	0	3.15	0	0	1.335	2.97	2.97	7.625	0	0	8.23	2.03	0	0	0	2.31	0.59	0	0	0	0	0	5.41	0	1.64
scaffold113_len587129_cov66_314288_315001-Ammotragus.lervia	1.03	0.89	0.88	0	1.02	0.7	0	0.66	1.35	0	0	0.78	0	0	0.93	0	1.04	0.48	1.97	1.22	0.64	1.1	0.36	0.35	1.79	0.43	0.77	0	1.17	0.36	0	0	0	0.79	0	1.35	0.65	1.09	1.52	0	1.25	0.09	0.42	0.27	0	0.65	0.47	0.4	0
scaffold113_len587129_cov66_35558_36000-Ammotragus.lervia	0	0	0	0.99	0	0	0	0	0	0.85	0	0	0	0	0.97	0	0	0	0	0	0	0	0	0	0	0	0	0	0	0	0	0	0	0	0	0	0	0	0	0.89	0	0	0	0	0	0	0	3.51	0
scaffold113_len587129_cov66_470000_471005-Ammotragus.lervia	0	1.695	0.01	0.02	0.545	0	0	0.975	0.01	0.42	0.01	0.7	0.015	0	0.655	0.01	0	1.84	0.025	0	0.015	0	0	0.015	0	0	0	0	0	0	0	0	0	0	0	0	0	0	1.955	0.73	0	0	0	0	0	0.015	0	0	0
scaffold11306_len1589693_cov70_1167739_1168258-Ammotragus.lervia	0	0	0	0	2.81	0	2.18	0.87	0	0	0	0	0	0	0	1.45	0	2.22	0	0	0	4.53	0	0	0	0	0	0	1.59	0	0	0	0	0	4.81	0	0	0	0	0	0	1.87	0	1.77	0	0	0	7.84	0
scaffold11306_len1589693_cov70_1227000_1228000-Ammotragus.lervia	0.1	0	0.025	0.115	0.12	0.05	0.025	0.02	0.08	0.07	0.17	0.145	0.11	0.09	0.055	0.115	0.08	0.055	0	0	0	0	0	0.045	0	0	0	0	0	0.05	0	0	0	0.045	0.045	0	0	0	0	0.075	0	0	0.035	0.015	0.025	0	0	0.095	0.025
scaffold1136_len1868581_cov70_1122991_1123599-Ammotragus.lervia	0	0	0	0	0	0	0	0	0	0	0	0	0	1.67	0	0	0	0	0	0	0	0	0	0	0	0	0	0	0	0	0	0	0	0	0	0	0	0	0	0	1.12	0	0	0	0	0	0	0	0
scaffold1136_len1868581_cov70_1435578_1436000-Ammotragus.lervia	0	2.97	5.12	2.82	0.94	3.35	3.04	2.06	0.95	0.75	2.59	1.1	1.65	0.78	0.87	1.04	0	2.97	0	5.81	3.74	2.43	0	0	3.09	2.79	3.36	0	1.47	2.72	3.14	2.95	0	3.59	0	2.66	3.05	0	0	0.73	2.48	3.11	6.62	3.7	5.56	7.59	8.64	2.08	0
scaffold1136_len1868581_cov70_1788000_1788406-Ammotragus.lervia	0.95	0.95	0.89	0	1.82	0.84	4.36	2.8	1.83	0.76	0	1.93	4.57	3.34	5.65	1.95	4.28	2.83	0	0	0	0	0	0	0	0	0	0	1.19	0	0	0	0	2.87	0	0	0	0	0	1.32	0	0	8.65	0	0	0	0	0	0
scaffold1136_len1868581_cov70_52000_52826-Ammotragus.lervia	0	0	0	0	0	0	0	0	0	0	0	0	0	0	0	0	0	0	0	0	0	0	0	0	0	0	0	0	0.575	0	0	0	0	0	0	0	0	0	0	0	0.575	0	0	0	0	0	0	0	0
scaffold1138_len1806233_cov71_1193000_1193401-Ammotragus.lervia	0	0	0	0	0	0	0	0	0	0	0	0	0	0.74	0	0	0	1.6	0	0	0	0	0	0	0	0	0	0	0	0	0	1.76	0	0	0	0	0	0	0	0	0	1.07	0	0	0	0	1.83	1.92	0
scaffold1138_len1806233_cov71_1519997_1521000-Ammotragus.lervia	0	0.01	0.015	0.03	0.01	0.02	0.03	0	0.025	0	0.02	0.005	0.045	0.01	0.03	0.02	0	0	0	0	0	0.015	0	0.03	0	0	0	0	0.01	0	0	0	0	0	0	0	0	0	0	0.015	0	0	0	0	0	0.03	0	0	0
scaffold113970_len537_cov63_0_514-Ammotragus.lervia	0.01	0.07	0.07	0.05	0.11	0.13	0.03	0.02	0.1	0.07	0.04	0	0.07	0.05	0.06	0.04	0.07	0.07	0.15	0.05	0.15	0.1	0.1	0.19	0.19	0.11	0.03	0.13	0	0.08	0.06	0.07	0.06	0.03	0.03	0.05	0.15	0.16	0.16	0.14	0.04	0.1	0.07	0.12	0.14	0.21	0.07	0.16	0.05
scaffold114_len336321_cov64_53000_53486-Ammotragus.lervia	0	0	0	0.84	0	0	0	0	0	0	0	0	0	0	0	0	0	0	0	0	0	0	0	0	0	0	0	0	0	0	0	0	0	0	0	0	0	0	0	0	0	0	0	0	0	0	0	0	0
scaffold1142_len1357885_cov72_68981_69423-Ammotragus.lervia	2.77	0	1.54	2.53	0	0	4.95	1.53	3.33	2.12	1.63	0	5.59	0.84	1.72	0	0.86	0	0	0	0	0	1.84	0	0	0	0	0	2.08	0	0	0	0	0	0	0	0	0	0	0.61	1.99	2.14	1.73	0	0	0	0	0	0
scaffold1145_len196824_cov68_9549_10000-Ammotragus.lervia	0	0	0	0	0	0	0	1.54	0	0	0.81	0	0	0	0	0	0	0	0	0	0	0	0	0	0	0	0	0	0	0	0	0	0	0	0	0	0	0	0	0.69	0	0	0	0	0	0	0	0	0
scaffold1147_len1212151_cov71_81998_82730-Ammotragus.lervia	0	0	0	0	0	0	0	0	0	0	0	0	0	0	0	0	0	0	0	0	0	0	0	0	0	0	0	0	0	0	0	0	0	0	0	0	0	0	0	0	0	0	0	0	0	0	0	0	0
scaffold1148_len1707714_cov70_1542996_1543620-Ammotragus.lervia	0.29	0.11	0.16	0.02	0.06	0.25	0.02	0.09	0.15	0.14	0.06	0.09	0.11	0.04	0.02	0.27	0	0.14	0.03	0	0.04	0.03	0.15	0.11	0	0.04	0.19	0	0.09	0.19	0	0.08	0.04	0.04	0.04	0.11	0.04	0.08	0.04	1.06	0.06	0.02	0.03	0.01	0.06	0.03	0	0	0.11
scaffold1148_len1707714_cov70_580000_580419-Ammotragus.lervia	0	0	0	0	0	0	0	0	0	0	0	0	0	0	0	0	0	1.11	0	0	0	0	0	0	0	0	0	0	0	0	0	0	0	0	0	0	0	0	0	3.88	0	0	0	0	0	0	0	0	0
scaffold114813_len484_cov39_0_494-Ammotragus.lervia	0.2	0.25	0.3	0.24	0.19	0.58	0.5	0.28	0.46	0.54	0.39	0.39	0.33	0.16	0.32	0.3	0.33	0.44	0.49	0.44	0.49	0.59	0.46	0.44	0.47	0.84	0.69	0.28	0.2	0.59	0.48	0.81	0.63	0.64	0.52	0.86	0.55	0.52	0.64	1.14	0.16	0.19	0.24	0.12	0.14	0.12	0.16	0.12	0.1
scaffold115_len1552708_cov66_1434181_1435000-Ammotragus.lervia	0.015	0.56	0.52	0.56	0	0	0	0	0.01	3.15	0.005	1.405	0.545	0.015	0.01	0	1.845	0	1.795	1.97	0	0	3.19	2.11	2.23	0	0	0	3.78	0	0	0	0	2.41	0	1.885	0	0	0.015	1.155	0.755	0	5.095	1.475	1.85	1.52	0	1.765	0
scaffold115_len1552708_cov66_406000_407000-Ammotragus.lervia	0	0.035	0	0	0.19	0	0	0.07	0.165	0.07	0.22	0	0	0.035	0.045	0	0.12	0.13	0	0.075	0.645	0.19	0.215	0	0.735	0.07	0.41	0	0.045	0.14	0.225	0.08	0.075	0.42	0.135	0.075	0.14	0	0.215	0.615	0	0.12	0	0.02	0.075	0.115	0.115	0.035	0.085
scaffold115_len1552708_cov66_788000_789002-Ammotragus.lervia	0.37	0.085	0.115	0.175	0.125	0.235	0.09	0.14	0.06	0.06	0.06	0.145	0.225	0.515	0.07	0.075	0.26	0	0	0	0	0	0	0.115	0	0	0	0.08	0	0	0	0.13	0	0	0	0.115	0	0.115	0	0.09	0	0.08	0.105	0.065	0	0.095	0.065	0.12	0.07
scaffold11500_len1843_cov68_1000_1802-Ammotragus.lervia	0.7	1.32	0	0	0	0	0	0.385	1.265	0.715	0	1.48	0	0	0	0	0	0	0	0	0	0	0	0	0.01	0	0	0	1.05	0	1.125	0	0	0	0	0	0	0	0	0.31	0	0	0	0	0	0	0.005	0	2.375
scaffold11503_len2502_cov70_0_405-Ammotragus.lervia	0	0	0	0	0	0	0	0	0.81	0	0	0	0	0	0	0	0	0	0	0	0	0	0	0	0	0	0	0	0	0	0	0	0	0	0	0	0	0	0	0	0	0	0	0	0	0	0	0	0
scaffold115098_len904_cov21_0_905-Ammotragus.lervia	0	0	0	0	0	0	0	0	0	0	0	0	0	0	0	0	0	0	0	0	0	0	0	0	0	0	0	0	0	0	0	0	0	0	0	0	0	0	0	0	0	0	0	0	0	0	0	0	0
scaffold1153_len232397_cov72_125000_125747-Ammotragus.lervia	0	0	0	0	0	0	0	0.005	0	0	0	0	0	0	0	0	0	0.92	0	0	0	0	0	0	0	0	0	0	0	0	0	1.625	0	0	0	0	1.635	0	0	0	0	1.64	0	0	0	1.56	0	0	0
scaffold115396_len746_cov42_0_783-Ammotragus.lervia	0	1.025	1.755	0.485	0.49	0.005	3.11	0.36	0.005	0.77	0.44	3.97	1.695	1.58	1.8	4.27	0.745	1.01	0	0	0	0	0	0	0	1.41	0	1.84	2.235	1.375	0	2.98	0	0	0	0	1.54	0	0	1.485	0.63	0	1.12	0	0.005	0	0	0	1.435
scaffold1154_len762724_cov73_308308_309000-Ammotragus.lervia	0	0	0	0	0.43	0	0	0	0	0	0	0	0	0	0	0	0	0	0	0	0	0	0	0	0	0	0	0	0	0	0	0	0	0	0	0	0	0	0	0	0	0.76	0	0	0	0	0	0	0
scaffold1155_len625699_cov72_77192_77641-Ammotragus.lervia	0	0	0	0	0	0	0	0	0	0	0	0	0	0	0	0.92	0	0	0	0	0	0	0	0	0	0	0	0	0	0	0	0	2.59	0	0	0	0	0	0	0	0	0	0	0	0	3.01	2.29	0	0
scaffold115549_len874_cov48_0_865-Ammotragus.lervia	1.695	4.315	3.83	2.24	4.86	0	3.8	8.365	11.935	3.955	7.02	6.565	6.35	7.005	0.005	6.965	0	1.965	2.345	9.22	0	10.08	5.67	12.965	7.34	11.135	4.78	5.445	5.12	13.03	8.675	15.445	8.49	7.91	19.455	15.14	18.3	7.25	6.55	3.57	0.6	3.33	10.015	6.715	3.115	16.02	8.675	9.05	5.53
scaffold11579_len1039426_cov70_894578_895069-Ammotragus.lervia	4.33	0	0.87	0.86	0	0	0	1.29	0.81	0	0	0.97	0.81	0.8	0	0	0	0	0	0	0	3.02	0	4.57	4.85	0	0	0	1.33	0	0	0	0	3.87	0	0	0	3.36	0	1.52	0	0	0	0	0	0	0	0	0
scaffold1158_len41308_cov76_34998_36000-Ammotragus.lervia	0.265	0	0	0	0.36	0.25	0.02	0.255	0.325	0	0	0	0.015	0.335	0.325	0.315	0.295	0	0.41	0.255	0	0.33	0.23	0.485	0	0	0.7	0	0	0.3	0	0	0.3	0.37	0	0.53	0.58	0	0.62	0.575	0.59	0.245	0.4	0.495	0.23	0.185	0.275	0	0.345
scaffold1159_len1406920_cov72_1316105_1317053-Ammotragus.lervia	0	0	0	0	0	0	0	0	0	0	0	0	0	0	0	0	0	0	0	0	0	16.47	0	6.225	0	0	0	0	10.345	0	11.69	13.205	0	0	0	0	10.62	19.865	9.21	8.8	10.05	9.475	15.665	0	9.545	14.035	15.56	8.455	6.64
scaffold1159_len1406920_cov72_25000_26002-Ammotragus.lervia	0	0	0	0	0	0	0	0	0	0	0	0.195	0	0.31	0.18	0	0	0.4	0	0	0	0	0	0	0	0	0	0	0	0	0	0	0	0	0	0	0	0	0	0	0	0	0	0	0	0	0	0	0
scaffold1159_len1406920_cov72_912000_913000-Ammotragus.lervia	0.145	0.115	0.27	0.235	0.375	0.195	0.315	0.325	0.285	0.195	0.28	0.275	0	0.02	0.105	0.14	0.13	0.305	0.215	0.325	0.32	0.3	0.305	0.205	0.2	0.13	0.155	0.17	0.19	0.185	0.29	0.345	0.35	0.35	0.21	0.22	0.23	0.29	0.285	0.365	0.25	0.33	0.225	0.225	0.19	0.165	0.125	0.35	0.25
scaffold115940_len1722_cov28_0_572-Ammotragus.lervia	0	0	0	0	0	0	0	0	0	0	0	0	0	0	0	0	0	0	0	0	0	0	0	0	0	0	0	0	0	0	0	0	0	0	0	0	0	0	0	0	0	0	0	0	0	0	0	0	0
scaffold116559_len460_cov62_0_438-Ammotragus.lervia	0	0	0	0	0	0	0	0	0.89	0	0	0	0	0	0	0	0	0	0	0	0	0	0	0	0	0	0	0	0	0	0	0	0	0	0	0	0	0	0	0	0	0	0	0	0	0	0	0	0
scaffold11657_len15990_cov40_12213_13000-Ammotragus.lervia	0	5.93	2.435	2.195	5.1	5.515	3.38	3.65	8.69	3.195	7.64	4.845	6.085	10.185	4.81	6.035	11.985	5.88	3.42	2.585	2.21	4.77	3.325	11.785	3.745	10.595	13.99	4.485	0	3.235	4.33	10.83	3.18	5.315	4.25	1.92	0	6.86	3.53	0	1.005	3.075	3.975	6.15	0	10.075	6.835	4.355	1.545
scaffold116656_len653_cov84_0_700-Ammotragus.lervia	1.345	1.115	0.71	1.93	1.02	1.425	0.555	0.44	1.495	1.24	0.625	0.4	0.575	0.91	0.55	0.785	0.18	1.64	2.42	1.76	4.315	3.34	2.755	2.24	3.685	3.345	1.85	6	1.675	1.175	0.675	1.75	1.975	1.01	2.57	3.33	1.82	1.475	1.415	2.43	2.335	3.115	4.085	1.73	3.4	2.49	1.945	3.295	3.45
scaffold117180_len468_cov43_0_469-Ammotragus.lervia	0	0	0	0	1.18	0	1.06	0	0	1.64	0.88	0	0	0	0	0	2.27	0	0	0	0	0	0	4.57	0	0	0	0	0	0	0	0	0	0	0	0	0	0	0	0	0	0	0	0	0	0	0	0	0
scaffold1174_len2644883_cov70_2506000_2507000-Ammotragus.lervia	0.235	1.11	2.225	1.56	0.565	3.37	1.2	2.72	0.84	0.775	0.855	0.355	0.27	0.255	1.23	2.395	0.62	0.9	0	0.805	0.93	0.775	0.015	1.585	0	0	0	0.835	0	0	0	0	1.64	0	0	0	0	0.895	0	0.715	1.57	0	0	0.34	0	0	0	0	0
scaffold1174_len2644883_cov70_2543599_2544000-Ammotragus.lervia	0.28	2.53	1.3	0.83	1.84	4.99	2.48	1.52	4.2	3.21	4.62	0	2.41	2.3	2.95	3.23	3.35	3.39	8.49	0	6.27	3.17	1.29	7.84	6.36	3.51	2.15	4.09	3.17	13.46	1.27	4.55	5.16	8.85	3.67	5.53	0.69	3.37	0.67	4.52	5.33	0	3.13	0	3.83	0	6.56	4.48	0
scaffold11741_len525873_cov69_40000_41000-Ammotragus.lervia	0.19	0.2	0	0	0.145	0.19	0.125	0.005	0	0.01	0.165	0	0.005	0	0	0	0	0.14	0	0	0	0	0	0	0	0.165	0	0	0	0	0	0	0	0	0	0	0	0.18	0	0.295	0.355	0	0	0	0	0.175	0.085	0	0
scaffold11741_len525873_cov69_522999_523438-Ammotragus.lervia	0	0	0	0	0	0	0	0	0	0	0	0	0	0	0	0	0	0	0	0	0	0	0	0	0	0	0	0	0	0	0	0	0	0	0	0	0	0	0	1.47	0	0	0	0	0	0	0	0	0
scaffold117504_len537_cov68_0_512-Ammotragus.lervia	0	0	0	0	0	0	0	0	0	0	0	0	0	0	0	0	0	0	0	0	0	0	0	0	0	0	0	0	0	0	0	0	0	0	0	0	0	0	0	0	0.93	0	0	0	0	0	0	0	0
scaffold117698_len1793_cov60_1000_1667-Ammotragus.lervia	0	0	0	0	0	0	0	0	0	0	0	0	0	0	0	0	0	0	0	0	0	0	0	0	0	0	0	0	0	0	0	0	0	0	0	0	0	0	0	0	0	0	0	0	0	0	0	0	0
scaffold1177_len157783_cov66_133000_133515-Ammotragus.lervia	3.04	1.05	0	1.04	1.79	0	3.65	3.18	0	3.34	1.19	3.33	1.75	0	3.63	1.45	1.65	0	4.39	0	6.59	11.89	3.02	6.28	4.36	6.28	1.53	1.53	0.84	0	6.82	1.79	7.47	7.59	10.39	3.48	13.41	3.81	3	2.49	1.96	2.48	1.14	2.73	0	5.12	12.17	1.44	0
scaffold1177_len157783_cov66_347_1000-Ammotragus.lervia	1.02	0	0	0	0	2.03	1.19	0	1.2	0	0	0	0	0	0	0	0	0	0	0	0	0	0	0	0	0	0	0	0.73	0	0	0	0	0	0	0	0	0	0	0.49	0	0.69	0	0	0	0	0	0	0
scaffold1177_len157783_cov66_51488_52000-Ammotragus.lervia	0	0	0	0	0	0	0	0	0	0	2.68	0	0	0	0	0	0	0	0	0	0	10.48	3.49	10.4	0	0	5.77	6.2	0	0	11.49	14.31	0	0	0	0	0	0	6.48	0.69	1.17	0	4.86	3.57	2.39	0	2.29	0	0
scaffold1178_len551415_cov63_397370_398000-Ammotragus.lervia	0	0	3.67	0	7.71	0	0	0	0	5.1	0	0	0	0	3.88	1.19	2.07	0	3.11	0	9.18	0	0	7.73	0	6.48	0	0	4.22	0	0	0	0	0	0	0	0	0	0	0	0	0	0	1.46	0	0	0	0	0
scaffold118_len1248428_cov71_122000_122460-Ammotragus.lervia	0	0	0	0	0	0	0	1.02	0	0.78	0	0	0	0	0	0	0	0	0	0	0	0	0	0	0	0	0	0	0	0	0	0	0	0	0	0	0	0	0	0.69	0	0	0	0	0	0	0	0	0
scaffold118_len1248428_cov71_494538_495001-Ammotragus.lervia	0	1.09	1.02	1.1	0	0	0	0	1.08	0	0	1.4	0	0.97	0	0	1.22	0	3.56	0	0	0	0	0	0	0	0	0	0	0	0	0	0	0	0	0	0	0	0	0	0	0	0	0	0	0	0	0	0
scaffold118_len1248428_cov71_775587_776000-Ammotragus.lervia	0	0	1.37	0	0	1.92	1.48	0	0	1.25	0.68	0.87	0	0	1.72	0	0	0.89	0	0	2.2	0	0	0	3.7	0	0	0	0	0	0	2.38	0	0	0	0	0	0	0	0.64	1	1.22	0	3.76	2.14	7.5	0	8.64	6.15
scaffold118068_len1604_cov19_0_709-Ammotragus.lervia	0	0	0	0	0	0	0	0	0	0	0	0	0	0	0	0	0	0	0	0	0	0	0	0	0	0	0	0	0	0	0	0	0	0	0	0	0	0	0	0	0	0	0	0	0	0	0	0	0
scaffold118217_len1427_cov19_0_1513-Ammotragus.lervia	0	0	0	0	0	0	0	0	0	0	0	0	0	0	0	0	0	0	0	0	0	0	0	0	0	0	0	0	0	0	0	0	0	0	0	0	0	0	0	0	0	0	0	0	0	0	0	0	0
scaffold1184_len608819_cov72_265000_265476-Ammotragus.lervia	0	0	0	0	0	0	0	0	0	0	0	0	0	0	0	0	0	0	0	0	0	0	0	0	0	0	0	0	0	0	0	0	0	0	0	0	0	0	0	0	0	0	0	0	0	0	0	0	0
scaffold1187_len386691_cov71_23479_24000-Ammotragus.lervia	0	0	0	0	0	1.07	1.24	0	0	0	0	0	0	1.93	0	0	0	0	0	0	0	0	0	0	0	0	0	0	0	0	0	0	0	0	0	0	0	0	0	0	0	0	0	1.46	0	3.01	0	0	0
scaffold1189_len1542214_cov71_645623_646038-Ammotragus.lervia	0.84	0	0	0.79	0	0	0	0.77	0	0	0	0	0	0	0	0	0	0	0	0	0	0	0	0	0	0	0	0	0	0	0	0	0	0	0	0	0	0	0	0	0	0	1.96	0	0	0	0	0	0
scaffold1193_len444316_cov35_182974_183385-Ammotragus.lervia	0	0	0	0	0	0	0	0.75	0	0	0	0	0	0	0	0	0	0	0	0	0	0	0	0	0	0	0	0	0	0	0	0	0	0	0	0	0	0	0	0	0	0	0	0	0	0	0	3	0
scaffold1193_len444316_cov35_24772_25245-Ammotragus.lervia	0	0	0	0	0	0	0	0	0	0	0	0	0	0	0	0	1.62	0	0	0	0	0	0	0	0	0	0	0	0	0	0	0	0	0	0	2.8	0	0	0	0.64	0	0	0	1.25	0	0	0	0	0
scaffold11930_len775883_cov71_431444_432000-Ammotragus.lervia	3.32	1.79	1.62	2.2	3.23	3.59	5.63	1.86	1.46	0.64	4.04	2.93	4.41	0.79	1.71	4.14	0.87	2.83	2.93	0	0	0	0	0	2.83	0	0	0	0	0	3.24	0	3.15	0	0	5.31	2.87	0	0	0.68	0	4.46	0	2.66	0	0	0	5.66	6.15
scaffold11931_len727849_cov72_539000_539527-Ammotragus.lervia	0	0.93	0	0.76	0	0.88	0	0	0	0.67	1.4	0	0	0	2.17	0	0.78	1.14	0	0	0	0	0	0	0	0	0	0	0	0	0	0	0	0	0	0	0	0	0	0.71	0	0	0	0	0	0	0	0	0
scaffold119383_len1609_cov62_0_1000-Ammotragus.lervia	4.905	2.425	4.58	3.975	5.475	0.99	3.09	4.305	3.51	5.1	4.825	2.025	5.615	5.04	2.95	7.35	4.48	4.59	0.745	0	2.225	2.255	0.77	3.99	0.74	2.39	0.78	4.65	2.56	0	2.59	0	1.885	0.965	1.515	3.53	1.705	0	2.28	2.585	1.665	0	1.145	0.35	0.8	0	0	0	0
scaffold119747_len952_cov35_0_971-Ammotragus.lervia	0.14	0.22	0.115	0.095	0.12	0.345	0.065	0.065	0.075	0.145	0.035	0.065	0.04	0.275	0.125	0.08	0.095	0.065	0.24	0.32	0.245	0.255	0.24	0.215	0.315	0.165	0.265	0.415	0.025	0.255	0.35	0.21	0.38	0.365	0.275	0.215	0.125	0.235	0.075	0.16	0.125	0.295	0.41	0.34	0.435	0.53	0.42	0.395	0.265
scaffold120046_len1992_cov72_0_1987-Ammotragus.lervia	0.02	0.09	0.06	0.1	0.09	0.1	0.02	0.07	0.05	0.08	0.08	0.03	0.07	0.08	0.04	0.08	0.02	0.01	0.15	0.12	0.16	0.12	0.08	0.08	0.13	0.19	0.1	0.13	0.03	0.14	0.07	0.05	0.07	0.14	0.08	0.11	0.05	0.1	0.14	0.07	0.06	0.17	0.48	0.41	0.31	0.45	0.29	0.32	0.12
scaffold1203_len4458768_cov71_1082228_1083013-Ammotragus.lervia	0.555	0	0	0	0	0	0	0	0	0	0	0	0	0	0	0	0	0	0	0	0	0	0	0	0	0	0	0	0	0	0	0	0	0	0	0	0	1.585	0	0	0	0	0	0	0	0	0	0	0
scaffold1203_len4458768_cov71_1236809_1237246-Ammotragus.lervia	0	0	0	0	0	0.82	0	0	0	0	0.87	0	0	0	0	0	0	1.07	0	0	0	0	0	0	0	0	0	0	0	0	0	0	0	0	0	0	0	3.48	0	0	0	0	0	0	0	0	0	0	2.99
scaffold1203_len4458768_cov71_1312000_1312416-Ammotragus.lervia	0	0	0	0	0	0.39	0	0	0	0	0.4	0	0	0.42	0	0	0	0.45	0	0	0	0	0	0	0	0	0	0	0	0	0	0	0	0	0	0	0	0	0	0	0	0	0	0	0	1.14	0	0	0
scaffold1203_len4458768_cov71_2308000_2308428-Ammotragus.lervia	0	0	0	0	0	0	0	0	0	0	0	0	0	0	0	0	0	0	0	0	0	0	0	0	0	0	0	0	0	0	0	0	0	0	0	0	0	0	0	0	0	0	0	0	0	0	0	0	0
scaffold1203_len4458768_cov71_2858579_2859298-Ammotragus.lervia	2.175	2.415	0.87	1.355	2.445	0.025	0.885	1.91	1.39	1.2	1.875	1.675	4.12	1.6	1.655	1.105	1.01	2.98	0.01	0	1.9	1.5	1.46	3.635	0.01	1.25	0.01	1.385	1.945	0.04	2.515	0	1.44	0.04	0.025	0	1.435	0.04	3.32	1.79	2.375	0.045	0.04	0.03	0.04	1.865	1.265	1.52	0.03
scaffold120333_len2695_cov23_2033_2703-Ammotragus.lervia	0	0	0	0	0	0	0	0	0	0	0	0	0	0	0	0	0	0	0	0	0	0	0	0	0	0	0	0	0	0	0	0	0	0	0	0	0	0	0	0	0	0	0	0	0	0	0	0	0
scaffold12042_len120434_cov41_93673_94673-Ammotragus.lervia	0	0	0	0	0	0	0	0	0	0	0	0	0	0	0	0	0	0	0	0.025	0	0	0	0	0	0	0	0	0.01	0	0	0	0	0	0	0	0	0	0	0	0.01	0.06	0.07	0.04	0.31	0.055	0.035	0	0.065
scaffold12069_len431_cov75_0_432-Ammotragus.lervia	0	0	0	0	0	0	0	0	0	0	0.14	0.08	0.26	0.2	0.24	0.61	0	0.16	0.24	0.54	0.4	0.37	0.26	0	0.14	0	0	1.49	0	1.75	0.43	1.16	0.53	0.66	0.13	0	0	0.14	0.4	1.71	0.81	0	0	0	0	0	0	0	0
scaffold1207_len461684_cov69_150000_150461-Ammotragus.lervia	0	0	0	0	0	0.53	1.86	0.25	0	0.49	0	3.4	0	0.26	0	0	0	5.08	0	0	0	0	0	0	0	0	0	0	0	0	0	0	0	0	0	0	0	0	0	0	0	0	0	0	0	0	0	0	0
scaffold120767_len1340_cov61_0_1643-Ammotragus.lervia	0.025	0.09	0.045	0.05	0.04	0.255	0.06	0.03	0.035	0.095	0.065	0.04	0.08	0.05	0.055	0.09	0.1	0.03	0.405	0.455	0.455	0.285	0.43	0.34	0.31	0.335	0.355	0.41	0.01	0.37	0.27	0.29	0.215	0.235	0.22	0.36	0.215	0.255	0.28	0.055	0.105	0.22	0.305	0.285	0.3	0.525	0.395	0.24	0.205
scaffold120773_len411_cov109_0_421-Ammotragus.lervia	0	0	0	0	0	0	0.59	0	0	0	0	0	1.06	0	0	0	0	0	0	0	0	0	0	0	0	0	0	0	0	0	0	0	0	0	0	0	0	0	0	0	0	0	0	0	0	2.23	0	0	0
scaffold1208_len1079514_cov72_62000_62683-Ammotragus.lervia	0	0.46	0.01	0	0.855	0.43	0.475	0.39	0.43	0.01	0	0.01	0	0	0.49	0.01	0.43	0.01	0	0	0	0	0	0	0	0	0	0	0	1.635	0	0	0	0	0	0	0	0	0	1.41	0.575	0	0	0	0	0	0	0	0
scaffold121_len3558809_cov72_3002671_3003111-Ammotragus.lervia	0	0	0	0.12	0.14	0	0.21	0	0.07	0.06	0	0	0.12	0.06	0.08	0	0	0	0	0	0.26	0	0	0	0	0	0	0	0	0	0.27	0	0	0.12	0	0	0	0	0	0.16	0	0.08	0	0	0	0	0	0	0
scaffold121_len3558809_cov72_3030202_3031000-Ammotragus.lervia	0	0	0	0.44	0	0	0.005	0.385	0	0.005	0	0.005	0	0	0	0.56	0	0.58	0	0	0	0	0	0	0	0	0	0	0	0	0	0	0	0	0	0	0	0	0	0	0	0	0	0	0	0	0	0	0
scaffold121173_len720_cov22_0_720-Ammotragus.lervia	0	0	0	0	0	0	0	0	0	0	0	0	0	0	0	0	0	0	0	0	0	0	0	0	0	0	0	0	0	0	0	0	0	0	0	0	0	0	0	0	0	0	0	0	0	0	0	0	0
scaffold1215_len219591_cov71_178000_178580-Ammotragus.lervia	11.7	3.97	1.71	1.88	0	10.04	3.04	4.12	4.76	1.51	6.91	0	0	6.99	0	0	2.86	4.95	0	0	0	0	0	10.87	0	5.58	0	0	0	0	0	5.89	0	0	0	0	6.1	0	0	0	0	0	0	0	0	0	0	0	0
scaffold12152_len148305_cov67_43000_44000-Ammotragus.lervia	0.06	0.1	0.1	0.19	0	0	0.17	0.175	0.055	0.195	0.15	0.005	0.14	0.045	0.01	0	0.105	0.06	0	0	0.095	0	0	0.01	0	0	0	0	0.055	0	0	0	0	0	0	0	0	0.105	0	0.33	0.285	0	0	0	0	0.085	0	0	0
scaffold121706_len519_cov21_0_520-Ammotragus.lervia	0	0	0	0	0	0	0	0	0	0	0	0	0	0	0	0	0	0	0	0	0	0	0	0	0	0	0	0	0	0	0	0	0	0	0	0	0	0	0	0	0	0	0	0	0	0	0	0	0
scaffold121878_len934_cov80_0_869-Ammotragus.lervia	0.135	0.18	0.11	0.08	0.22	0.195	0	0.11	0.23	0.08	0.115	0.08	0.115	0.365	0	0.115	0	0.185	0.065	0.06	0	0.155	0.03	0.195	0.315	0.105	0	0	0.235	0.12	0.185	0.035	0.165	0.105	0.16	0.185	0.115	0.12	0.08	0.075	0.09	0.125	0.16	0.05	0.17	0	0.12	0	0.09
scaffold1219_len842335_cov68_130392_131000-Ammotragus.lervia	0	0	0	0	0	0.7	0.35	0.58	0.32	0	0.34	0.76	0	0.3	0.71	0	0	0.78	0	0.63	0	0	0.66	0	0	0	0	0	0	0	0	0	0	0	0	0	0	0	0	0.36	0	0.69	0	0	0	0	0	0	0
scaffold122_len1837026_cov72_1467765_1468691-Ammotragus.lervia	0.235	0	0	0	0	0	0	0	0.28	0	0	0	0	0	0	0	0	0	0	0	0	0.775	0	0	0	0	0	0	0	0	0	0	0	0	0	1.645	0	0	0	0	0	0	0	0	0	0	0	0	0
scaffold122_len1837026_cov72_664000_665005-Ammotragus.lervia	0	0	0	0	0	0	0	0	0	0.39	0	0	0	0	0	0	0	0	0	0	0	0	0	0	0	0	0	0	0.57	1.26	0	0	0	0	0	0	0	0	0	0	0	0	0	0.625	0	0	0	0	1.37
scaffold1222_len1608498_cov70_1188000_1189000-Ammotragus.lervia	8.08	6.185	3.29	5.495	11.9	3.105	0	3.295	5.38	3.6	11.52	5.01	8.55	2.805	9.32	6.96	5.115	10.325	0	5.665	15.045	14.115	10.145	5.925	0	12.295	0	13.86	13.785	5.305	18.425	7.17	2.585	13.195	8.05	10.405	16.355	0	0	2.82	5.435	12.855	10.7	22.535	10.97	16.59	11.475	9.77	25.415
scaffold1222_len1608498_cov70_1321174_1322000-Ammotragus.lervia	0	0	0	0	0	0	0	0	0	0	0	0	0	0	0.01	0	0	0	0	0	3.115	0	0	0	0	0	0	0	0	0	0	0	0	0	0	0	0	0	0	0	0	0	0	0	0	0	0	0	0
scaffold1222_len1608498_cov70_1461000_1462001-Ammotragus.lervia	0.59	0.365	1.525	1.43	1.815	1.595	1.55	1.77	1.07	1.63	1.485	1.72	1.57	1.745	0.9	0.88	1.415	0.45	1.725	1.82	1.255	1.505	1.655	1.91	1.975	1.755	1.55	1.61	1.38	1.215	1.96	2.17	1.81	1.43	1.31	1.605	1.225	1	1.38	2.84	2.295	1.12	1.13	1.225	0.94	0.77	1.1	1.36	1.14
scaffold12223_len612875_cov70_388000_389000-Ammotragus.lervia	0.005	0.215	0.1	0	0	0.035	0	0.11	0.04	0.01	0	0.01	0	0.155	0.01	0.01	0.105	0	0	0	0	0	0	0	0	0	0	0	0	0	0	0	0	0	0	0	0	0	0	0.035	0	0	0	0	0	0	0	0	0
scaffold1226_len153385_cov70_152526_153099-Ammotragus.lervia	0.56	0	0.78	0	0	0	0.31	0.51	0	0.25	0.29	0	0.53	0	0	0	0	0.34	0	0	0	0	0	0	0	0	0	0	0.35	0	0	0	0	0	0	0	0	0	0	0.7	3.05	0	0	0	0	0	0	0	0
scaffold122654_len593_cov76_0_610-Ammotragus.lervia	0.03	0.14	0.11	0.09	0	0.3	0.16	0.02	0.19	0.11	0.07	0	0.05	0	0.08	0.08	0	0	0.09	0.1	0.13	0.09	0.21	0.06	0	0	0	0.07	0.16	0.02	0	0.12	0.2	0.1	0.16	0.03	0.11	0.13	0.08	0.43	0.2	0.14	0.07	0.05	0.03	0	0	0.1	0.07
scaffold12271_len507162_cov37_504251_504688-Ammotragus.lervia	3.63	0.91	1.3	1.18	1.47	1.8	2.03	2.63	1.47	1.74	1.26	1.61	1.09	1.92	1.14	2	1.58	1.56	2.63	4.35	3.61	1.59	2.24	2.08	3.54	4.49	3.26	2.68	3.36	2.56	4.71	4.21	1.58	2.65	4.3	3.08	2.45	3.73	3.17	8.57	4.47	2.01	2.12	1.74	2.07	1.57	1.54	0.91	2.08
scaffold122861_len444_cov74_0_424-Ammotragus.lervia	0	0.81	0	0	0	0	0	0	0	0	0	0	0	0	0.92	0	0	0	0	0	0	0	0	0	0	0	0	0	0	0	0	0	2.4	0	0	0	0	0	0	0	0	0	0	0	0	0	0	0	0
scaffold123_len2201273_cov71_1100534_1101000-Ammotragus.lervia	0	1.11	1.01	0.98	0	0	0	0	0	0	0	0	0	3.94	2.46	0	1.22	3.37	0	0	9.18	3.32	0	0	0	0	0	0	1.82	3.59	2.87	0	0	0	0	0	3.35	0	0	1.41	1.4	1.87	0	1.51	0	0	0	0	0
scaffold123268_len819_cov24_0_421-Ammotragus.lervia	0	0	0	0	0	0	0	0	0	0	0	0	0	0	0	0	0	0	0	0	0	0	0	0	0	0	0	0	0	0	0	0	0	0	0	0	0	0	0	0	0	0	0	0	0	0	0	0	0
scaffold1236_len34470_cov65_24000_25149-Ammotragus.lervia	0.28	0.04	0.025	0.12	0.19	0.045	0.085	0.055	0.065	0.145	0.025	0.045	0.065	0.035	0.035	0.105	0.175	0.02	0.025	0.04	0	0.145	0.235	0.025	0.015	0.065	0.04	0	0.055	0.12	0	0.095	0.185	0	0	0.165	0.33	0	0	0.17	0.1	0.255	0.115	0.14	0.075	0.06	0.07	0.13	0.075
scaffold12398_len396333_cov72_281000_282000-Ammotragus.lervia	0.035	0.215	0.185	0.02	0.075	0.015	0.39	0.305	0.055	0.055	0.055	0.22	0	0.18	0.055	0.135	0.345	0.225	0.025	0.02	0.035	0.235	0.11	0	0	0	0	0.14	0.215	0.195	0.04	0	0	0	0	0	0	0	0.205	0.38	0.11	0	0.16	0.01	0.22	0	0.115	0	0.025
scaffold124_len4112576_cov68_1303579_1304000-Ammotragus.lervia	0	1.11	1.01	0	0	0	3.54	0.92	1.06	0	0	1.27	0	1.97	0	0	0	1.12	0	0	0	0	0	0	0	0	0	0	0	0	0	0	0	0	0	0	3.35	0	0	0	1.4	0	0	1.51	0	0	0	2.37	0
scaffold124_len4112576_cov68_1763000_1763517-Ammotragus.lervia	0.53	0.75	0.77	0.61	0.87	0.55	0.74	0.73	0.79	0.81	1.09	0.97	0.7	0.71	0.4	0.65	0.75	0.26	0.66	1.07	0.57	0.45	0.73	0.14	0.78	0.65	0.49	0.71	0.65	1.3	1.1	0.39	0.36	1.08	0.55	0.71	1.08	0.95	0.41	1.56	0.4	0.54	0.21	0.48	0.48	0.47	0.33	0.25	0.21
scaffold124_len4112576_cov68_2713000_2714000-Ammotragus.lervia	0.68	0.35	0.335	0.33	0.64	0.71	0.66	0.34	0	0.305	0.02	0.03	0.695	1.175	0.38	1.1	0.36	0.375	0.905	0.825	0.955	0.85	0.905	0.07	0.05	0.055	0.08	0.06	0.04	0.075	2.555	0.865	0.95	0.08	0.08	0.05	0.95	0.1	2.465	0.845	1.185	0.855	2.79	0.35	0.755	4.585	2.675	1.37	1.715
scaffold124_len4112576_cov68_686000_687000-Ammotragus.lervia	0.065	0.08	0.045	0.035	0.04	0.03	0	0.04	0.04	0.085	0.015	0.02	0.03	0.01	0.02	0.02	0.025	0	0	0	0.095	0.32	0.02	0	0.17	0	0	0	0.075	0.255	0.035	0	0	0.035	0.025	0	0	0.035	0.035	0.085	0	0	0	0.005	0	0.02	0	0	0
scaffold124015_len1077_cov122_0_1000-Ammotragus.lervia	0	0	0	0	0	0	0.625	0	0	0	0	0	0	0	0.005	0	0	0	0	0	0	0	0	0	0	0	0	0	0	0	0	0	0	0	0	0	0	0	0	0	0	0	0	0	0	0	0	0	0
scaffold12404_len2446_cov42_2000_2501-Ammotragus.lervia	0	57.05	23.18	0	23.41	4.33	4.99	0	54.07	18.33	44.15	23.09	28.09	47.09	30.81	49.31	0	42.83	91.54	64.32	9.94	77.1	58.75	74.65	52.67	55.46	61.87	11.74	18.31	85.77	58.37	76.59	3.54	98.74	107.49	65.53	57.97	96.22	55.66	8.09	12.95	20.68	72.08	32.68	115.64	46.72	18.09	77.78	109.83
scaffold1241_len1267826_cov70_1239000_1239485-Ammotragus.lervia	0	0	0.91	0	0.92	0	0	0	1.74	0	0	1	0	0	0	0	1.68	0	0	0	0	0	0	0	0	0	0	0	0	0	0	0	0	0	0	0	0	0	0	0	1.38	0	0	0	0	0	0	0	0
scaffold1241_len1267826_cov70_658998_660000-Ammotragus.lervia	0.975	1.81	0.85	1.33	1.88	1.24	2.675	0	2.38	0	1.09	2.235	0	0	1.025	1.905	1.055	0	0.46	3.15	2.215	1.435	2.175	1.25	0	0	1.665	1.07	1.4	1.3	1.24	0.55	0.7	0.64	1.095	2.485	2.19	2.85	2.25	2.23	0.705	2.275	0	1.44	1.415	0.695	1.45	0	1.4
scaffold12426_len92575_cov92_32415_33000-Ammotragus.lervia	1.47	1.37	0	0	1.5	0	0	0	0	0	0	0	0.89	0.01	0.27	0.57	2.96	0.26	0	0	0	0	0	0	0	0	0	0	0	0	0	0	0	0	0	0	0	0.02	0	0	0	0	0	0	0	0	0	0	0
scaffold12426_len92575_cov92_52563_53000-Ammotragus.lervia	2.83	4.65	1.35	0.64	3.96	0	0	0.39	0.48	0.65	0.92	0	1.23	0.7	1.01	1.07	5.31	0.56	0	0	0	0	0	0	0	0	0	0	0	0	0	0	0	0	0	0	0	0	0	0	0	0	0	0	0	0	0	0	0.32
scaffold12426_len92575_cov92_72000_73000-Ammotragus.lervia	0.395	0.305	0.105	0	0.5	0.115	0.02	0.07	0.135	0.055	0.035	0.015	0.425	0.06	0.315	0.13	0.745	0.11	0.03	0.025	0	0.02	0	0	0.05	0	0.025	0.03	0	0	0	0	0	0.03	0	0.03	0	0	0	0.03	0	0.02	0.035	0.015	0.025	0	0.01	0.05	0
scaffold12430_len434_cov55_0_434-Ammotragus.lervia	0	0	0	0	0	0	0	0	0	0	0	0	0	0	0	0	0	0	0	0	0	0	0	0	0	0	0	0	0	0	0	0	0	0	0	0	0	0	0	0	0	0	0	0	0	0	0	0	0
scaffold12447_len15189_cov62_2000_3000-Ammotragus.lervia	0	0.96	0.895	0.835	1.365	0.42	0	1.055	0.46	0.38	0.445	0.965	2.29	0.42	1.42	0.485	0.005	0.955	0	0	4.745	0	3.375	0	0	3.465	2.655	2.775	1.19	0	0	2.78	0	1.435	0	0	0	2.02	4.71	0.33	0	2.905	0	0	1.515	0	0	1.76	1.815
scaffold12462_len901_cov35_0_922-Ammotragus.lervia	0.17	0.35	0.145	0.265	0.115	0.375	0.36	0.195	0.18	0.15	0.235	0.22	0.11	0.29	0.18	0.125	0.165	0.195	0.31	0.37	0.39	0.51	0.39	0.425	0.415	0.63	0.35	0.665	0.32	0.75	0.505	0.355	0.485	0.305	0.56	0.475	0.415	0.355	0.435	0.73	0.285	0.705	0.485	0.715	0.56	0.74	0.35	0.53	0.215
scaffold124758_len934_cov74_0_963-Ammotragus.lervia	0.065	0.16	0.21	0.105	0.155	0.375	0.12	0.2	0.145	0.22	0.065	0.11	0.13	0.175	0.115	0.175	0.08	0.14	0.595	0.775	0.44	0.395	0.495	0.595	0.79	0.49	0.52	0.83	0.17	0.68	0.175	0.58	0.44	0.28	0.465	0.385	0.54	0.515	0.4	0.34	0.19	0.785	0.725	0.65	0.88	0.585	0.56	0.985	0.655
scaffold124785_len1161_cov25_713_1186-Ammotragus.lervia	0	0	0	0	0	0	0	0	0	0	0	0	0	0	0	0	0	0	0	0	0	0	0	0	0	0	0	0	0	0	0	0	0	0	0	0	0	0	0	0	0	0	0	0	0	0	0	0	0
scaffold1248_len267257_cov67_223987_225007-Ammotragus.lervia	0.325	0.125	0.17	0	0.275	0.13	0.15	0.245	0	0.175	0.42	0	0.175	0.335	0.165	0.385	0.11	0.25	0	0	0.105	0.12	0.21	0.27	0	0.2	0.13	0.25	0.38	0	0.505	0	0	0.33	0.365	0.34	0.225	0	0	0.275	0.165	0	0.19	0	0	0.19	0.16	0.085	0
scaffold1248_len267257_cov67_58990_60000-Ammotragus.lervia	0	0	0	0	0.04	0.435	0	1.165	0.45	0	0	0	0	0	0	0.06	0.055	0	0.055	0	0	0	0	0.065	0	0.04	0	0	0	0	0.015	0	0	0	0	0.05	0	0	0	0	0.045	0	0	0	0	0.05	1.195	0.035	0
scaffold1248_len267257_cov67_62891_64000-Ammotragus.lervia	0	0.01	0	0	0.31	0.11	0	0.26	0.26	0	0	0	0	0	0	0.295	0.22	0	0.245	0	0	0	0	0.22	0	0.225	0	0	0	0	0.255	0	0	0.23	0	0.33	0	0	0	0	0.255	0	0	0	0	0.43	0.28	0.225	0.005
scaffold1249_len3336184_cov71_1132000_1133000-Ammotragus.lervia	2.11	0.54	0	0.465	1.395	2.895	0.89	0.405	1.45	0.76	2.785	0	1.005	1.345	2.78	0.005	0.465	0	0	2.75	3.26	0	0	0	1.695	0	0	0	0	0	0	1.39	0	0	0	0	1.675	0	0	1.13	0	1.47	0	0.605	0	0	0	1.455	1.815
scaffold1249_len3336184_cov71_528996_529438-Ammotragus.lervia	1.01	0.21	0	0	0	0.43	0	0	0	0	1.15	0	0	0	0	0	0	0	2.07	2.22	2.95	3.98	1.39	0.84	3.67	3.17	0	6.54	0.79	1.25	2.74	3.1	2.31	3.81	1.28	4.11	0	3.61	1.88	3.73	1.53	2.13	2.58	1.27	3.34	1.29	0	0.28	0.95
scaffold124951_len399_cov50_0_400-Ammotragus.lervia	0	0	0.45	0	0	0.86	0.26	0	0	0.22	0	0	0	0.47	0	0	0.69	0	0	0	0	0	0	0.42	0	0	0	0	0	0	0	0	0	0	0	0	0	0	0	0	0	0.36	0	0	0	0	0	0	0
scaffold1250_len1386347_cov72_256361_257000-Ammotragus.lervia	0.3	0	0	0	0	0	0	0.29	0	0.01	0.18	0.32	0	0	0	0	0	0	0	0	0	0	0	0	0	0	0	0	0	0	0	0	0	0	0	0	0	0	0	0	0	0	0	0	0	0	0	0	0
scaffold1250_len1386347_cov72_735000_736000-Ammotragus.lervia	0	0.42	0	0	0	0	0	0	0	0	0	0	0.89	0	0	0	0	0	0	0	0	0	0	0	0	0	0	0	0	0	0	0	0	0	0	0	0	0	0	0.23	0.005	0	0	0	0	0.575	0	0	0
scaffold1253_len2251664_cov69_311000_312000-Ammotragus.lervia	0.005	0	0.995	0	2.35	0	1.655	0.445	3.04	0.425	0	0	0	0.005	2.16	0	0.96	1.125	0	0	0.02	2.275	0	0	0	0	2.115	0	0	0	2.535	0	0	0	0	0	0	0	0	0	0.715	0.94	0	2.66	1.615	2.345	0	0	6.94
scaffold126_len2411574_cov71_802000_803000-Ammotragus.lervia	0.03	0.315	0	0.015	0.01	0	0	0.25	0.01	0	0.19	0.375	0.015	0.27	0	0.02	0.205	0.015	0.205	0.185	0	0	0	0	0.195	0	0	0	0	0	0.22	0	0	0.255	0.375	0.185	0	0	0	0.01	0	0	0.15	0	0.4	0.02	0	0	0.225
scaffold1268_len1276628_cov73_1140989_1141549-Ammotragus.lervia	0.21	0	0.18	0.21	0.27	0.14	0.14	0.18	0.14	0.08	0.17	0.15	0.26	0.14	0	0.07	0.29	0.17	0.15	0.17	0.16	0.07	0.03	0.05	0.14	0.05	0.18	0.11	0	0.13	0.2	0	0.13	0	0	0	0.03	0.11	0.08	0.18	0.02	0.06	0.05	0.03	0.13	0.13	0.28	0.08	0.14
scaffold1273_len1494779_cov72_495500_496000-Ammotragus.lervia	0	0	0	0	0	0	0	0.75	0	0	0	0	0	0	0	0	0	0	0	0	0	0	0	0	0	0	0	0	0	0	0	0	0	0	0	0	0	0	0	0	0	0	0	0	0	3.53	0	0	0
scaffold1273_len1494779_cov72_527000_528000-Ammotragus.lervia	0.005	0.01	0	0.26	0	0	0	0.27	0.005	0	0.005	0	0.295	0.01	0	0	0.015	0.005	0	0	0	0	0	0	0	0	0	0	0.01	0	0	0	0	0	0	0	0	0.95	0	0.015	0.655	0	0	0	0	0.01	0	0	0
scaffold12751_len1006588_cov72_939000_939408-Ammotragus.lervia	0	0	0	0	0	0	0	0	0	0	0	0	0	0	0	0	0	0	0	0	0	0	0	0	0	0	0	0	0	0	0	0	0	0	0	0	0	0	0	0.27	0	0	0	0.12	0	0	0	0	0
scaffold1277_len235548_cov67_208992_210003-Ammotragus.lervia	0	0.015	0.005	0.025	0.03	0.245	0.01	0	0	0.01	0	0.015	0.015	0.3	0	0.175	0	0.005	0	0.28	0.015	0.315	0.3	0	0	0	0	0.01	0.23	0	0.28	0	0	0.545	0	0	0	0	0.015	0.455	0	0.005	0.005	0	0	0.01	0.005	0	0
scaffold1277_len235548_cov67_74000_75001-Ammotragus.lervia	0.01	0.01	0	0.01	0	0	0.01	0.025	0.005	0.005	0.285	0.01	0.01	0.02	0.055	0	0	0.015	0.32	0.01	0	0.275	0	0	0.48	0.495	0	0.3	0.02	0	0.02	0.185	0	0	0	0.22	0.13	0	0	0.015	0.395	0.01	0	0	0.025	0	0	0	0
scaffold12774_len214523_cov67_53997_54551-Ammotragus.lervia	0	0	0	0	0	0	0	0	0.02	0	0.05	0	0.02	0	0	0	0.06	0.02	0	0	0	0.34	0.34	0	0.04	0	0	0	0	0.31	0	0.74	0.62	0.51	0	0	0	0	0	0	0	0	0.01	0	0	0	0	0	0.02
scaffold12789_len12815_cov25_10516_10981-Ammotragus.lervia	0	0	0	0	0	0	0	0	0	0	0	0	0	0	0	0	0	0	0	0	0	0	0	0	0	0	0	0	0	0	0	0	0	0	0	0	0	0	0	0	0	0	0	0	0	0	0	0	0
scaffold128_len2597366_cov72_1035253_1036000-Ammotragus.lervia	0.655	0.55	1.425	1.065	1.05	0.03	2.825	1.41	1.085	0.03	0.015	1.955	0.01	2.08	0.015	1.25	2.655	0.01	0.01	1.76	0.135	0.075	0.095	0.045	0.035	0.035	4.115	0.06	0.735	1.605	0.085	0.05	0.095	0.07	1.755	0.095	0.025	0.11	0.085	0.46	0.04	2.595	0.02	0.77	1.465	0.055	1.64	5.38	1.83
scaffold128_len2597366_cov72_12789_15000-Ammotragus.lervia	0	0	0	0	0.41	0	0.13	0	0	0.17	0	0	0.32	0	0.19	0	0.22	0.18	0	0	0.21	0	0	0	0	0	0	0	0	0	0	0	0	0	0	0	0.24	0	0	0	0	0	0	0	0	0	0	0	0
scaffold128_len2597366_cov72_1315000_1315749-Ammotragus.lervia	0.235	0	0.28	0	0	0	1.81	0.005	0	0.52	0	0	0.27	0	0	0	0.31	0	0	0	0	0	0	0	0	0	0	0	0	0	0	0	0	0	0	0	0	0	0	0	0	0.375	0	0	0	0	0	0.74	0
scaffold128_len2597366_cov72_2300998_2301428-Ammotragus.lervia	0.83	0	0.84	0	0.95	0	3.29	0	2.7	0	0.92	1.07	0	2.29	0	1.06	0.99	0.96	2.32	0	0	2.85	0	0	2.91	0	3.15	0	1.26	2.87	0	0	0	0	0	2.73	0	0	3.24	2.07	0	0	0	1.02	0	3.53	2.46	3	2.74
scaffold1281_len265221_cov65_182546_183000-Ammotragus.lervia	5.74	1.08	0	0.99	4.82	3.76	0	0.89	1	0.85	1.94	9.81	8.77	2.01	3.88	0	3.11	2.2	3.11	0	0	0	3.49	3.87	0	0	8.07	0	2.81	0	0	0	0	0	0	0	0	0	3.14	3.54	1.36	3.31	3.14	0	2.86	0	0	0	0
scaffold12817_len197383_cov69_64000_65000-Ammotragus.lervia	0.685	0	0	0.325	2.13	0.335	1.56	0.945	0.355	0	0	0.725	0.005	0.745	0.38	0.405	1.665	0.81	4.015	0.92	3.915	0.915	0	2.025	2.05	0.96	2.83	0	2.345	2.82	0.96	0	3.57	1.875	0.945	0	0	2.26	2.2	0.94	1.525	2.69	3.96	2.97	2.72	3.29	1.845	1.935	4.08
scaffold1282_len1096999_cov66_1095000_1095757-Ammotragus.lervia	0	0	0	0	0.615	0	0.595	0	0	0	0	0	0	0.5	0	0	0	0.565	0	0	0	0	0	0	0	0	0	0	0	1.805	0	0	0	0	0	0	0	0	0	0	0	0	0.985	0	0	0	0	0	0
scaffold1282_len1096999_cov66_85000_85409-Ammotragus.lervia	0	0	0	0	0.81	0	0.94	0	0	0	0.81	0	0	0	0	0	0	0	0	0	0	0	0	0	0	0	0	0	0	0	0	0	0	0	0	0	0	0	0	0	0	4.46	0	0	0	0	0	0	0
scaffold128294_len644_cov32_0_679-Ammotragus.lervia	0.035	0.54	0.52	1.205	3.255	6.98	0.49	0.04	0.87	1.08	2.54	1.075	1.42	1.62	2.26	4.32	0.01	1.195	3.195	0.155	3.465	0.115	2.045	0.165	1.865	5.885	1.74	1.57	0.81	1.695	1.5	1.935	0.155	1.85	3.555	1.445	5.205	0.095	1.41	0.51	0.66	2.55	1.425	1.47	3.72	1.98	3.33	4.28	0.115
scaffold12837_len32143_cov71_15790_16796-Ammotragus.lervia	0	0.255	0.685	0	0	0	0.335	0.36	0	0.32	0.335	0	0	0	0	0.02	0.235	0.23	0	0.31	0	0.455	0.335	0.585	0.41	0.23	0.27	0.3	0	0.23	0.36	0.35	0.255	0.745	0	0.425	0.35	0	0.815	0	0.67	0.385	0.89	0.895	0.22	0.715	0.35	0.305	0.235
scaffold12837_len32143_cov71_24000_24462-Ammotragus.lervia	0	15.49	18.67	0	0	0	10.91	0	0	11.66	0	0	11.39	0	0	0	8.66	9.99	0	16.4	0	23.59	20.93	34.67	28.64	5.58	23.07	15.5	0	33.54	17.23	20.03	11.87	31.75	0	7.97	20.12	0	45.39	0	10.52	13.5	16.21	29.78	4.79	28.81	16.04	19.94	20.3
scaffold12837_len32143_cov71_26687_27654-Ammotragus.lervia	0	0.185	0.255	0	0	0	0.165	0	0	0.225	0	0	0.215	0	0	0.005	0.23	0.245	0	0.26	0	0.165	0.165	0.555	0.295	0.185	0.215	0.185	0	0.185	0.17	0.265	0.255	0.39	0	0.235	0.155	0	0.465	0	0.41	0.135	0.38	0.315	0.13	0.11	0.155	0.245	0.105
scaffold12837_len32143_cov71_5509_6000-Ammotragus.lervia	5.07	5.27	7.82	6.25	2.98	7.16	8.52	1.59	4.02	5.25	0	5.99	7.57	5.25	7.98	1.45	11.56	13.17	2.93	10	4.39	14.86	15.1	20.42	11.64	9.42	9.18	12.22	4.2	18.57	11.93	7.15	28.03	3.79	5.94	8.7	11.74	13.33	10.5	4.48	6.53	3.31	4.56	13.66	19.01	11.95	17.38	5.74	11.46
scaffold128585_len563_cov76_0_535-Ammotragus.lervia	0	0	0	0	0	0	0	0	0	0	0	0	0	0	0	0	0	0	0	0	0	0	0	0	0	0	0	0	0	0	0	0	0	0	0	0	0	0	0	0	0	0	0	0	0	0	0	0	0
scaffold128638_len460_cov68_0_461-Ammotragus.lervia	0.33	0.3	0	0	0	0	0	0	0	0.61	0	0	0	0.59	0	0	0	0.78	0	0	0	0	0	0	0	0	0	0	0	0	1.61	0	0	0	0	0	0	0	0	0	0.77	0	0	0	0	0	0	0	0
scaffold1287_len377121_cov67_3000_3606-Ammotragus.lervia	0	0	0	0	0	0	0	0	0	0	0	1.21	0	0	0	0	0	0	0	0	0	0	0	0	0	0	0	0	0	0	0	0	0	0	0	0	0	0	0	0	0	0	0	0	0	0	0	0	0
scaffold129_len2630981_cov70_1027000_1028000-Ammotragus.lervia	0.045	0.05	0.045	0.03	0.025	0.04	0.05	0.06	0.015	0.035	0.045	0.065	0.045	0.065	0.015	0.01	0.045	0.03	0	0.025	0	0.01	0	0	0.015	0	0	0	0	0.01	0.01	0	0	0.01	0.01	0.01	0.01	0	0.015	0.01	0	0.005	0.005	0	0	0.005	0	0	0
scaffold129_len2630981_cov70_2594000_2595000-Ammotragus.lervia	0	0.16	0.825	0.655	0.66	0.73	0.465	0.53	0.26	1.045	0.665	0.885	0.79	0.215	0.335	0.335	0.455	0.48	0.065	0.225	0.175	0.53	0.36	0.13	0.105	0.145	0.13	0.375	0.15	0.5	0.07	0.475	0.23	0.465	0.11	0.46	0.93	0.63	0.265	0.155	0.47	0.165	0	0.125	0	0.145	0.43	0.355	0.33
scaffold129_len2630981_cov70_2634910_2635700-Ammotragus.lervia	0	0	0	0	0	0.54	0	0	0	0.01	0	0	0	0	0	0.73	0	0	0	0	0	0	0.5	0	0	0	0	0	0	0	0	0	0	0	0	0	0	0	0	0	0	0	0	0	0	0	0.43	0.01	0
scaffold129070_len539_cov20_0_540-Ammotragus.lervia	0	0	0	0	0	0	0	0	0	0	0	0	0	0	0	0	0	0	0	0	0	0	0	0	0	0	0	0	0	0	0	0	0	0	0	0	0	0	0	0	0	0	0	0	0	0	0	0	0
scaffold1293_len1465130_cov70_416997_417462-Ammotragus.lervia	0	0	0	0	0	0	0	0	0	0	0	0	0	0	0	0	0	0	0	0	0	0	0	0	0	0	0	0	0	0	0	0	0	0	0	0	0	0	0	0	0	0	0	0	0	0	0	0	0
scaffold1294_len4820224_cov71_1043000_1043635-Ammotragus.lervia	0	0	0	0.73	0	0	0	0	0	0	0	0	0	0	0	0	0	0	0	0	0	0	0	0	0	0	0	0	1.25	0	0	0	0	0	0	0	0	0	0	0	0	0	0	0	0	0	0	0	0
scaffold1294_len4820224_cov71_3297930_3299000-Ammotragus.lervia	0.77	0.51	0.56	0.65	0.855	0.385	0.47	0.61	0.595	0.56	0.65	0.57	0.75	0.41	0.67	0.655	0.515	0.795	0.435	0.53	0.545	0.665	0.505	0.7	0.8	0.655	0.605	0.8	0.445	0.735	0.4	0.43	0.48	0.65	0.45	0.64	0.545	0.925	0.63	0.53	0.475	0.53	0.715	0.65	0.87	0.405	0.815	0.565	0.695
scaffold1294_len4820224_cov71_3302600_3303219-Ammotragus.lervia	0.01	0.005	0	0.01	0	0	0	0.42	0.88	0	0	0.51	0	0	0	0	0.005	0	0.02	0	0	0	0	0	0	0	0.01	0	0.005	0	0.01	0.01	0.01	0.01	0	0	0.01	0	0	0.015	0.73	0	0	0	0	0	0	0	0
scaffold1294_len4820224_cov71_363000_363607-Ammotragus.lervia	0.44	0.56	0.51	0.36	0.53	0.29	0.61	0.38	0.64	0.47	0.5	0.53	0.51	0.24	0.41	0.25	0.37	0.47	0.44	0.6	0.5	0.45	0.44	0.66	0.61	0.54	0.36	0.75	0.44	0.39	0.42	0.47	0.42	0.56	0.64	0.55	0.53	0.4	0.55	1.1	0.56	0.31	0.37	0.34	0.41	0.47	0.21	0.22	0.29
scaffold1294_len4820224_cov71_4245000_4246019-Ammotragus.lervia	1.97	0	0	0	0.475	0	0	0	0	0.38	0	0	0	0	1.32	0.525	0.005	0	0	0	0	0	0	0	0	0.01	0	0	0	0	0	0	0	0.01	0	0	0	0	0	0.37	0.625	0	0	0	0	0	0	0	0
scaffold1295_len273927_cov72_27000_27526-Ammotragus.lervia	3.65	1.62	0	0.8	0	0.8	1.91	0.73	1.74	2.69	0	0	1.47	0.71	0	0.9	1.71	2.86	2.62	4.52	0	0	2.59	0	2.75	0	0	0	3.79	0	0	2.64	0	2.51	2.4	0	0	0	4.9	2.21	2.34	1.42	1.67	2.28	0	0	0	0	3.17
scaffold1298_len4489517_cov70_2483437_2484000-Ammotragus.lervia	0	0.95	0	0	0	0	1.75	0	0	0.76	0	0.97	0	0.84	0	1.95	0.86	0	0	0	0	0	0	0	0	0	0	0	2.38	0	0	0	0	0	2.73	0	3.59	0	0	2.63	0	3.87	4.32	1.71	0	3.94	0	3.51	3.63
scaffold1298_len4489517_cov70_269000_270003-Ammotragus.lervia	2.26	2.21	1.905	1.785	2	1.33	2.075	0.38	0.835	0.405	1.01	3.18	1.395	0.435	1	0.58	0.565	0.615	0.01	1.22	0.025	1.74	0.025	1.66	0	1.45	1.39	0.01	2.045	0.01	1.425	1.55	2.03	0	0.025	0.03	0.025	2.135	2.36	0.855	0.015	1.55	5.795	2.065	0.025	0.01	0.02	1.27	1.48
scaffold1298_len4489517_cov70_3703000_3703432-Ammotragus.lervia	0.8	0	0	0	0	0	0	0	0	0.68	0	0	0	0	0	0	0	0	0	0	0	0	0	0	0	0	0	0	0	0	0	0	0	2.28	0	0	0	0	0	0	0	0	0	0	1.51	0	0	0	0
scaffold13_len1667101_cov65_1320178_1321178-Ammotragus.lervia	0	0	0	0	0	0	0	0	0	0	0	0	0	0	0	0	0	0	0	0	0	0	0	0	0	0	0	0	0	0	0	0	0	0	0	0	0	0	0	0	0	0	0	0	0	0	0	0	0
scaffold130_len1563750_cov71_273000_273491-Ammotragus.lervia	0.23	0	0.09	0.04	0.09	0.09	0	0.12	0.2	0.04	0	0	0.08	0.09	0	0.11	0.1	0	0.08	0	0	0	0	0	0	0.08	0.08	0	0.05	0.09	0.09	0	0	0.08	0.08	0	0	0	0	0.27	0	0	0	0	0	0	0.04	0.04	0
scaffold130_len1563750_cov71_811556_812000-Ammotragus.lervia	1.95	0	0	0.94	0	0	0	0	0	0	1.73	0	0	0.78	1.74	0	1.43	0	0	0	0	0	0	0	0	0	0	0	0	0	3.14	0	0	0	0	0	0	0	0	0.73	1.24	0	0	1.23	0	0	0	2.08	0
scaffold13006_len53089_cov75_46985_47457-Ammotragus.lervia	0.02	0	0.13	0.1	0.04	0.07	0	0.06	0.2	0.05	0.07	0.1	0.02	0.08	0.17	0.05	0.12	0.05	0.09	0	0	0.09	0.06	0.1	0.18	0	0.46	0.03	0	0.06	0.03	0.08	0.05	0.08	0.03	0.14	0.02	0	0.14	0.32	0.03	0.02	0.03	0.01	0.02	0.02	0.01	0	0.01
scaffold1303_len145450_cov48_85998_86835-Ammotragus.lervia	0.05	0.09	0.31	0.11	0.235	0.135	0.295	0.31	0.39	0.23	0.295	0.2	0.195	0.43	0.18	0.045	0.245	0.255	0.21	0.14	0.215	0.12	0.135	0.3	0.05	0.135	0.13	0.095	0.08	0.22	0.095	0.33	0.135	0.085	0.13	0.085	0.085	0.175	0	0.24	0.14	0.19	0.225	0.14	0.22	0.26	0.16	0.03	0.065
scaffold130322_len482_cov35_0_483-Ammotragus.lervia	0.04	0.04	0.05	0.04	0.03	0.09	0.01	0.05	0.02	0.14	0	0.03	0.02	0.05	0	0.06	0.06	0	0.06	0.2	0.1	0.11	0.19	0.15	0.16	0.1	0.15	0.12	0.03	0.06	0.13	0.07	0.08	0.1	0.34	0.21	0.21	0.1	0.16	0.15	0.05	0.23	0.19	0.18	0.06	0.16	0.1	0.18	0.07
scaffold1304_len1945026_cov72_609431_610000-Ammotragus.lervia	0	0	1.82	5.96	0	0.82	0	0.74	0	0.73	3.48	2.16	0	0	0	0.94	0	3.22	3.69	0	9.78	9.34	7.23	3.72	0	2.72	5.94	3.1	0	3.25	0	7.15	11.53	0	0	0	0	13.92	2.96	0.69	5.59	1.51	1.73	0	2.64	2.7	9.38	2.91	2.99
scaffold1304_len1945026_cov72_642558_643000-Ammotragus.lervia	0	0	0	0	0	0	0	0	0	0	0	0	0	0	0	0	0	0	0	0	0	0	0	2.65	0	0	2.66	0	0	0	0	0	0	0	0	0	0	0	0	0	0	0	0	1.25	0	0	0	0	0
scaffold13055_len704_cov22_0_705-Ammotragus.lervia	0	0	0	0	0	0	0	0	0	0	0	0	0	0	0	0	0	0	0	0	0	0	0	0	0	0	0	0	0	0	0	0	0	0	0	0	0	0	0	0	0	0	0	0	0	0	0	0	0
scaffold13088_len2460_cov69_1000_1400-Ammotragus.lervia	0	0	0	0	0	0	1.88	0	0	0	0	0	0	0	0	0	0	0	0	0	0	0	0	0	0	0	0	0	0	0	0	0	0	0	0	0	0	0	0	0	0	0	0	0	0	0	0	0	0
scaffold13102_len611581_cov69_400000_400880-Ammotragus.lervia	0.305	0.22	0.125	0.225	0.07	0.23	0.13	0.1	0	0.01	0.26	0.36	0.38	0.035	0.205	0.305	0.135	0.285	0.115	0.265	0.12	0	0.125	0.57	0.13	0	0.13	0.245	0.365	0.125	0.38	0.26	0	0.245	0.24	0.12	0	0.125	0.475	0.145	0.46	0.09	0.11	0.205	0.14	0.12	0.07	0.07	0.23
scaffold1311_len292337_cov67_180264_181059-Ammotragus.lervia	2.46	0.885	1.17	4.27	0.005	3.34	3.585	3.09	3.39	1.785	0.83	0	4.03	3.39	2.185	7.805	0.44	3.99	8.525	8.05	5.645	7.48	16.7	8.77	7.155	11.25	1.27	4.045	6.84	12.68	3.38	2.3	3.63	3.305	7.11	10.64	7.39	8.465	6.83	2.19	6.06	10.79	9.57	7.985	12.97	8.145	13.415	7.15	17.81
scaffold13113_len2003_cov36_0_2123-Ammotragus.lervia	0.05	0.09	0.06	0.07	0.06	0.25	0.01	0.01	0.09	0.11	0.02	0.07	0.05	0.12	0.05	0.02	0.1	0.02	0.24	0.22	0.14	0.14	0.16	0.18	0.18	0.2	0.08	0.15	0.08	0.19	0.17	0.15	0.08	0.18	0.15	0.13	0.08	0.1	0.1	0.04	0.05	0.18	0.32	0.31	0.17	0.44	0.36	0.37	0.07
scaffold1313_len487446_cov65_101000_101693-Ammotragus.lervia	0	0	0	0	0	0	0	0	0	0	0	0	0	0.16	0	0	0	0	0	0	0	0	0	0	0	0	0	0	0	0	0	0	0	0	0	0	0	0	0	0	0	0	0	0	0	0	0	0.66	0
scaffold1315_len250090_cov72_143000_143737-Ammotragus.lervia	0	0	0.01	0.8	4.535	0.39	1.155	1.06	0.725	0.005	1.515	0.01	0	0.66	0.01	0.015	1.995	0.01	0	0.095	0	0.04	1.85	0	0.01	0.88	0.01	0	5.895	0.08	0.015	0	0	2.385	0.035	0.04	0	1.32	0.01	0	0	0.005	0.01	0.015	0.04	0.025	5.815	0.025	0.94
scaffold131740_len948_cov90_0_951-Ammotragus.lervia	0.04	0.125	0.3	0.025	0.095	0.125	0.1	0.205	0.155	0.26	0.265	0.09	0.08	0.505	0.195	0.075	0.185	0.18	0.07	0.06	0.075	0.05	0.07	0.13	0	0.065	0.03	0.015	0.105	0.115	0.03	0.065	0.03	0.07	0.02	0.17	0.03	0	0.1	0.645	0.37	0.145	0.015	0.105	0.165	0.265	0.175	0.115	0.03
scaffold13176_len12623_cov102_767_2329-Ammotragus.lervia	0.01	0.34	0.07	0.21	0.24	0.26	0.28	0.57	0.28	0.22	0.51	0.13	0.08	0.3	0.2	0.6	0.1	0.17	0	0.12	0	0.08	0.16	0	0.1	0.15	0.06	0	0.12	0.14	0	0.12	0.15	0.03	0.03	0.24	0.11	0.03	0	0.25	0.42	0.28	0.3	0.06	0.4	0.15	0.15	0.48	0.34
scaffold131929_len899_cov50_0_900-Ammotragus.lervia	0	0	0	0	0	0	0	0	0	0	0	0	0	0	0	0	0	0	0	0	0	0	0	0	0	0	0	0	0	0	0	0	0	0	0	0	0	0	0	0	0	0	0	0	0	0	0	0	0
scaffold132_len1638145_cov72_1452000_1452404-Ammotragus.lervia	0	0	0	0	0	0	0.94	0	0	0	0	0	0.78	0.77	0	0	0	0	0	0	0	0	0	0	0	0	0	0	0	0	0	0	0	0	0	0	0	0	0	0	0	0	0	0	0	0	0	2.91	0
scaffold132_len1638145_cov72_1461000_1461446-Ammotragus.lervia	0	1.8	0	0	0	0	1.88	0	1.68	0.73	0.87	0	0	3.08	0	0	0.84	1.07	0	0	0	3.11	0	0	3.28	0	0	0	0	0	0	0	0	0	0	0	0	0	0	0.69	0	1.51	1.73	0	0	0	0	0	0
scaffold132_len1638145_cov72_789000_789400-Ammotragus.lervia	0	0	0	0	0	0	0	0	0	0	0	0	0	0	0	0	0	0	0	0	0	0	0	0	0	0	0	0	0	0	0	0	0	0	0	0	0	0	0	0	0	0	0	0	0	0	0	0	0
scaffold13234_len189428_cov68_82987_83546-Ammotragus.lervia	0	0	7.26	1.7	0	0	0	3.71	3.36	3.63	0	1.08	2.34	6.16	3.84	0	1.67	0	3.69	0	0	9.34	0	3.72	0	0	0	0	0	0	12.56	0	0	0	0	0	3.05	0	0	1.38	0	0	19.02	1.31	0	10.78	0	0	2.99
scaffold132512_len619_cov60_0_599-Ammotragus.lervia	0	0	0	0	0	0	0.16	0.07	0	0	0	0	0	0	0	0	0	0	0	0	0	0	0	0	0	0	0.43	0	0	0	0	0	0	0	0	0	0	0	0	0.55	0	0	0	0.04	0	0	0	0	0
scaffold133083_len1052_cov62_0_1202-Ammotragus.lervia	0.17	0.22	0.26	0.32	0.36	0.63	0.43	0.14	0.15	0.33	0.29	0.51	0.24	0.3	0.29	0.26	0.29	0.11	0.65	0.78	0.79	0.75	0.59	0.56	0.67	0.61	0.49	0.65	0.25	0.71	0.4	0.44	0.4	0.55	0.44	0.43	0.37	0.56	0.39	0.94	0.57	0.27	0.29	0.53	0.28	0.95	0.3	0.62	0.19
scaffold1331_len2273840_cov70_2213575_2214000-Ammotragus.lervia	0	0	0	0	0	0	0	0	0	0	0	0	0	0	0	0	0	0	0	0	0	0	0	0	0	0	0	0	0	0	0	0	0	0	0	0	0	0	0	0	0	0	0	0	0	0	0	0	0
scaffold13310_len7900_cov64_848_7404-Ammotragus.lervia	0.105	0.125	0.125	0.12	0.06	0.275	0.075	0.05	0.065	0.13	0.03	0.045	0.1	0.08	0.025	0.115	0.05	0.05	0.15	0.145	0.195	0.16	0.19	0.225	0.205	0.26	0.175	0.18	0.055	0.255	0.135	0.235	0.1	0.18	0.2	0.25	0.165	0.16	0.175	0.14	0.115	0.35	0.365	0.47	0.35	0.64	0.255	0.37	0.305
scaffold133281_len1158_cov102_0_1188-Ammotragus.lervia	0.03	0.05	0.04	0.02	0.07	0.22	0.06	0.05	0.02	0.09	0.04	0.05	0.04	0.32	0.05	0.06	0.11	0.01	0.23	0.1	0.13	0.2	0.15	0.06	0.12	0.2	0.08	0.17	0.1	0.29	0.1	0.14	0.24	0.15	0.1	0.18	0.1	0.15	0.18	0.28	0.1	0.14	0.27	0.22	0.2	0.25	0.39	0.19	0.15
scaffold1333_len1179321_cov70_1039000_1040000-Ammotragus.lervia	0.04	0.075	0.075	0.035	0.12	0	0	0	0.04	0.005	0.075	0.135	0.205	0.245	0	0.09	0	0.26	0	0	0	0	0	0	0	0.07	0	0	0.09	0.075	0	0	0.145	0	0	0	0	0	0	0.09	0	0	0.03	0	0	0.055	0.04	0	0.04
scaffold1335_len1164250_cov72_95000_95482-Ammotragus.lervia	0.38	0.2	0.07	0.21	0.07	0.14	0.32	0.53	0.15	0.2	0.07	0	0.2	0.35	0.33	0.09	0.08	0	0.13	0.45	0	0	0.15	0.14	0	0.15	0	0.16	0	0	0	0	0.15	0.29	0	0	0	0	0	0.55	0.11	0.1	0	0.16	0.44	0	0.16	0.23	0.17
scaffold1336_len797081_cov71_267582_268000-Ammotragus.lervia	3.54	2.06	1.87	2.79	0	1.81	4.36	1.02	0.97	4.66	0	2.51	0	0.94	1.04	0	0	0	2.77	3.28	5.94	2.62	0	3.47	3.18	0	20.19	0	3.45	3.05	5.74	2.86	0	5.29	6.12	15.94	10.06	5.31	9.73	0	1.17	0	1.62	5.96	2.39	0	0	2.22	14.5
scaffold1336_len797081_cov71_520525_521000-Ammotragus.lervia	3.82	2.15	0.92	0	2.89	0	0	0	3	0	0	0	1.95	2.01	0	0	1.04	2.2	0	0	4.59	0	0	0	0	3.24	0	0	2.81	0	0	5.89	4.8	3.47	3.37	0	0	9.61	3.14	0.89	0	1.65	0	2.93	0	4.27	3.06	3.51	0
scaffold1336_len797081_cov71_721000_721480-Ammotragus.lervia	0	0.55	0.55	0	0	0	0	0.49	0	0	0	1.39	0	0	0	0	0	0	0	0	0	0	0	0	0	0	0	0	0.8	0	0	0	0	0	0	0	0	0	0	0	0.78	0	0	0	0	0	0	0	0
scaffold133611_len791_cov56_0_1065-Ammotragus.lervia	0.05	0.24	0.08	0.1	0.07	0.65	0.03	0.08	0.02	0.32	0.08	0.08	0.06	0.37	0.17	0.19	0.07	0	0.43	0.58	0.72	0.44	0.77	0.51	0.66	0.7	0.91	0.77	0.1	0.45	0.96	0.75	0.57	0.73	0.64	0.6	0.45	0.34	0.35	0.36	0.31	0.87	1.31	1.24	0.81	0.3	1.13	1.51	0.63
scaffold133640_len550_cov78_0_538-Ammotragus.lervia	0.05	0.04	0.08	0.06	0.12	0.28	0.04	0.02	0.01	0.14	0.03	0.02	0.03	0.05	0.06	0.06	0.06	0.01	0.21	0.22	0.18	0.15	0.19	0.28	0.19	0.21	0.24	0.31	0.04	0.37	0.19	0.29	0.19	0.23	0.2	0.23	0.18	0.19	0.19	0.21	0.11	0.2	0.2	0.1	0.2	0.28	0.18	0.15	0
scaffold1337_len2873712_cov66_1085559_1086000-Ammotragus.lervia	0	0	0	0	2.73	0	0	0.6	0	0.65	0.77	0	1.55	0	0	0.92	0.78	0.98	0	0	0	0	0	0	0	0	0	0	1.25	0	0	0	0	0	0	0	0	0	0	0.7	0	1.12	0	0	0	0	0	0	0
scaffold1337_len2873712_cov66_1419000_1419477-Ammotragus.lervia	0	0	0	0	0	0	0	0	0	0	0	0	0	1.02	0	0	1.13	1.33	0	0	0	0	0	0	0	0	0	0	0	0	0	0	0	0	0	0	0	0	0	0	0	0	0	0	0	0	0	0	0
scaffold1337_len2873712_cov66_1488000_1489000-Ammotragus.lervia	0.845	0.955	0	0.88	0	0	0	0	0	0	0	0	0.905	0.77	1.055	1.065	0	0	0	0	0	0	0	0	0	0	0	0	0	0	0	0	0	0	0	0	0	0	0	0	0	0	0	0	0	0	0	0	0
scaffold1337_len2873712_cov66_1949455_1950000-Ammotragus.lervia	0.92	0	0.82	0	0	0	0	0	0.93	0	0	0	0	0	0	0	0.86	0	0	0	0	0	0	0	0	0	0	0	0	0	0	0	0	0	0	0	0	0	0	0	0	0	0	0	0	3.3	0	0	0
scaffold1337_len2873712_cov66_2096000_2097018-Ammotragus.lervia	1.675	0	0	0.885	0.965	0	0.835	1.125	1.815	0.395	0.925	0.54	0.9	0.38	0	0	0	0.97	0	0	0	0	0	0	1.465	0	0	0	0.635	0	0	0	1.41	0	0	0	0	0	0	0.345	0	0.665	0	0	1.035	0	0	0	0
scaffold1337_len2873712_cov66_2776000_2777000-Ammotragus.lervia	0	0	0	0.935	0	0	0.445	0	0	0	0	0	0	0.455	0.555	0	0.94	0	0	0	0	1.555	0	1.745	0	0	0	0	0.005	0	0	0	1.81	0	0	0	0	0	0	1.14	0	0.735	1.995	0.605	0	0	1.36	1.46	0
scaffold1337_len2873712_cov66_662000_662480-Ammotragus.lervia	0.4	0	0	0	0.47	0.43	0	0.39	0.48	0	0	0	0.41	0	0	0	0	0	0	0	0	0	0	0	0	0	0	0	0	0	0	0	0	0	0	0	0	0	0	0.34	0	0	0	0	0	0	0	0	0
scaffold1337_len2873712_cov66_681972_683000-Ammotragus.lervia	0.02	0	0.005	0.02	0	0.035	0.205	0	0.005	0	0.01	0	0.03	0	0	0.05	0.205	0.285	0	0	0	0	0.305	0	0	0	0	0	0.23	0	0	0	0	0	0	0	0	0	0	0.055	0.005	0	0.01	0	0	0.015	0	0.01	0
scaffold1339_len356141_cov71_45680_46086-Ammotragus.lervia	1.95	0	5.12	0.94	3.75	2.51	5.07	0.69	0	0.75	0.86	1.1	2.47	0.78	2.61	1.04	2.14	0	0	0	0	0	0	0	0	2.79	0	0	2.94	0	3.14	0	0	0	3.61	0	0	0	8.38	0	1.24	3.11	11.04	7.41	2.78	0	2.88	14.56	2.82
scaffold134_len1833073_cov72_138000_138402-Ammotragus.lervia	0	0	0	0	0	0.91	0	0	0	0	0.89	0	0	0	0	0	0	0	0	0	0	0	0	0	0	0	0	0	0	0	0	0	0	0	0	0	0	0	0	0	0	0	0	0	0	0	0	0	0
scaffold134_len1833073_cov72_797127_797667-Ammotragus.lervia	0	0	0	0	0	0	0	0.38	0	0	0	0	0	0	0	0	0	0	0	0	0	0	0	0	0	0	0	0	0	0	0	0	0	0	0	0	0	0	0	0	0.5	0	0	0	0	0	0	0	0
scaffold13402_len43087_cov45_20987_22000-Ammotragus.lervia	0.31	0.13	0.13	0.15	0.175	0.065	0.15	0.23	0.14	0.18	0.175	0.11	0.125	0.09	0.245	0.1	0.155	0.075	0.155	0.22	0.18	0.18	0.28	0.315	0.19	0.25	0.205	0.325	0.28	0.195	0.075	0.215	0.245	0.17	0.16	0.245	0.21	0.235	0.155	0.505	0.1	0.245	0.21	0.33	0.26	0.265	0.26	0.215	0.135
scaffold13405_len212242_cov37_24000_24476-Ammotragus.lervia	2.16	0	1.98	0	0.94	2.05	2.18	1.74	6.02	2.47	0.9	1.21	2.11	1.83	2.14	0	0	5.55	0	10.52	4.59	0	0	0	0	0	0	0	1.59	0	0	0	11.21	9.57	0	0	0	0	10.05	5.43	2.79	1.87	0	3.53	0	9.31	0	0	0
scaffold134308_len1832_cov20_1022_1827-Ammotragus.lervia	0	0	0	0	0	0	0	0	0	0	0	0	0	0	0	0	0	0	0	0	0	0	0	0	0	0	0	0	0	0	0	0	0	0	0	0	0	0	0	0	0	0	0	0	0	0	0	0	0
scaffold1344_len1442210_cov67_1038885_1039293-Ammotragus.lervia	4.15	0	0.81	2.2	1.62	0	2.81	0	0.73	2.55	4.04	0.98	2.64	2.37	0.85	2.07	0	0.94	0	0	0	0	0	2.45	0	0	3.06	0	0	0	6.48	0	3.15	3.35	2.46	0	2.87	3.06	2.58	0	2.34	4.46	9.1	0	2.51	3.1	2.65	2.83	3.08
scaffold1344_len1442210_cov67_150000_150419-Ammotragus.lervia	0.2	0.22	0.25	0.09	0.13	0.17	0.2	0.18	0.28	0.21	0.1	0.19	0.19	0.13	0.18	0.19	0.25	0.19	0.16	0.29	0.44	0.31	0.25	0.2	0.26	0.21	0.39	0.4	0.2	0.27	0.41	0.31	0.32	0.34	0.33	0.3	0.42	0.33	0.23	1.06	0.29	0.05	0.04	0	0.07	0.09	0.11	0	0.01
scaffold1344_len1442210_cov67_551998_552429-Ammotragus.lervia	0	0	0	0.85	0	0	0	0	0	0.69	0	1.9	0	1.34	0	1.88	0	0	0	0	0	0	0	0	0	0	0	0	0	0	2.45	0	0	0	0	0	0	0	0	0	0	0	0	1.06	0	0	0	0	0
scaffold13464_len258210_cov73_155000_155432-Ammotragus.lervia	0	0	0	0	0	0	0	0	0	0	0	0	0	0	0	0	0	0	0	0	0	0	0	0	0	0	0	0	1.37	0	0	0	0	0	0	0	0	0	0	0	0	0	0	0	0	0	0	0	0
scaffold1350_len471108_cov69_264000_264566-Ammotragus.lervia	0	0	0	0	0	0	0	0	0	0	0	0	0	0	0	0	0	0	0	0	0	0	0	0	0	0	0	0	0	0	0	0	0	0	0	0	0	0	0	0	0	0	0	0	0	0	0	0	0
scaffold1351_len522648_cov65_226000_227000-Ammotragus.lervia	0	0	1.035	0	0	0	0	1.085	0	0.635	0	0	0.495	0	0.03	0	0.445	0	0	0	0	0	0	0	0	0	0	0	0	0	0	0	0	0	0	0	0	0	0	0	0.35	0	0	0	0	0	0	0	0
scaffold1351_len522648_cov65_366999_368000-Ammotragus.lervia	0	0	0	0.005	0	0	0	0	0	0	0.01	0.005	0	0.005	0	0.005	0	0	0	0	0	0	0	0	0	0	0	0	0	0	0	0	0	1.63	0	0	0	0	0	0	0.885	0	0	0	0	0	0	0	0
scaffold1351_len522648_cov65_422000_423002-Ammotragus.lervia	0.865	0.49	1.28	1.605	1.325	1.62	0.01	3.9	0.44	0.745	2.885	2.675	0.94	0.775	1.38	0	0	0.465	0	1.47	0	0	1.645	0	0	0	0	0	0	0	0	0	0	0	0	1.885	0	0	1.41	0	1.26	1.645	0	1.335	5.325	1.57	1.37	0	0.005
scaffold135167_len1965_cov66_0_454-Ammotragus.lervia	0	2.42	0	0	0.83	0	0	0	0	0	0	0.94	0	1.43	0	0	1.71	0	0	0	0	0	0	0	0	0	0	0	0	0	0	0	0	0	0	0	0	0	0	0.74	0	0	0	0	0	0	0	0	0
scaffold13544_len1538_cov27_1095_1539-Ammotragus.lervia	0	0	0	0	0	0	0	0	0	0	0	0	0	0	0	0	0	0	0	0	0	0	0	0	0	0	0	0	0	0	0	0	0	0	0	0	0	0	0	0	0	0	0	0	0	0	0	0	0
scaffold135596_len317_cov97_0_1155-Ammotragus.lervia	0.08	0.04	0.09	0.12	0.06	0.61	0.05	0.02	0.1	0.09	0.06	0.01	0.07	0.25	0.08	0.08	0.09	0.09	0.39	0.44	0.53	0.41	0.51	0.56	0.46	0.28	0.38	0.61	0.1	0.39	0.19	0.35	0.38	0.49	0.28	0.35	0.37	0.48	0.22	0.27	0.12	0.56	1.55	1.31	0.73	0.88	0.81	0.81	0.48
scaffold1357_len1001683_cov72_372486_373000-Ammotragus.lervia	0	0	0	0	0	0	0	0	1	0	3.88	0	0.97	0	0	0	0	4.39	0	0	0	0	0	0	0	0	4.04	0	0	0	0	0	0	0	0	0	0	0	0	0.89	0	0	0	0	0	0	0	0	0
scaffold1357_len1001683_cov72_452000_452744-Ammotragus.lervia	0	0	0	0	0	0	0	0.01	0	0	0	0	0	0	0	0	0	0	0	0	0	0	0	0	0	0	0	0	0	0	0	0	0	0	0	0	0	0	0	0	0	0	0	0	0	0	0	0	0
scaffold1358_len1142260_cov72_1099000_1099406-Ammotragus.lervia	0	0	0	0	0	0	0	0	0	0	0	0	0	0	0	1.04	0	0	0	0	0	0	0	0	0	0	0	0	0	0	0	0	0	0	0	0	0	0	0	0	0	0	0	0	0	0	0	0	0
scaffold135855_len562_cov46_0_536-Ammotragus.lervia	0.03	0	0.02	0.02	0.05	0.06	0.02	0.02	0.04	0.05	0	0	0.01	0.08	0.04	0.02	0.01	0.03	0.15	0.02	0.1	0.13	0.03	0.05	0.05	0.05	0.05	0.11	0.03	0.08	0.13	0.21	0.08	0.1	0	0.18	0.08	0.08	0.03	0.12	0.04	0.11	0.04	0.12	0.09	0.12	0.1	0.11	0.04
scaffold136_len3936727_cov72_3704571_3705000-Ammotragus.lervia	0	0	0	0	0	0.85	0.93	0	0	0	0	0	0	0	0	0.96	0	0	0	0	0	0	0	0	0	0	0	0	0	0	0	0	0	0	0	0	0	0	0	1.91	0	0	0	3.75	0	0	0	2.75	0
scaffold136_len3936727_cov72_3933634_3935000-Ammotragus.lervia	0	0	0	0	0	0	0	0	0	0	0	0	0	0	0	0	0	0	0	0	0.1	0.4	0.06	0	0.05	0	0.26	0.08	0	0.39	0	0	0.37	0	0	0.15	0	0	0.31	0	0	0	0	0	0	0	0	0	0
scaffold13616_len667_cov73_0_671-Ammotragus.lervia	0	0.375	0.385	0.325	0.355	1.015	0.405	0	0	1.115	0.77	0	0.385	2.62	0	0.01	1	0	3.02	4.61	5.895	1.835	6.275	1.035	2.06	2.885	4.75	6.495	0	5.655	0.98	1.78	0.9	3.775	1.91	5.9	3.06	0	4.41	0	0.51	2.185	4.015	4.48	0.01	1.105	1.855	1.945	2.06
scaffold136242_len593_cov123_0_595-Ammotragus.lervia	8.66	0	0	1.79	0	9.66	1.19	10.61	0	11.57	1.12	5.99	9.21	10.9	2.1	10.54	9.11	5.48	4.09	8.97	7.09	5.69	7.44	9.81	22.46	5.51	4.88	16.83	16.78	18.78	23.2	7.26	17.13	9.77	15.74	1.29	11.36	17.35	6.98	3.43	15.77	36.74	22.83	33.71	21.01	8.68	14.75	32.25	22.41
scaffold1364_len604483_cov70_350000_351000-Ammotragus.lervia	0	0.435	0.395	0	0.78	0.01	0	0	0	0	0.01	0	0.8	0	0.44	0	0	0	0	0	0	0	0	0	0	0	0	0	0	0	0.01	1.15	0	0	0	0	0	0	0.015	0	0	0	0.865	0.93	0	0	0.005	0	0
scaffold13670_len227975_cov71_158000_158509-Ammotragus.lervia	0	0.89	0	0	0	0	0	1.37	1.63	0.78	0	0.94	1.46	1.54	0	0	0	1.72	0	0	0	0	0	0	0	0	0	0	0	0	0	0	0	0	0	0	0	0	2.51	0	1.14	0	0	0	0	0	0	0	0
scaffold13679_len1600_cov38_0_1541-Ammotragus.lervia	0.015	0.01	0.035	0.045	0.05	0.065	0.035	0.02	0.01	0.01	0	0.025	0.045	0.12	0.045	0.055	0.035	0.01	0.175	0.07	0.025	0.055	0.185	0.055	0.045	0.075	0.12	0.08	0.025	0.115	0.115	0.04	0.085	0.175	0.025	0.18	0.05	0.07	0.085	0.055	0.025	0.245	0.16	0.17	0.185	0.175	0.095	0.25	0.07
scaffold137021_len627_cov18_0_628-Ammotragus.lervia	0	0	0	0	0	0	0	0	0	0	0	0	0	0	0	0	0	0	0	0	0	0	0	0	0	0	0	0	0	0	0	0	0	0	0	0	0	0	0	0	0	0	0	0	0	0	0	0	0
scaffold137065_len3925_cov23_1000_1807-Ammotragus.lervia	0	0	0	0	0	0	0	0	0	0	0	0	0	0	0	0	0	0	0	0	0	0	0	0	0	0	0	0	0	0	0	0	0	0	0	0	0	0	0	0	0	0	0	0	0	0	0	0	0
scaffold1379_len1279029_cov71_205613_206017-Ammotragus.lervia	0.44	0	0	0	0	0.39	1.28	0	0	0.79	0	0.51	0.44	0.42	0.49	0	0	0.45	4.06	0	0	0.99	0	0	1.98	0	0.93	0	0	0.94	0	0	0	2.6	0	0	0	1	2.84	1.33	1.01	2.33	0	0	0	1.14	1.63	0	0
scaffold1379_len1279029_cov71_368000_368428-Ammotragus.lervia	1.83	1.09	0	0	0.56	0	0.59	0	0	1.53	0.56	0.69	1.06	0.95	0	0.68	1.22	0	0	0	0	0	0	0	0	0	0	0	0	0	0	1.43	0	0	0	0	1.55	0	1.83	1.89	1.56	1.49	0	0.68	0	0	1.4	0	0
scaffold138_len3710814_cov72_1195000_1195532-Ammotragus.lervia	0.2	0.16	0.09	0.12	0.12	0.14	0	0.13	0	0	0.22	0.08	0.05	0.13	0.1	0.08	0.07	0.1	0.08	0.02	0.08	0	0.08	0.02	0.05	0.02	0.08	0.12	0.07	0.05	0	0.03	0	0	0	0.02	0.02	0.05	0.1	0.39	0.1	0.14	0.09	0.08	0.08	0.15	0.09	0.07	0.06
scaffold13803_len3726_cov63_3000_3744-Ammotragus.lervia	0	0	0	0.19	0.595	0	0	0.345	0.215	0	0.185	0.22	0.19	0	0	0.265	0	0	0	0	0	0	0	0.385	0	0	0	0.49	0.26	0	0	0.41	0.445	0	0	0	0	0	0	0.415	0	0.22	0.56	0.385	0.355	1.735	0	0	1.235
scaffold138164_len413_cov66_0_411-Ammotragus.lervia	0	0.89	0	0	0	0	0	0	0.81	0	0	0	0	0	0	0	0	0	0	0	0	0	0	0	0	0	0	0	0	0	0	0	0	0	0	0	0	0	0	0	0	0	0	0	0	0	0	0	0
scaffold138343_len692_cov72_0_699-Ammotragus.lervia	0.45	0	0.475	0.44	0.995	0.435	0	0	0	0	0	0.005	0	0.425	0	0	0	0.575	0	0	0	1.725	0	0	0	0	0	0	0.67	0	0	0	0	0	0	0	0	0	0	0	0	0	0	0	0	0	0	0.01	0
scaffold13912_len159553_cov37_12000_13004-Ammotragus.lervia	0.485	0.485	0	0.83	0	0.005	0.875	0.35	0.47	0	1.34	0	0	0	0	0	0	0	0.01	1.35	0.01	0.01	0.01	0	0	0.01	0	0	0	0	0	0	0	0	0	1.23	0.01	0	0.01	0.71	0	0.975	0	0	0	0	0	0	0
scaffold139324_len464_cov19_single_0_464-Ammotragus.lervia	0	0	0	0	0	0	0	0	0	0	0	0	0	0	0	0	0	0	0	0	0	0	0	0	0	0	0	0	0	0	0	0	0	0	0	0	0	0	0	0	0	0	0	0	0	0	0	0	0
scaffold1397_len268201_cov71_88000_89000-Ammotragus.lervia	0.1	0.27	0.26	0.33	0.14	0.34	0.26	0.13	0.34	0.22	0.14	0.18	0.19	0.19	0.26	0.17	0.3	0.37	0.29	0.39	0.23	0.13	0.14	0.21	0.35	0.14	0.37	0.18	0.03	0.12	0.26	0.14	0.14	0.14	0.23	0.26	0.28	0.12	0.12	0.04	0.1	0.09	0.15	0.07	0	0.04	0.2	0.03	0.03
scaffold140082_len531_cov49_0_511-Ammotragus.lervia	0	0	0	0	5.83	0	5.38	0	0	0	0	6.22	0	0	0	0	0	5.9	0	0	0	0	0	0	0	0	0	0	0	0	0	0	0	0	0	0	0	0	0	0	0	0	0	0	0	0	0	0	0
scaffold1402_len180662_cov70_106579_107000-Ammotragus.lervia	0.64	3.71	0.81	0	0	0	0.76	2.24	1.53	0.6	1.53	4.12	1.99	0	1.63	0.99	0.75	0	0	0	0	0	0	0	0	0	0	0	3.96	0	0	0	0	0	3.16	2.24	0	2.15	0	1.23	1.8	0	0	0	1.45	0	0	0	2.26
scaffold1402_len180662_cov70_97000_97742-Ammotragus.lervia	0.83	0.89	0	0	0.81	0	0.94	0.62	0.73	0.64	0	0.98	0	0	0	1.03	0	0	2.93	0	0	0	0	0	0	0	3.06	2.62	0	0	0	2.64	0	0	2.46	2.66	2.87	0	0	0	0	0	0	0	0	0	0	0	0
scaffold1403_len611555_cov70_211997_212408-Ammotragus.lervia	3.59	3.61	1.82	0.85	1.67	1.65	3.75	4.45	1.68	2.91	4.35	0	0	0	0	1.88	5.01	0	0	0	0	0	0	0	0	0	0	0	0	0	0	0	0	0	0	0	0	0	0	1.38	0	0	0	0	0	0	0	0	0
scaffold140780_len3771_cov82_1789_3573-Ammotragus.lervia	0	0	0	0	0	0	0	0	0	0	0	0	0	0	0	0	0	0	0	0	0	0	0	0	0	0	0	0	0	0	0	0	0	0	0	0	0	0	0	0	0	0	0	0	0	0	0	0	0
scaffold1409_len309319_cov73_65000_65410-Ammotragus.lervia	0	0	0	1.47	1.62	0	0	0	0	0	0	0	0	0	0	0	0	0	0	0	0	0	0	0	0	0	0	0	0	0	0	0	0	0	0	0	0	0	0	0	0	0	0	0	0	0	0	0	0
scaffold1409_len309319_cov73_83000_84010-Ammotragus.lervia	0.02	0.035	0.02	0.03	0.005	0.035	0	0.025	0.025	0.035	0.02	0.02	0.02	0	0.02	0.06	0.015	0.035	0	0	0.03	0.01	0.025	0.025	0.01	0.015	0.04	0.01	0.03	0.01	0.03	0.025	0.065	0.015	0.03	0	0.055	0.015	0	0.005	0.03	0.01	0	0.015	0	0	0.02	0.02	0.015
scaffold141_len568726_cov70_271000_272000-Ammotragus.lervia	0.315	0.32	0	0.3	0	0.31	0	0.64	0	0	0.305	0	0	0	0	0	0	0	0	0	0	0	0	0	0	0	0	0	0	0	0	0	0	0	0.825	0	0	0	0	0.035	0	0	0.55	0	0	0	0	0	0
scaffold141248_len782_cov59_0_788-Ammotragus.lervia	4.175	2.265	3.385	1.515	0.615	0.32	1.425	2.575	2.24	1.115	2.47	0.375	1.86	1.99	2.615	1.4	1.055	0.66	0	0.01	0	0	0	0.015	0.905	0	0.84	0.855	0.005	0	0	0.015	0	0	0	0.025	0	0	0	0.775	1.555	0.005	0	0.32	0	0	0.015	0.01	0.01
scaffold14187_len1171_cov67_0_1766-Ammotragus.lervia	0.085	0.1	0.055	0.13	0.055	0.235	0.015	0.065	0.015	0.05	0.02	0.01	0.055	0.11	0.04	0.035	0.05	0.03	0.68	0.395	0.59	0.395	0.435	0.505	0.37	0.525	0.39	0.665	0.045	0.505	0.25	0.475	0.505	0.515	0.605	0.58	0.345	0.4	0.395	0.19	0.175	1.155	1.03	0.76	1.53	1.3	1.365	1.17	0.745
scaffold142_len1688698_cov71_656000_656495-Ammotragus.lervia	0	0	0	0	0	0	0	0	0	0	0.75	0	0	0	0	0	0	0	0	0	0	0	0	0	0	0	0	0	0	0	0	0	0	0	0	0	0	0	0	0	0	0	0	0	0	0	0	0	0
scaffold142679_len512_cov45_0_501-Ammotragus.lervia	0	0	0	0	0	0	0	0	0	0	0	0	0	0.72	0	0	0	0	0	0	0	0	0	0	0	0	0	0	0	0	2.58	0	0	0	0	0	0	0	0	0.71	0	0	0	0	0	0	0	0	0
scaffold142898_len406_cov109_0_406-Ammotragus.lervia	0	0	0	0	0	0	0	0	0	0	0	0	0	0	0	0	0	0	0	0	0	0	0	0	0	0	0	0	0	0	0	0	0	0	0	0	0	0	0	0	0	0	0	0	0	0	0	0	0
scaffold1429_len428322_cov66_114988_115536-Ammotragus.lervia	5.48	6.46	0	0	0	3.98	2.87	2.19	0	0	0.86	0	2.94	0	1.83	0.9	0	0	0	4.52	0	2.77	7.78	2.29	0	2.28	0	0	0	13.12	0	5.27	12.01	0	4.81	0	6.1	7.04	0	1.47	2.34	4.27	11.71	22.76	3.96	17.56	0	7.64	15.86
scaffold1429_len428322_cov66_268000_269000-Ammotragus.lervia	0	2.905	1.65	3.215	3.66	0.8	3.805	3.635	1.345	4.915	5	6.265	1.945	7.035	1.78	0	0.795	0	7.425	1.415	0	4.345	2.54	2.975	0	2.46	2.6	5.55	2.515	3.98	6.15	0.01	2.585	3.6	4.61	2.98	2.74	0.01	0	1.765	1.64	0.56	0	0	0	0.045	8.04	0	0
scaffold1429_len428322_cov66_99000_100000-Ammotragus.lervia	0.99	0	0	0	1.6	0.495	0.525	0	1.235	0.8	0	1.965	0	0	0	1.265	0	0	0	0	0	0	0	0	0	7.745	0	1.895	0	0	0	4.365	0	3.74	2.525	0	3.255	0	0	0.35	0.675	0	0	0	0	1.505	1.485	0	0
scaffold1430_len1459133_cov70_23427_24003-Ammotragus.lervia	0	0	0.99	0.98	1.87	0	2.18	2.61	0	0	0	0	3.17	1.83	0	0	0	0	0	0	0	0	0	0	0	0	4.21	0	0	0	0	0	0	4.79	0	0	0	0	0	2.33	0	1.87	0	0	6.43	9.31	0	0	0
scaffold1432_len1663765_cov73_1131000_1131838-Ammotragus.lervia	0.01	0	0.865	0.01	0.48	0.005	0.005	0.005	0.005	0	0	0.545	0.46	0	0.005	0.545	0.005	0.005	0	0	0	0.015	0	0	0	0	0	0	0	0	0	0	0	0	0	0	0	0	0	0.005	0.59	0.67	0	0	0	0.025	0.015	0	0
scaffold143568_len421_cov44_0_416-Ammotragus.lervia	0	0	0	0	0	0	0	0	0	0	0	0	0	0	0	0	0	0	0	0	0	0	0	0	0	0	0	0	0	0	0	0	0	0	0	0	0	0	0	0	0	0	0	0	0	0	0	0	0
scaffold1439_len140920_cov66_7574_8000-Ammotragus.lervia	0	1.08	0	0	0	0	0	0	0	0	0	0	0	0	0	0	0	0	0	0	0	0	3.49	0	0	0	0	0	0	0	0	0	0	0	0	0	0	0	0	0	0	0	0	0	0	0	0	0	0
scaffold144_len877244_cov72_594516_595000-Ammotragus.lervia	0.2	0.42	0.22	0	0	0	0.26	0.59	0	0	0	0	0.21	0.23	0	0	0	0	0	0	0	0.44	0	0	0	0	0	0	0.26	0	0	0	0	0	0	0	0	0	0	1.02	0.31	0	0	0	0	0.43	0	0	0
scaffold1440_len472537_cov66_359000_359764-Ammotragus.lervia	0	0.42	0	0	0	0	0	0.005	0	0	0.39	0	0	0	0	0	0.395	0	0	0	0	0	0	0	0	0	0	0	0	0	0	0	0	0	0	0	0	0	0	0	0	0	0	0	0	0	0	0	0
scaffold1441_len356241_cov65_255397_256000-Ammotragus.lervia	0.23	0	0.21	0.2	0.25	0.09	0	0.35	0.26	0	0	0.14	0	0	0	0	0.38	0	0.32	0.48	0	0	0	0.33	0.18	0	0	0.38	0.24	0.69	0.53	0.31	0	0	0	0.35	0	0.34	0.25	0.36	0	0.16	0.21	0	0.25	0	0.23	0	0
scaffold1441_len356241_cov65_79000_79433-Ammotragus.lervia	0.67	0.73	0.75	1.28	3.5	1.97	0	1.24	1.4	1.63	3.01	0.71	0	2.21	4.48	0.8	0.66	1.6	0	3.63	0	3.62	0	0	0	3.79	0	3.65	1.16	0	0	0	1.77	0	0	0	0	2.24	0	3.66	1.01	0	0	0	3.61	6.54	0	1.92	0
scaffold1442_len310391_cov65_0_686-Ammotragus.lervia	0	0	0	2.63	0	0	0	0	0	0	1.53	0	0.66	0	0	0	0.75	0	0	0	0	0	0	0	0	0	0	0	0	0	0	0	0	0	0	0	0	0	0	0	0	0	0	0	0	0	0	0	0
scaffold1444_len417354_cov66_145224_145789-Ammotragus.lervia	0	0.85	0	0.85	0	1.29	2.05	0.39	1.9	3.46	1.15	0.54	1.23	2.1	0	1.34	1.15	1.68	0	0.89	1.26	0	0.92	0	0	0.91	0.95	0	0.26	0	0.46	0.89	0	0.95	0	0	0	0.45	0	1.02	1.22	0.36	0.7	0	0	0.43	0	0	0
scaffold1445_len799134_cov68_438485_439001-Ammotragus.lervia	0	0	0.77	0	0	0	2.12	0	0	0	0	0	0	0	0	0	0	0	0	0	0	0	0	0	0	0	0	0	0	0	0	0	0	0	0	0	0	0	0	0	0	6.41	0	0	0	0	0	0	0
scaffold1446_len846916_cov66_350322_350766-Ammotragus.lervia	0	0.87	0	0	0	0	0	0	0	0	0	0	0	0	0	0	0	0	0	0	0	0	0	0	0	0	0	0	0	0	0	0	0	0	0	0	0	0	0	0	0	1.53	0	0	0	0	0	0	0
scaffold144731_len478_cov56_0_430-Ammotragus.lervia	0	0	0	0	0	0	0	0	0	0	0	0	0	0	0	0	0	0	0	0	0	0	0	0	0	0	0	0	0	0	0	0	0	0	0	0	0	0	0	0	0	0	0	0	0	0	0	0	0
scaffold1449_len406_cov68_0_407-Ammotragus.lervia	0	0	0	0	0	0	0	0	0	0	0	0	0	0	0	0	0.77	0	0	0	0	0	0	0	0	0	0	0	0	0	0	0	0	0	0	0	0	0	0	0	0	0	0	0	0	0	0	0	0
scaffold145_len310902_cov71_277000_277759-Ammotragus.lervia	0.17	0	0.105	0.055	0.26	0.13	0.245	0.005	0.175	0	0	0.46	0.2	0.395	0	0.9	0	0.12	0.18	0.765	0.115	0	0.215	0.1	0.11	0.12	0.81	1.105	0.65	0.19	0.305	0.415	0.8	0.105	0.01	0.14	0.415	0.725	0.3	1.195	0.235	0.04	0	0.17	0.065	0.09	0.305	0	0
scaffold145030_len460_cov75_0_445-Ammotragus.lervia	0	0	0	0	0	0	0	0	0	0	0	0	0	0	0	0	0	0.47	0	0	0	0	0	0	0	0	0	0	0	0	0	0	0	0	0	0	0	0	0	0	0	0	0	0	0	0	0	0	0
scaffold1451_len337832_cov35_10993_12000-Ammotragus.lervia	1.09	0.975	0.995	0	0.94	0.52	0	0	0	0.83	0	1.82	1.06	0	0	0.73	1.445	0.56	0	0	2.305	0	0	0	0	0	0	0	0	0	0	0	0	0	0	0	0	0	0	3.96	0.705	0.94	0	0	0	0	0	0	0
scaffold145178_len862_cov82_0_831-Ammotragus.lervia	0	0	0	0	0	0	0	0	0.005	0	0	0	0	0	0	0	0	0	0	0	0	0	0	0	0	0	0	0	0	0	0	0	0	0	0	0	0	0	0	0.375	0	0	0	0.61	0	0	1.365	0	0
scaffold145194_len807_cov39_0_786-Ammotragus.lervia	0.09	0.11	0.17	0.22	0.14	0.325	0.11	0.14	0.17	0.215	0.09	0.07	0.08	0.25	0.09	0.09	0.08	0.05	0.375	0.275	0.45	0.305	0.29	0.24	0.38	0.325	0.235	0.195	0.21	0.235	0.18	0.19	0.195	0.18	0.23	0.325	0.215	0.145	0.265	0.53	0.42	0.555	0.46	0.5	0.645	0.935	0.455	0.6	0.365
scaffold1457_len2745850_cov71_408467_409000-Ammotragus.lervia	0	0	0	0	0	0	0	0	0	0.48	0	0	0	0	0	0	0	0	0	0	0	0	0	0	0	0	0	0	0	0	0	0	0	0	0	0	0	0	0	0.49	0	0	0	0	1.05	0	0	0	0
scaffold1457_len2745850_cov71_427999_429000-Ammotragus.lervia	0.755	0	0.005	0	0	0.39	0.005	0.31	0.47	0.99	0.4	0.425	0.005	0.365	0	0	0	0.505	0.01	0	0	0	0	1.49	0	0	0	0	0	0	0	0	0	0	0.01	0	0	0	0	0.36	1.095	2.245	0	0	0	0	0	0	0
scaffold146060_len929_cov54_0_892-Ammotragus.lervia	0	0.06	0.1	0.115	0.02	0.195	0.05	0.06	0.01	0.045	0.02	0.02	0.035	0.185	0.05	0.06	0.055	0.04	0.13	0.22	0.205	0.12	0.15	0.22	0.1	0.24	0.08	0.275	0.04	0.155	0.13	0.19	0.105	0.13	0.22	0.245	0.105	0.185	0.09	0.23	0.07	0.27	0.21	0.36	0.38	0.58	0.175	0.25	0.075
scaffold14635_len2036_cov53_0_1138-Ammotragus.lervia	0.03	0.21	0.05	0.07	0	0.07	0.01	0.02	0	0.06	0.01	0.01	0.03	0.03	0.05	0.01	0.01	0.02	0.04	0.16	0.09	0	0.06	0.06	0.21	0.2	0.02	0.11	0	0.06	0.11	0.15	0.18	0.08	0.1	0.11	0.04	0.08	0.05	0.08	0.04	0.32	0.5	0.57	0.36	0.49	0.11	0.28	0.26
scaffold1464_len301497_cov67_186000_187000-Ammotragus.lervia	0	0	0	0	0	0.4	0	0	0	0	0	0	0	0	0	0	0	0	0	0	0	0	0	0	0	0	0	0	0	0	0	0	0	0	0	0	0	0	0	0.355	0	0	0	0	0	0	0	0	0
scaffold146614_len339721_cov68_84000_85000-Ammotragus.lervia	0.005	0	0.23	0.005	0.21	0.225	0.355	0.005	0.02	0.13	0.015	0	0	0.005	0	0	0.02	0.005	0.12	0	0	0	0	0.09	0	0	0	0	0.025	0	0.07	0	0	0	0	0	0.375	0	0	0.155	0.305	0	0.22	0	0.19	0.49	0.2	0.255	0.07
scaffold146678_len532_cov102_0_534-Ammotragus.lervia	0.03	0.05	0.03	0.03	0.03	0.03	0.03	0.01	0.04	0.03	0.04	0	0.03	0.04	0	0.03	0	0.01	0.18	0.08	0.06	0.05	0.08	0.15	0.13	0.06	0.05	0.1	0	0.15	0.06	0.03	0.06	0.03	0.07	0.03	0.08	0.1	0.05	0.08	0.01	0.13	0.08	0.13	0.11	0.12	0.07	0.05	0.04
scaffold146735_len754_cov71_0_755-Ammotragus.lervia	0	0	0	0	0	0	0	0	0	0	0	0	0	0	0	0	0	0	0	0	0	0	0	0	0	0	0	0	0	0	0	0	0	0	0	0	0	0	0	0	0	0	0	0	0	0	0	0	0
scaffold1469_len672419_cov68_520997_521448-Ammotragus.lervia	1.89	1.91	0.89	3.32	1.82	1.69	1.75	0	0.92	2.28	1.77	0	0	3.34	0.94	0.97	0.86	5.66	3.11	2.68	0	2.55	3.37	0	0	3.47	0	0	4.76	4.02	2.65	0	0	0	0	2.46	0	0	0	0.66	1.12	1.94	0	0	0	3.94	2.52	0	7.25
scaffold146966_len1805_cov20_1123_1860-Ammotragus.lervia	0	0	0	0	0	0	0	0	0	0	0	0	0	0	0	0	0	0	0	0	0	0	0	0	0	0	0	0	0	0	0	0	0	0	0	0	0	0	0	0	0	0	0	0	0	0	0	0	0
scaffold1470_len747113_cov69_743995_744646-Ammotragus.lervia	0	0.21	0	0.21	0	0.22	0	0.27	0	0	0.12	0	0	0.22	0	0	0.49	0	0	0	0	0	0	0	0	0	0	0	0	0	0	0	0	0	0	0	0	0	0	1.44	0	0	0	0	0	0	0	0	0
scaffold147109_len556_cov39_0_516-Ammotragus.lervia	0	0	0	0	0	0	0	0	0	0	0	0	0	0	0	0	0	0	0	0	0	0	0	0	0	0	0	0	0	0	0	0	0	0	0	0	0	0	0	0	0	0	0	0	0	0	0	0	0
scaffold147360_len3461_cov88_3000_3558-Ammotragus.lervia	0.08	0.44	0.37	0.32	0.41	0.32	0.38	0.47	0.43	0.42	0.3	0.47	0.48	0.25	0.8	0.31	0.46	0.17	0.31	0.22	0.29	0.71	0.54	0.37	0.1	0.36	0.46	0.05	0.4	0.04	0.45	0.12	0.93	0.41	0.39	0.51	0.42	0.18	0.38	0.93	0.49	0.27	0.18	0.32	0.37	0.37	0.29	0.19	0.29
scaffold1475_len2169328_cov72_1435532_1436000-Ammotragus.lervia	0.54	0.18	0.37	0.36	0.52	0.18	0	0	0	0.17	0.57	0.44	0	0.16	0	0	0.19	0	0.34	0	0	0	0.34	0	0	0	0	0.37	0	0	0	0	0.36	0.37	0	0	0	0	0.34	0.53	0.48	0	0	0.23	0	0	0.47	0	0.27
scaffold1475_len2169328_cov72_276502_277003-Ammotragus.lervia	0	0	13.5	14.36	0	0	1.86	0	0	0	0	0	0	0	0	0	10.5	1.72	0	21.8	0	0	0	0	2.91	0	0	0	0	0	0	0	14.01	0	0	0	19.16	0	0	0.64	1.14	0	0	0	0	0	0	0	0
scaffold1475_len2169328_cov72_986725_987177-Ammotragus.lervia	12.05	13.53	16.01	2.2	12.27	8.66	0.75	14.02	5.63	15.69	5.12	11.07	13.72	0	12.69	19.49	5.39	6.97	29.87	27.74	24.05	19.07	40.12	33.52	16.37	18.43	30.72	19.3	11.57	30.62	33.51	31.96	22.42	36.56	31.26	24.42	38.23	26.44	21.26	12.51	13.97	26.67	18.31	19.85	13.63	21.34	32.34	12.74	36.25
scaffold14760_len25219_cov51_7998_8491-Ammotragus.lervia	0	0	0	1.97	0	0.94	0	0	0	0.85	0	1.23	0	0	0	0	0	0	0	0	0	0	0	0	0	0	0	0	0	3.05	0	0	0	0	0	0	0	0	0	0	0	0	0	1.46	2.86	4.27	3.06	3.51	0
scaffold14768_len649786_cov37_488000_488418-Ammotragus.lervia	0	0	0	0	0	0	0	0	0	0.74	0	0	0	0	0	1.08	0	0	0	0	0	0	0	0	0	0	0	0	0	0	0	0	0	0	0	3.74	0	0	0	0.69	0	1.63	0	0	0	3.1	0	5.66	0
scaffold1479_len845951_cov72_222000_222815-Ammotragus.lervia	0.425	0.48	0.43	0.89	0	0	0.845	0.76	0	0	0	2.715	0	0	0.535	0	0.505	0	0	0	0	0	0	0	0	0	0	0	0.64	0	0	0	0	0	0	0	0	0	0	0.35	0	0	0	0	0	0	0	0	0
scaffold1479_len845951_cov72_738000_738448-Ammotragus.lervia	0	0	0	0	0	0	0	0	0	0	0	0	0	0	0	0	0	0	0	0	0	0	0	0	0	0	0	0	0	0	0	0	0	0	0	0	0	0	0	0	0	0	0	0	0	0	0	0	0
scaffold147991_len783_cov35_0_769-Ammotragus.lervia	0.51	0	0	0	0	0	0	0	0	0	0	0	0	0	0	0	0	0	0	0	0	0	0	0	0	0	0	0	0	0	0	0	0	0	0	0	0	0	0	0	0	0	0	0	0	0	0	0	0
scaffold148_len1008843_cov69_968000_968419-Ammotragus.lervia	0	0	0	0	0	0	0	0	0	0	0	0.97	0	0	0	0	0	0	0	0	0	0	0	0	0	0	0	0	1.33	0	0	0	0	0	0	0	0	3.36	0	0	0	1.68	0	1.23	2.78	0	3.6	0	3.27
scaffold1480_len2298725_cov69_18435_19000-Ammotragus.lervia	0.07	0.25	0.25	0.11	0.21	0.05	0.23	0.16	0.65	0.18	0.1	0.14	0	0.36	0.22	0.32	0	0.05	0.16	0.43	0.17	0.16	0.26	0.35	0.43	0.18	0.13	0.33	0.32	0.27	0.05	0.38	0.13	0.35	0.04	0.26	0.22	0.18	0.31	0.94	0.27	0.1	0.11	0.12	0.11	0.14	0.11	0.04	0
scaffold1480_len2298725_cov69_363733_364230-Ammotragus.lervia	0	0.19	0.07	0.07	0.07	0.13	0.08	0.12	0.07	0.2	0.07	0	0	0	0	0	0	0.08	0	0.14	0	0	0	0	0	0	0.13	0	0	0	0	0	0	0	0	0.13	0	0	0	0.86	0.1	0	0	0.04	0	0	0	0.07	0.08
scaffold1481_len430042_cov70_417000_417424-Ammotragus.lervia	0	0	1.62	0	0	0.9	0	0	0.73	0	0	0	1.76	0	0	0	0	0	0	0	0	0	0	0	0	0	0	2.62	0	3.14	0	0	0	0	0	0	0	0	0	2.04	1.17	0	0	0	2.51	0	0	0	3.08
scaffold14835_len656_cov68_0_666-Ammotragus.lervia	0	0	0.515	0	0	0.005	0	0	0	0.01	0.005	0	0.005	0	0	0	0.005	0	0	0	0	0	0.01	0	0	2.295	0	0	0	0	0	0	0	0	0	0	0	0	0	0	0	0	0	0.745	0	0	1.69	0	2.14
scaffold148487_len663_cov23_229_665-Ammotragus.lervia	0	0	0	0	0	0	0	0	0	0	0	0	0	0	0	0	0	0	0	0	0	0	0	0	0	0	0	0	0	0	0	0	0	0	0	0	0	0	0	0	0	0	0	0	0	0	0	0	0
scaffold148714_len960_cov23_0_961-Ammotragus.lervia	0	0	0	0	0	0	0	0	0	0	0	0	0	0	0	0	0	0	0	0	0	0	0	0	0	0	0	0	0	0	0	0	0	0	0	0	0	0	0	0	0	0	0	0	0	0	0	0	0
scaffold1489_len482738_cov70_297939_298673-Ammotragus.lervia	0	0	0.35	0.27	0	0.17	0	0.24	0.15	0	0.2	0.13	0	0.21	0.01	0	0.28	0	0	0	0	0.1	0	0.29	0	0	0	0.25	0.17	0	0.31	0.23	0	0	0	0	0	0	0	0.51	0.01	0	0.19	0.14	0.12	0	0	0.17	0.19
scaffold1490_len284751_cov68_166000_166442-Ammotragus.lervia	0.96	0	0	0	0	0.94	0	1.78	0	0	0.97	0	0	0	0	1.19	0	1.1	0	0	0	0	10.47	0	0	6.48	4.04	0	1.41	3.05	0	0	0	6.93	3.37	0	0	0	0	0	0	0	9.43	0	0	0	3.06	0	3.5
scaffold1491_len3229277_cov72_669000_670000-Ammotragus.lervia	0.055	0.215	0.11	0.075	0.31	0	0.01	0.005	0	0	0.07	0	0	0.09	0.23	0.225	0.17	0.32	0	0.02	0	0.03	0	0.045	0	0	0	0	0.01	0	0	0.04	0.04	0	0.08	0	0	0.105	0	0.295	0	0.05	0.07	0.085	0.015	0.015	0.03	0.09	0.045
scaffold1496_len2441485_cov72_1155000_1155840-Ammotragus.lervia	0	0	0	0	0	0	0.25	0	0	0.335	0	0	0	0	0	0	0.495	0	0	0	0	0	0	0	0	0	0	0	0.01	0	0	0	0	0	0	0	0	0	0	0.04	0	0	0	0	0	0	0	0	0
scaffold1496_len2441485_cov72_1175000_1176000-Ammotragus.lervia	0	0	0.335	0.145	0	0.145	0	0	0.16	0	0	0	0	0	0.19	0.19	0	0	0	0	0	0	0	0	0	0	0	0	0	0	0	0	0	0	0	0	0	0	0	0	0.01	0.245	0	0	0	0	0.355	0	0.35
scaffold1496_len2441485_cov72_1530000_1530452-Ammotragus.lervia	8.31	0	27.67	10.58	0	12.77	0	0	11.38	7.77	31.08	8.46	16.04	24.65	11.54	0	11.31	24.12	0	0	0	13.9	35.55	0	0	0	0	7.67	0	0	0	0	0	0	10.74	0	0	0	0	0	0	0	0	0	17.16	0	0	0	0
scaffold1496_len2441485_cov72_2337571_2338284-Ammotragus.lervia	0	0	0	0	0	0.505	0	0	0	0	0	0	0	0	0	0	0	0	0	0	0	0	0	0	0	0	0	0	0	0	0	0	0	0	0	0	0	0	0	0	0	0	0	0	0	0	0	0	0
scaffold1496_len2441485_cov72_412000_412487-Ammotragus.lervia	0.84	0.97	0	0	0	0	0.98	0.77	0.86	0	0	0	0	0	0	1.08	0	0.91	0	0	0	0	0	2.39	0	0	0	0	1.37	0	6.28	0	0	2.96	0	0	0	0	2.79	0	0	0	1.96	0	0	0	2.72	0	7
scaffold149848_len680_cov100_0_658-Ammotragus.lervia	0	0	1.11	0	0.54	0.5	0	0	0	0.405	0	0	0	0	0	0	0.565	0.605	0	0	0	0	0	0	0	0	0	0	0	0	0	0.01	0	0	0	0	0	0	0	0	0.68	0	0	0	0	0	0	0	0
scaffold1499_len12978_cov28_9965_10846-Ammotragus.lervia	0	0	0	0	0	0	0	0	0	0	0	0	0	0	0	0	0	0	0	0	0	0	0	0	0	0	0	0	0	0	0	0	0	0	0	0	0	0	0	0	0	0	0	0	0	0	0	0	0
scaffold14991_len567_cov53_0_567-Ammotragus.lervia	1.89	2.54	1.1	0	1.2	0	0	0	2.52	1.08	0.6	0	0	1.11	0	0.68	0	0	0	7.48	0	1.61	6.53	1.52	0	6.93	0	3.35	0	0	3.24	1.47	0	1.8	0	1.77	0	0	1.55	0.51	0.76	4.77	1.09	0.63	1.41	8.98	2.58	0	0
scaffold15_len708964_cov65_612000_613000-Ammotragus.lervia	0.145	0.15	0	0	0.01	0.13	0	0.005	0	0	0	0	0	0.395	0	0	0	0.01	0	0.015	0	0.015	0	0	0	0	0	0	0	0.72	0	0	0	0	0	0	0	0	0	0.01	0	0	0	0	0	0	0	0	0
scaffold150_len3439225_cov70_319975_321000-Ammotragus.lervia	0	0	0	0	0	0	0.01	0	0.005	0	0	0	0	0	0	0	0	0	0	0	0	0	0	0	0	0	0	0	0	0.01	0	0	0	0	0	0	0	0	0	0.37	0.005	0	0	0	0	0	0	0	0
scaffold15010_len1186_cov54_0_1000-Ammotragus.lervia	0.36	0	0	0	0.24	0	0	0	0	0.005	0	0	0	0	0	0	0	0	0.48	0	0.4	0.145	0.2	0	0	0	0	0	0.265	0	0	0	0	0.18	0	0	0	0	0.185	0.305	0	0.265	0.12	0.47	0	0.375	0.295	0.45	0.245
scaffold150181_len464_cov78_0_465-Ammotragus.lervia	0	1.9	1.1	1.18	0	1.24	0.55	0	1.26	0	0	1.49	0	0	1.28	0	0	0	0	0	0	0	0	0	0	0	0	0	0.76	0	0	0	0	0	0	0	0	0	0	1.01	0.76	0	0	0	0	1.8	0	0	0
scaffold1502_len2075531_cov69_259000_260000-Ammotragus.lervia	0	0	0	0	2.37	0.88	0	0.76	0.81	0.67	0	0	0	2.29	0	2.11	0.78	1.14	0	3.39	0	0	0	0	0	0	0	0	0	0	0	0	0	0	0	0	0	0	0	7.1	7.1	0	0	0	0	0	0	26.13	0
scaffold1502_len2075531_cov69_609996_611000-Ammotragus.lervia	0.365	0.54	0.315	0.355	0.38	0.425	0.55	0.51	0.415	0.455	0.25	0.495	0.475	0	0.64	0.35	0.625	0.61	0.52	0.37	0.545	0.35	0.585	0.655	0.18	0.735	0.435	0.49	0.215	0.49	0.675	0.55	0.65	0.675	0.435	0.445	0.645	0.28	0.395	0.785	0.325	0.19	0.38	0.465	0.545	0.545	0.635	0.375	0.525
scaffold150455_len789_cov66_0_748-Ammotragus.lervia	0.43	0	0	0	0.465	0.495	0	0.41	0	0	0.465	0.59	0.01	0.005	0	0.005	0.48	0	0	0	0	0	0	0	0	0	0	0	0	0	0	0	0	0	0	0	0.01	0	0	0	0	0	0	0.005	0	0	0	0	0
scaffold151_len1674478_cov71_272000_272992-Ammotragus.lervia	0.175	0.235	0.265	0.295	0.22	0.34	0.29	0.325	0.265	0.235	0.345	0.195	0.165	0.295	0.41	0.18	0.38	0.21	0.495	0.415	0.32	0.295	0.215	0.185	0.315	0.18	0.3	0.18	0.41	0.31	0.295	0.37	0.315	0.125	0.385	0.25	0.135	0.44	0.5	0.885	0.38	0.345	0.37	0.23	0.26	0.225	0.31	0.25	0.28
scaffold151_len1674478_cov71_658272_659000-Ammotragus.lervia	0.54	0.58	0	0.03	0.05	0	0.06	0.055	0.565	0	0.045	0.04	0	0.53	0.025	0.02	0.565	0.615	0.07	0.045	0.05	0.06	0.065	0.03	0.025	0.075	0.08	0.105	0.805	0.065	0.09	0.08	0.055	0.085	0.05	0.1	0.115	0.025	0.065	1.42	0.065	0.06	1.65	0.095	0.06	0.015	1.565	0.03	0.12
scaffold1512_len134994_cov71_1957_3000-Ammotragus.lervia	0.235	0	0.22	0.165	0.205	0.14	0.19	0.425	0.225	0.28	0.01	0.145	0.185	0	0.32	0.36	0.385	0.21	0.255	0.255	0.215	0.13	0.165	0.3	0.2	0.345	0.135	0.255	0.44	0.16	0.44	0.32	0.185	0.1	0.37	0.255	0.25	0.225	0.155	0.34	0.39	0.445	0.515	0.475	0.53	0.595	0.36	0.26	0.53
scaffold15163_len1712_cov65_0_545-Ammotragus.lervia	5.17	3.04	0	4.71	4.56	5.19	4.44	4.66	5.07	4.69	1.75	2.21	4.55	0	4.54	0	2.72	0	0	4.35	2.68	1.83	3.03	1.56	0	2.72	2.09	0	5.94	2.83	1.57	2.76	3.03	3.71	3.42	4.56	1.09	0	5.41	3.43	3.35	4.81	4.13	4.38	4.91	3.69	2.27	5.46	6.49
scaffold15169_len109022_cov70_102000_103000-Ammotragus.lervia	2.085	1.8	2.445	4.42	0	0	0	1.56	5.505	0	0.815	2.945	3.98	1.59	0.86	3.12	0.875	0.47	0	0	0	0	0	0	0	0	0	0	1.255	3.155	9.76	2.65	0	0	0	0	0	3.07	2.585	0.34	0.585	0	0	0	1.265	1.56	0	0	0
scaffold151729_len1242_cov71_840_1284-Ammotragus.lervia	0	0.89	0	0.76	0	0.85	0.93	0	0	0	0.86	0.94	0.73	0	0	0	0	1.72	0	0	0	0	0	0	0	0	0	0	2.27	0	0	0	2.8	0	0	2.8	0	0	0	0.64	4.57	0	0	5	0	3.41	0	0	2.74
scaffold1518_len342599_cov72_208995_209822-Ammotragus.lervia	0.005	0.445	0.415	0	0	0	0.455	0.38	0	0	0.365	0.48	0	0	0	0	0	0	0	0	0	0	0	0	0	0	0	0	0	0	0	0	0	0	0	0	0	0	0	0	0.54	0	0	0	0	0	0	0	0
scaffold15188_len449_cov128_0_450-Ammotragus.lervia	0.15	0.03	0.05	0.11	0.15	0.15	0.02	0.12	0.21	0.06	0.1	0.1	0	0.1	0.14	0.16	0.07	0.02	0	0.12	0	0.12	0.11	0.1	0.02	0	0.29	0.02	0	0.13	0.03	0.04	0.2	0.07	0	0.19	0.16	0	0.15	0.26	0.18	0.04	0.08	0.04	0.02	0.03	0.03	0	0.03
scaffold1520_len793555_cov72_225996_226408-Ammotragus.lervia	0	0	0	0	0	0	0	0	0	0	0.81	0	0	0	0	0	0	0	0	0	0	0	0	0	0	0	0	0	0	0	0	0	0	0	0	0	0	0	0	0	0	0	0	0	0	0	0	0	0
scaffold1520_len793555_cov72_752000_753000-Ammotragus.lervia	0.395	0.265	0.36	0.4	0.275	0.225	0.265	0.375	0.265	0.455	0.355	0.4	0.365	0.27	0.47	0.295	0.315	0.225	0.26	0.32	0.38	0.425	0.225	0.35	0.345	0.25	0.195	0.45	0.365	0.29	0.37	0.245	0.205	0.545	0.46	0.39	0.255	0.42	0.325	0.56	0.38	0.245	0.16	0.27	0.185	0.295	0.18	0.165	0.275
scaffold152190_len1383_cov19_1000_1408-Ammotragus.lervia	0	0	0	0	0	0	0	0	0	0	0	0	0	0	0	0	0	0	0	0	0	0	0	0	0	0	0	0	0	0	0	0	0	0	0	0	0	0	0	0	0	0	0	0	0	0	0	0	0
scaffold15249_len102269_cov36_93582_94000-Ammotragus.lervia	6.69	1.94	0	1.23	2.34	3.19	0	1.79	6.67	4.39	3.41	6.93	1.33	2	2.58	1.99	2.14	8.03	2.26	5.09	4.39	2.37	0	11.69	0	0	0	0	9.88	0	10.69	2.38	4.2	0	8.42	3.81	2.79	16.37	2.34	3.19	3.98	3.66	5.25	5.64	0	0	11.63	0	0
scaffold152542_len504_cov85_0_770-Ammotragus.lervia	0.04	0.04	0.025	0.065	0.07	0.13	0.03	0.055	0.02	0.055	0	0	0.035	0.09	0.04	0.015	0.015	0.005	0.15	0.26	0.275	0.39	0.36	0.39	0.42	0.32	0.21	0.065	0.06	0.38	0.1	0.175	0.175	0.265	0.285	0.27	0.255	0.16	0.25	0.14	0.105	0.32	0.38	0.61	0.385	0.675	0.315	0.72	0.42
scaffold152548_len888_cov39_0_1206-Ammotragus.lervia	0.14	0.47	0.25	0.22	0.15	0.94	0.18	0.13	0.15	0.35	0.11	0.19	0.07	0.49	0.27	0.12	0.16	0.01	0.76	0.54	0.69	0.61	0.59	0.57	0.46	0.71	0.49	0.66	0.11	0.78	0.55	0.7	0.72	0.61	0.39	0.54	0.64	0.72	0.84	0.26	0.3	1.77	2.41	1.82	1.93	2.54	0.87	1.73	1.54
scaffold15258_len466_cov73_0_454-Ammotragus.lervia	0	0	0	0	0	0	0	0	0	0	0	0	0	0	0	0	0	0	0	0	0	0	0	0	0	0	0	0	0	0	0	0	0	0	0	0	0	0	0	0	0	0	0	0	0	0	0	0	0
scaffold1531_len1751273_cov72_1276000_1276555-Ammotragus.lervia	0.1	0.09	0	0.09	0.09	0	0.1	0	0.19	0.18	0.09	0.1	0	0	0	0.23	0.1	0.11	0.17	0	0.17	0.16	0	0	0	0	0.18	0	0.11	0	0	0.39	0	0	0.18	0	0	0	0	0.62	0	0.12	0.32	0.1	0.19	0	0	0	0.11
scaffold15310_len1040_cov19_620_1060-Ammotragus.lervia	0	0	0	0	0	0	0	0	0	0	0	0	0	0	0	0	0	0	0	0	0	0	0	0	0	0	0	0	0	0	0	0	0	0	0	0	0	0	0	0	0	0	0	0	0	0	0	0	0
scaffold1532_len895328_cov72_107584_108000-Ammotragus.lervia	0	0	0	0	0	0	0.82	0.68	0	0	0.74	0.95	1.52	0	0	0	0	0.88	0	0	0	0	0	0	0	0	0	0	0	0	0	2.18	0	0	0	0	0	0	0	0	2.29	0	0	0	0	0	0	0	0
scaffold1532_len895328_cov72_774000_774451-Ammotragus.lervia	0.89	0	0.93	0	0	0	0	0	0	0	0	0	0	0	0	0	3.25	0	0	0	0	0	0	0	0	0	0	0	0	0	0	0	0	0	0	0	2.96	0	0	3.2	0	0	0	0	0	0	0	0	0
scaffold15320_len4045_cov74_0_1000-Ammotragus.lervia	0.4	0.19	0.36	0.155	0.28	0.58	0.265	0.475	0.525	0.155	0.19	0.14	0.235	0.3	0.425	0.135	0.13	0.03	0.325	0.18	0.085	0.2	0.135	0	0.05	0.21	0.085	0.095	0.105	0.085	0.33	0.095	0.175	0.22	0.13	0.395	0.18	0.09	0.13	0.77	0	0.235	0.065	0.345	0.23	0	0.025	0.17	0.15
scaffold1534_len180124_cov72_105000_105505-Ammotragus.lervia	0.63	3.8	1.1	1.18	3.6	3.71	1.11	2.54	3.77	1.08	2.42	8.94	0	4.43	1.28	4.11	0	2.6	3.21	0	3.31	0	0	0	0	0	0	0	0	3.3	0	0	0	3.59	0	0	3.41	3.15	0	2.02	0	0	0	1.26	0	1.8	0	0	0
scaffold1534_len180124_cov72_59000_60000-Ammotragus.lervia	0	0.305	0.375	0.855	0.405	0.35	0.625	0.66	0	0.8	0.755	0.45	0.68	0.33	0.44	0.5	0.7	0	0.405	0	0.39	0	0	0.3	0	0	0.32	0.35	0	0	0.5	0	0	0	0	0	0	0	0.39	0.56	0.01	0.22	0.355	0.35	0	0	0	0	0.405
scaffold1535_len486188_cov71_291584_292000-Ammotragus.lervia	0	0	0	0	0	0	0	0	0	0	0	0	0	0	0	0	0	0	0	0	0	0	0	0	0	0	0	0	0	0	0	0	0	0	0	0	0	0	0	0	0	0	0	0	0	0	0	0	0
scaffold15370_len858_cov61_0_859-Ammotragus.lervia	3.865	2.18	1.855	2.495	0.49	0	1.09	1.355	2.025	1.725	0.495	1.855	1.965	1.015	0	3.005	2.11	0.56	0	0	0	0	0	7.765	0	3.255	0	0	0.715	3.065	0	0	0	0	0	3.38	0	0	3.155	0	0	0	0	0	0	0	0	0	0
scaffold1538_len2538825_cov70_1430000_1430400-Ammotragus.lervia	0	2.23	2.44	2.63	4.49	2.3	3.8	1.68	0	2.39	3.83	1.65	2.65	1.23	1.63	0.99	0.75	0	1.78	0	0	1.92	4.74	5.69	0	0	0	0	0	3.47	1.83	3.64	2.1	0	3.16	0	0	0	3.87	0	4.49	3.75	2.73	4.66	0	4.1	0	7.96	0
scaffold1538_len2538825_cov70_1674999_1675444-Ammotragus.lervia	0.89	0	0	4.37	1.97	0	3.04	0	0	2.3	0	1.26	0	1.67	0.99	0	1.08	2.27	0	0	2.89	0	0	0	0	0	0	3.01	0	0	0	3.03	4.04	0	0	0	2.96	0	0	4	0	0	0	4.1	0	0	0	0	0
scaffold1541_len1980868_cov73_1810000_1811000-Ammotragus.lervia	0	0	0	0	0	0	0	0	0	0	0	0	0	0	0	0	0	0	0	0	0	0	0	0	0	0	0	0	0	0	0	0	0	0	0	0	0	0	0	0	0	0	0	0	0	0	0	0	0
scaffold1542_len823427_cov71_423251_424000-Ammotragus.lervia	0	0	1.42	1.155	6.09	1.34	1.7	2.325	1.66	1.37	4.985	0	5.965	1.17	2.195	2.77	1.195	2.88	25.865	1.705	3.38	14.34	3.765	1.63	3.525	0	21.375	5.72	1.48	12.68	15.94	0	0	18.6	3.38	2.605	0	0	15.12	2.17	0	0	3.72	1.305	0	5.52	9.49	1.315	3.09
scaffold1542_len823427_cov71_800000_801000-Ammotragus.lervia	4.55	8.915	8.175	10.68	8.05	12.42	8.89	12.8	0	6.665	12.6	6.165	8.815	3.885	9.705	12.05	5.295	4.36	3.75	3.65	6.15	6.99	10.98	13.28	16.06	15.015	13.355	12.86	7.425	13.9	10.11	5.715	19.72	3.695	0	2.82	4.815	6.765	0	2.965	6.895	6.955	0	0	12.43	0	4.33	6.91	1.375
scaffold1542_len823427_cov71_87591_88000-Ammotragus.lervia	0	0	0	0	0	0	0	0	0	0	0	0	0	0	0	0	0	0	0	0	0	0	0	0	0	0	0	0	0	0	0	0	0	0	0	0	0	0	0	0	0	0	0	0	0	0	0	0	0
scaffold15436_len2774_cov53_1992_2713-Ammotragus.lervia	0	0.48	0	0.445	0	0.41	0	0	0	0	0.005	0	0	0.39	0	0.54	0.005	0	0	0	0	0	0	0	0	0	0	0	0	0	0	0	0	0	0	0	0	0	0	0.005	0	0	0	0	0	1.795	0	0	0
scaffold1544_len2801502_cov72_2068494_2069000-Ammotragus.lervia	3.82	0	1.83	0	0	0	1.08	2.68	1	0	0	0	0	0	0	2.38	1.04	1.1	0	0	0	0	3.49	0	0	3.24	0	0	0	6.1	0	0	0	3.47	0	0	0	0	12.56	4.43	2.72	0	0	0	0	4.27	3.06	0	0
scaffold1544_len2801502_cov72_2187570_2188000-Ammotragus.lervia	4.98	7.56	11.75	8.74	8.59	1.61	3.29	8.96	8.11	8.55	13.77	10.7	4.48	4.59	7.35	5.28	9.85	4.8	0	2.61	0	0	2.81	0	0	0	3.15	2.69	3.79	5.75	0	2.78	0	0	5.94	2.73	0	0	0	4.14	3.47	1.32	1.53	2.05	2.06	7.06	0	0	0
scaffold15441_len395900_cov70_273000_273498-Ammotragus.lervia	0	0	0.81	0	0	0.84	0	0	0.88	0	0.74	0	0	0	0	0	0.89	0	0	3.08	0	0	0	0	0	0	0	2.84	0	0	0	0	0	0	0	0	0	0	0	1.7	0	0	0	0	0	0	0	0	0
scaffold15455_len164682_cov70_164000_164435-Ammotragus.lervia	0	0	0	0	0	0	0	0	0	0	0	0	0	0	0	0	0	0	0	0	0	0	0	0	0	0	0	0	0	0	0	0	0	0	0	0	0	0	0	0	0	2.97	0	2.66	0	0	0	0	0
scaffold154823_len816_cov20_0_817-Ammotragus.lervia	0	0	0	0	0	0	0	0	0	0	0	0	0	0	0	0	0	0	0	0	0	0	0	0	0	0	0	0	0	0	0	0	0	0	0	0	0	0	0	0	0	0	0	0	0	0	0	0	0
scaffold155212_len1740_cov45_0_415-Ammotragus.lervia	0	0	0	0	0	0	0	0	0	0	0	0	0	0	0	0	0	0	0	0	0	0	0	0	0	0	0	0	0	0	0	0	0	0	0	0	0	0	0	0	0	0	0	0	0	0	0	0	0
scaffold155293_len408_cov61_0_409-Ammotragus.lervia	0	1.27	0.55	0	0.6	0	0	0	0	0.54	0	0.74	0	0	0	0	0	0	1.61	0	0	0	0	0	0	0	0	0	0	0	0	1.47	0	0	0	0	0	0	0	0	0	0	0	0	0	0	0	0	0
scaffold1554_len777684_cov73_698000_699000-Ammotragus.lervia	0	0	0	0	0	0	0	0	0	0	0	0	0	0	0	0	0	0	0	0	0	0	0	0	0	0	0	0	0	0	0	0	0	0	0	0	0	0	0	0	0	0	0.45	0	0	0	0	0	0
scaffold1556_len189488_cov65_184237_185000-Ammotragus.lervia	0	0	0.005	0	0	0.005	0	0	0.005	0	0.93	0	0.005	1.365	0	0	0.005	0.53	0.01	0	0	0	0	1.745	0.01	0.01	0.01	0	0.005	0	0	0.01	0	0	0	0	0	0	0	0	0.01	0	0	0	0	0	0.01	0	0
scaffold1557_len898908_cov68_515000_515579-Ammotragus.lervia	0	0	0	0	0	0	0	0	0	0.73	0	0	0	0	0	0	0	0	0	0	0	0	0	0	0	0	0	0	0	0	0	0	0	0	0	0	0	0	0	0	0	0	0	0	0	0	0	0	0
scaffold1558_len3391471_cov71_2121515_2122000-Ammotragus.lervia	0	0	0	0	0	0	0.7	0	0	0	0	0.38	0	0	0.35	0.38	0	0.39	0	0	0	0	0	0	0	0	0	0	0	0	0	0	0	0	0	0	0	0	0	0.36	0	0	0	0	0	0	0	0	0
scaffold1559_len117262_cov62_1959_18072-Ammotragus.lervia	0.05	0.105	0.07	0.07	0.055	0.18	0.07	0.045	0.045	0.105	0.04	0.035	0.04	0.115	0.035	0.065	0.085	0.045	0.185	0.18	0.195	0.2	0.105	0.165	0.16	0.195	0.14	0.18	0.03	0.155	0.175	0.13	0.125	0.15	0.095	0.19	0.145	0.095	0.16	0.115	0.095	0.37	0.59	0.465	0.405	0.815	0.51	0.44	0.46
scaffold1559_len117262_cov62_21428_30974-Ammotragus.lervia	0.03	0.06	0.04	0.04	0.05	0.12	0.02	0.03	0.025	0.02	0.015	0.01	0.03	0.075	0.03	0.035	0.05	0.01	0.11	0.175	0.18	0.15	0.12	0.145	0.125	0.11	0.1	0.175	0.03	0.155	0.085	0.14	0.08	0.155	0.165	0.205	0.18	0.12	0.155	0.06	0.01	0.285	0.325	0.31	0.415	0.505	0.25	0.39	0.195
scaffold1559_len117262_cov62_46328_60146-Ammotragus.lervia	0.06	0.08	0.045	0.105	0.04	0.29	0.07	0.05	0.05	0.1	0.03	0.02	0.06	0.115	0.06	0.08	0.085	0.03	0.43	0.24	0.315	0.25	0.265	0.255	0.245	0.295	0.195	0.33	0.055	0.26	0.17	0.28	0.23	0.205	0.18	0.305	0.21	0.26	0.25	0.15	0.1	0.715	0.725	0.815	0.67	0.905	0.58	1.105	0.65
scaffold1561_len1778873_cov71_1102450_1103000-Ammotragus.lervia	0	0	0	0.59	0	0	0	0	0	0	0	0	0	0	0	0	0	0	0	0	0	0	0	0	0	0	0	0	0	0	0	0	0	0	0	0	0	0	0	0	0	0	0	0	0	0	0	0	0
scaffold1561_len1778873_cov71_839000_839479-Ammotragus.lervia	0.35	0.77	0	0.73	0.39	0.77	0.43	1.01	0.84	0.34	0	0.86	0	0	0	0	0	0	0	0	0	0	0	0	0	0	0	0	0	0	0	0	0	0	0	0	0	0	0	0	0.48	0	0	0	0	1.13	0.84	0	0
scaffold1561_len1778873_cov71_912000_913000-Ammotragus.lervia	0.325	0	0	0	0	0	0	0	0	0	0	0	0	0	0	0	0	0	0	0	0	0	0	0	0	0	0.79	0	0	0	0	0	0	0	0	0	0	0	0	0	0	0	0.69	0	0	0	0	0	0
scaffold1562_len1497336_cov69_904000_904406-Ammotragus.lervia	0	0	0	0	0	0	0	0	0	0	0	0	0	0	0	0	0	0	0	0	0	1.81	0	0	0	0	0	0	0	0	0	0	0	0	0	0	0	0	0	0	0	0	0	0	0	0	0	0	0
scaffold1563_len1794205_cov70_556000_556424-Ammotragus.lervia	0	0	0	0	0	0	0	0	0	0	0	0	0	0	0	0	0	1.3	0	0	0	0	0	0	0	0	0	0	0	0	0	4.17	0	0	0	0	0	0	0	0	1.48	0	0	0	0	0	0	0	0
scaffold1563_len1794205_cov70_556946_557397-Ammotragus.lervia	8.37	0	0	0	2.26	1.67	4.11	4.09	0	2.07	0	3.79	3.81	0.67	4.27	0.94	1.78	2.63	0	0	0	0	0	0	0	2.65	0	0	1.25	2.58	0	0	0	2.72	0	2.73	0	0	0	3.39	0	1.32	0	0	2.02	0	2.34	0	5.21
scaffold1564_len399386_cov69_273511_274330-Ammotragus.lervia	0	0	0	0	0	0	0.515	0	0	0	0	0	0	0	0	0	0	0	0	0	0	0	0	0	0	0	0	0	0	0	0	0	0	0	0	0	0	0	0	0.405	0	0	0	0	0	0	0	0	0
scaffold1565_len186450_cov65_38000_38466-Ammotragus.lervia	0	0	0	0	0	0	0	0.7	0	0	0	0	0	0	0	0	0	0	0	0	0	0	0	0	0	0	0	0	0	0	0	0	0	0	0	0	0	0	0	0	0	0	0	0	0	0	0	0	0
scaffold156932_len451_cov81_0_452-Ammotragus.lervia	0.11	0	0.37	0.04	0.32	0.4	0.21	0.13	0.32	0.11	0.35	0.55	0.53	0.15	0	0	0.37	0.09	0	0.38	0.07	0	0.15	0	0.62	0.07	0	0	0.26	0.43	0.08	0.55	0.15	0.29	0	0.64	0.14	0.29	0.35	0.56	0	0.14	0.09	0.14	0.07	0	0.04	0	0.12
scaffold15694_len11391_cov123_8467_9333-Ammotragus.lervia	0	0	0	0	0	0	0	0	0	0	0	0	0	0	0	0	0	0	0	0	0	0	0	0	0	0	0	0	0	0	0	0	0	0	0	0	0	0	0	0	0	0	0	0	0	0	0	0	0
scaffold1577_len394453_cov64_320574_321000-Ammotragus.lervia	0	0	0	0	0	0	0	0	0	0	11.77	0	0	0	0	0	0	0	0	0	0	0	0	0	0	0	0	0	0	0	0	0	0	0	0	0	0	0	0	0	10.06	0	0	0	0	0	0	0	0
scaffold1578_len2343123_cov70_1421000_1422003-Ammotragus.lervia	0.005	0.205	0	0	0	0.01	0	0	0.445	0.005	0	0	0	0.42	0	0	0.24	0	0	0	0	0	0	0	0	0	0	0.445	0.005	0	0	0	0	0.01	0	0.01	0	0	0	0.01	0	0	0	0.475	0	0.01	0	0	0
scaffold1578_len2343123_cov70_2203631_2204284-Ammotragus.lervia	0.03	0	0	0	0	0.12	0	0.15	0.01	0	0.02	0	0	0.01	0.04	0	0	0.07	0	0	0	0	0.29	0.17	0.18	0	0	0.23	0.31	0	0	0	0	0	0	0.27	0	0	0	0	0.12	0	0.06	0	0	0.11	0.04	0	0.06
scaffold15790_len1458_cov96_0_1268-Ammotragus.lervia	0.14	0.12	0.2	0.14	0.12	0.52	0.09	0.06	0.06	0.09	0.02	0.06	0.01	0.17	0.11	0.1	0.07	0.04	0.24	0.3	0.19	0.31	0.28	0.27	0.36	0.38	0.21	0.38	0.03	0.31	0.33	0.33	0.2	0.27	0.23	0.39	0.33	0.17	0.36	0.16	0.38	0.98	1.04	0.94	1.12	1.02	0.72	0.95	0.84
scaffold15805_len446_cov117_0_433-Ammotragus.lervia	0.04	0.02	0.03	0.03	0.04	0.05	0.04	0.02	0.02	0.03	0	0.03	0.01	0.03	0	0.02	0.05	0	0.22	0.15	0.03	0.08	0.08	0.1	0.07	0.16	0.13	0.18	0	0.11	0.1	0.1	0.08	0.08	0.11	0.13	0.03	0.03	0.11	0.3	0.05	0.11	0.03	0.08	0.05	0.08	0.08	0.05	0.02
scaffold1586_len122295_cov69_102000_103000-Ammotragus.lervia	0.73	0.595	0.215	0	0	0.39	0	0.685	0.005	0	1.11	0.45	0	1.645	0.24	0.535	0.86	0	0	0	0	0.415	0	0	0	0	0	0	0.53	0	0	0	0	0	0.45	0	0	0	1.39	0.63	0.495	0.22	0.275	0.19	0	0	0.43	0.34	0.4
scaffold1586_len122295_cov69_43000_43453-Ammotragus.lervia	1.53	0	0	0	4.33	3.56	4.75	0	0	4.82	6.17	12.57	3.46	7.43	0	0	0	0	8.18	5.98	0	7.11	0	8.58	4.49	11.02	4.88	0	0	0	4.64	0	3.81	0	0	5.18	3.25	0	2.79	1.47	4.6	0	9.34	1.98	0	10.42	8.61	0	0
scaffold1588_len2316217_cov71_2271438_2271899-Ammotragus.lervia	0	0.53	0	0	0	0	0	0	0	0	0	0	0	0	0	0	0	0	0	1.67	0	0	0	0	0	0	0	0	0	0	0	0	0	0	0	0	0	0	0	0	0	0	0	0	0	0	0	0	0
scaffold1588_len2316217_cov71_243000_244004-Ammotragus.lervia	0.08	0.255	0.085	0.075	0.045	0.035	0.225	0.085	0.075	0.095	0.075	0.04	0.065	0.045	0.055	0.1	0.15	0.23	0.23	0.305	0.255	0.25	0.265	0.21	0.075	0.125	0.115	0.455	0.17	0.22	0.325	0.27	0.04	0.405	0.21	0.13	0.05	0.145	0.04	0.13	0.055	0.045	0.035	0.065	0.025	0.07	0.265	0.09	0.035
scaffold158994_len774_cov63_0_775-Ammotragus.lervia	0	0	0	0.31	0.29	0	0.38	0	0	0.47	0.3	0.37	0.38	0	0.39	0	0.46	0	0	0	0	0	0	0.33	0	0	0	0.35	0.31	0	0	0	0	0	0	0	0	0	0	0.04	0	0.34	0	0.59	0	0	0	0	0
scaffold159055_len521_cov66_0_523-Ammotragus.lervia	0.2	0.9	1.4	0.32	0.83	0.55	0.56	0.74	1.01	1.22	0.69	0.25	1.66	0.13	0.7	0.59	1.12	0.7	0.34	0.52	0.39	0.23	0.69	0.19	0.33	0.55	0.19	0.98	0.69	0.28	0.36	0.18	0.39	0.2	0.21	0.32	0.72	0.1	0.32	1.37	0.7	0.33	0.34	0.38	0.42	0.3	0.07	0.44	0.26
scaffold1593_len1714076_cov72_1069842_1070263-Ammotragus.lervia	0	0	0	0	0	0	0	0	0	0	0	0	0	9.32	0	0	0	1.98	0	23.25	22.45	29.15	9.41	0	0	0	0	0	0	0	12.56	0	53.6	0	0	0	0	0	33.5	0.73	0	0	0	0	0	0	0	0	0
scaffold1593_len1714076_cov72_189176_190006-Ammotragus.lervia	1.065	0.915	0	0.39	0.39	0.44	0.005	0.35	0.005	0.8	0.005	0.01	0	0.395	0.005	0	0.005	0.005	0	0	0	0	0	0	0.01	0	0.01	0	0.01	0	0	0	0	0.01	0	0	0	0	0	0.02	0.015	0.7	0.005	0.63	0	0	0	0	0.005
scaffold159488_len518_cov37_0_519-Ammotragus.lervia	0	0	0	0	0	0	0	0	0	0	0	0	0	0	0	0	0	0	0	0	0	0	0	0	0	0	0	0	0	0	0	0	0	0	0	0	0	0	0	0	0	0	0	0	0	0	0	0	0
scaffold159856_len413_cov32_0_414-Ammotragus.lervia	0	0	0	0	0	0	0	0	0	0	0	0	0	0	0	0	0	0	0	0	0	0	0	0	0	0	0	0	0	0	0	0	0	0	0	0	0	0	0	0	0	0	0	0	0	0	0	0	0
scaffold1600_len1934337_cov62_1273000_1274000-Ammotragus.lervia	0.38	0.335	0.38	0.11	0.345	0.13	0.195	0.015	0.08	0.265	0.135	0.15	0.295	0.13	0.215	0.045	0.255	0.455	0.295	0.34	0.385	0.45	0.355	0.48	0.36	0.38	0.34	0.21	0.435	0.31	0.47	0.31	0.18	0.355	0.31	0.355	0.46	0.41	0.51	0.39	0.2	0.375	0.595	0.435	0.685	0.315	0.295	0.21	0.32
scaffold16005_len473887_cov71_399529_400000-Ammotragus.lervia	0.92	0	0	0	0	0	0	0	0	0	0	0	0	0	0	0	0	0	0	0	0	0	0	0	0	0	0	0	0	0	0	0	0	0	0	0	0	0	0	0	0	0	0	0	0	0	0	0	0
scaffold16005_len473887_cov71_405000_405423-Ammotragus.lervia	0	0.96	0.99	0	0	0	0	0	0	0	0	0	0	0	0	0	0	0	0	0	0	0	0	0	0	0	0	0	0	0	0	0	0	0	0	0	0	0	0	0	1.4	0	0	0	0	0	0	0	0
scaffold1602_len3299070_cov71_1304000_1304815-Ammotragus.lervia	0.105	0.9	0	1.165	0.995	1.17	1.075	0.205	1.2	1.04	0.495	0.145	2.945	2.155	1.75	1.13	0.73	0.77	1.345	0.475	0	1.205	0.485	0.45	0.26	0.47	1.52	0.73	1.135	0.675	0.26	1.425	0.245	0.765	0.48	0.265	1.465	0.98	1.015	0.175	0.655	0	0.12	0.075	0.16	0	0.315	0	0.35
scaffold1602_len3299070_cov71_2430000_2431017-Ammotragus.lervia	0.25	0.355	0.155	0.135	0.29	0.315	0.21	0.24	0.37	0.13	0.375	0.275	0.365	0.11	0.12	0.2	0.09	0.355	0.235	0.28	0.055	0.19	0.215	0.135	0.28	0.255	0.255	0.195	0.235	0.145	0.205	0.215	0.18	0.2	0.16	0.155	0.155	0.24	0.225	0.56	0.385	0.215	0.32	0.215	0.255	0.225	0.25	0.16	0.28
scaffold1607_len408234_cov37_54000_54423-Ammotragus.lervia	0	2.06	0	1.01	0	0	0	0	2.15	0	0.88	1.44	0	0	0	0	2.27	0	0	0	0	0	0	0	0	0	0	0	0	0	0	0	0	0	0	0	0	0	0	0.86	0	0	0	0	0	0	0	0	0
scaffold1609_len1864626_cov67_1749000_1749535-Ammotragus.lervia	0	0	0	0	0	0	0	0	0	0	0	0	0	0	0	0	0	0	0	0	0	0	0	0	0	0	0	0	0	0	0	0	0	0	0	0	0	0	0	0	0	0	0	0	0	0	0	0	0
scaffold1609_len1864626_cov67_919000_919454-Ammotragus.lervia	0	0	0	0	0	0	0	0	0	0	0	0	0	0	0	0	0	0	0	0	0	0	0	0	0	0	0	0	0	0	0	0	0	0	2.73	0	0	0	0	0	1.18	0	0	0	0	0	0	0	0
scaffold1611_len953607_cov71_77548_78001-Ammotragus.lervia	1.08	2.89	1.98	0	0	0	1.09	2.61	4.82	2.47	2.71	1.21	3.17	3.65	2.14	4.34	3.83	1.11	8.66	14.03	4.59	22.63	4.6	9.14	5.09	0	0	0	1.59	25.15	50.26	5.01	0	0	0	0	0	5.31	5.03	3.88	2.79	1.87	11.12	1.77	0	18.62	4.03	11.76	0
scaffold16127_len1561_cov68_486_1003-Ammotragus.lervia	0.18	0.26	0	0	0	0	0	0	0	0	0	0	0	0	0	0	0	0.09	0	0.3	0.56	0.19	0.35	0.25	0.3	0.17	0.53	0.6	0.46	0.45	0.35	0.2	0.54	0.42	0.28	0.16	0.45	0.2	0.23	1.07	0.33	0	0.3	0	0	0.03	0	0	0
scaffold161286_len706_cov21_0_707-Ammotragus.lervia	0	0	0	0	0	0	0	0	0	0	0	0	0	0	0	0	0	0	0	0	0	0	0	0	0	0	0	0	0	0	0	0	0	0	0	0	0	0	0	0	0	0	0	0	0	0	0	0	0
scaffold16133_len829_cov25_0_830-Ammotragus.lervia	0	0	0	0	0	0	0	0	0	0	0	0	0	0	0	0	0	0	0	0	0	0	0	0	0	0	0	0	0	0	0	0	0	0	0	0	0	0	0	0	0	0	0	0	0	0	0	0	0
scaffold1619_len2741676_cov70_275299_276000-Ammotragus.lervia	0	0	0	1.26	0.46	0	0.885	0	0.465	0	0.895	0	0	0	0	0.49	0	0.475	0	0	0	0	0	0	0	0	0	0	0	0	0	0	0	0	0	1.24	0	0	0	0	0	0.975	0	0	0	0	0	0	1.82
scaffold1619_len2741676_cov70_657000_657473-Ammotragus.lervia	0	0	0	1.01	0	0	0	0	0	0	0	0	0	0	0	0	0	0	0	0	0	0	0	4.57	0	0	0	0	0	0	0	0	0	0	0	0	0	0	0	0	0	2.23	0	0	0	0	0	0	0
scaffold1619_len2741676_cov70_807000_807598-Ammotragus.lervia	0	0.99	0	0	0	0	1.01	0	0.95	0	0.86	0	0	0.78	0	0	0	0	0	0	3.74	0	0	0	0	0	0	0	0	0	0	0	0	0	0	0	0	0	0	0	0	0	0	0	0	0	0	0	0
scaffold161924_len500_cov104_0_499-Ammotragus.lervia	0	0	0	0.21	0	0	0	0.39	0	0	0	0	0	0.23	0	0	0	0	0.41	0	0	0	0	0	0	0	0	0	0	0	0	0	0	0.48	0	0	0	0	0	0.68	0	0.18	0.23	0	0.28	0	0.28	0	0
scaffold16232_len2403_cov79_0_1893-Ammotragus.lervia	0.03	0.11	0.03	0.06	0.04	0.095	0.035	0.025	0.005	0.095	0.03	0.035	0.045	0.03	0.05	0.06	0.035	0.03	0.12	0.07	0.135	0.115	0.07	0.105	0.075	0.07	0.125	0.105	0.03	0.13	0.16	0.07	0.1	0.15	0.07	0.165	0.07	0.07	0.15	0.04	0.08	0.37	0.515	0.375	0.23	0.495	0.285	0.535	0.355
scaffold162398_len8573_cov25_4379_5379-Ammotragus.lervia	0	0	0	0	0	0	0	0	0	0	0	0	0	0	0	0	0	0	0	0	0	0	0	0	0	0	0	0	0	0	0	0	0	0	0	0	0	0	0	0	0	0	0	0	0	0	0	0	0
scaffold1624_len2015926_cov69_923000_924000-Ammotragus.lervia	0.335	0	0.34	0	0.315	0.595	0.845	0	0.49	0	0	0.36	0.525	0	0	0	0.32	0	0	0	0	0	0	0	0	0	0	0	0	0	0	0	0	0	0.655	0	0.82	0	0	1.1	0	0	0	0	0	0	0	0.6	0
scaffold162488_len461_cov23_0_462-Ammotragus.lervia	0	0	0	0	0	0	0	0	0	0	0	0	0	0	0	0	0	0	0	0	0	0	0	0	0	0	0	0	0	0	0	0	0	0	0	0	0	0	0	0	0	0	0	0	0	0	0	0	0
scaffold1625_len474802_cov73_32998_34000-Ammotragus.lervia	0.14	0.015	0.03	0.145	0.145	0.005	0.005	0.005	0.025	0.035	0	0.175	0.005	0.27	0.01	0.015	0.235	0.155	0	0	0.01	0.025	0.01	0	0.01	0	0	0	0.01	0.015	0.01	0.01	0.01	0	0.01	0.015	0.01	0.01	0.01	0.2	0.005	0.01	0.005	0	0.005	0.01	0.005	0.015	0.01
scaffold162521_len841_cov21_0_833-Ammotragus.lervia	0	0	0	0	0	0	0	0	0	0	0	0	0	0	0	0	0	0	0	0	0	0	0	0	0	0	0	0	0	0	0	0	0	0	0	0	0	0	0	0	0	0	0	0	0	0	0	0	0
scaffold1626_len3293155_cov69_2564573_2565000-Ammotragus.lervia	0	0	0	0	0	0	0	0	0	0	0	0	0	0	0	0	0	0	0	0	0	0	0	0	0	0	0	0	0	0	0	0	0	0	0	0	0	0	0	0	0	0	0	0	0	0	0	0	0
scaffold1626_len3293155_cov69_2747998_2748765-Ammotragus.lervia	0	0	0.01	0.005	0.015	0.015	0.015	0.015	0.005	0.415	0.005	0.565	0.005	0.405	0.01	0.005	0.005	0.025	0	0.01	0.04	0.01	1.82	0.01	0.01	1.375	0	0.025	1.63	0	0.025	0.055	0	0.015	0.05	0	0.015	0.015	1.52	0.015	1.72	0.025	0.005	0.69	0	5.52	0	1.48	0.01
scaffold1629_len445107_cov70_318996_319590-Ammotragus.lervia	0	0	0	0	0	0	0	0	0	0.59	0	0	0	0	0	0	0	0	0	0	0	0	0	0	0	0	0	0	0	0	0	0	0	0	0	0	0	0	0	0.36	0	0	0	0	0	0	0	0	0
scaffold1629_len445107_cov70_48402_49000-Ammotragus.lervia	0	0	0	0	0	0	0.08	0.27	0.04	0.07	0	0.05	0.04	0	0	0.09	0	0	0	0	0	0	0	0	0	0	0	0	0	0.07	0	0	0	0	0	0	0	0	0	0.11	0.06	0	0	0.02	0	0	0	0	0
scaffold1631_len451203_cov69_99000_99808-Ammotragus.lervia	0	0	0	0	0	0	0	0	0	0	0	0	0	0	0	0	0	0	0	0	0	0	0	0	0	0	0	0	0	0	0	0	0	0	0	0	0	0	0	0	0	0	0	0	0	0	0	0	0
scaffold16325_len3600_cov88_0_3216-Ammotragus.lervia	0.035	0.09	0.09	0.045	0.045	0.185	0.105	0.065	0.05	0.08	0.035	0.04	0.085	0.215	0.08	0.06	0.13	0.005	0.155	0.115	0.25	0.095	0.055	0.13	0.15	0.195	0.22	0.205	0.06	0.145	0.15	0.17	0.155	0.175	0.09	0.175	0.135	0.2	0.145	0.105	0.115	0.435	0.47	0.48	0.545	0.65	0.415	0.54	0.41
scaffold1634_len2353842_cov69_137800_138258-Ammotragus.lervia	0.96	0	0	0	0	0	0.84	0	0	0	0	0	0	0	0	0	0	0	0	0	0	0	0	0	0	0	0	0	1.47	0	0	0	0	0	0	0	0	0	0	0	0	0	0	0	0	0	0	0	0
scaffold1634_len2353842_cov69_492000_492447-Ammotragus.lervia	0	0	0	0	0	0	1.24	2.68	2.15	1.77	0	1.4	0	0	0	0	0	0	3.56	0	0	0	0	0	0	4.57	0	0	0	0	0	0	0	0	0	0	0	0	0	0.75	0	0	0	0	0	0	3.36	0	0
scaffold163419_len872_cov59_0_800-Ammotragus.lervia	0.67	0.04	0.02	0.04	0.7	0.02	1.18	0.03	0.92	0.45	0.02	0.44	0.76	0.07	0.67	0.78	0.29	0	0.27	0.62	0	0.34	0.23	0.4	0.43	0.85	0	0	0.01	0.62	0	0.44	0.77	0	0	0.62	0.49	0	0	0	0.43	1.3	0.31	0.38	0.77	1.16	0.4	0.62	0.47
scaffold163618_len395_cov51_0_408-Ammotragus.lervia	0	0	0	0.93	0	0	0	0	0	0	0	0	0	0	0	0	0	0	0	2.75	0	0	0	0	0	0	0	0	0	0	0	0	0	0	0	0	0	0	0	0	0	0	0	0	0	0	0	0	0
scaffold1638_len2475186_cov72_2102000_2103007-Ammotragus.lervia	0.4	0	0.17	0.245	0.685	0.475	0	0.205	0	0	0.185	0.205	0	0	0	0	0	0.01	0.595	0.19	0.17	0.55	0.27	0.315	0.43	0.66	0.605	0.635	0.445	0.21	0.565	0	0.245	0.315	0.53	0.16	0.49	0.675	0.455	0.04	0.21	0.16	0.155	0.005	0.005	0.215	0	0	0.01
scaffold1638_len2475186_cov72_2328000_2329000-Ammotragus.lervia	0.26	0.27	1.215	0.53	0.305	0.66	0.62	0.535	0	0.725	0.605	0.675	0	0	0	0.37	0	0	0	1.68	1.11	0	0.77	1.585	0	0	0	1.54	0.005	0	0	0.905	0	0	0.75	0	1.69	1.92	0	2.37	0.335	0.42	0.005	0.34	0.795	0.87	0.875	0	1.645
scaffold163873_len610_cov41_0_610-Ammotragus.lervia	0	0	0	0	0	0	0	0	0	0	0	0	0	0	0	0	0	0	0	0	0	0	0	0	0	0	0	0	0	0	0	0	0	0	0	0	0	0	0	0	0	0	0	0	0	0	0	0	0
scaffold164_len176559_cov69_30000_30680-Ammotragus.lervia	0.35	0	0	0	0	0	0	0	0	0	0.36	0	0	0.35	0	0	0.34	0.47	0	0	0	0	0	0	0	0	0	0	0	0	0	0.8	0	0	0	0	0	0	0	0.41	0.48	0	0	0	0	0	0	0	0
scaffold1640_len5163904_cov72_594125_595000-Ammotragus.lervia	0	0	0	0	0	0	0	0	0	0.37	0	0	0	0.4	0	0	0	0	0	0	0	0	0	0	0	0	0	0	0	0	0	0	0	0	0	0	0	0	0	0.01	0	0.005	0.005	0.005	0	0	0	0.01	0
scaffold16407_len2790_cov70_2298_2743-Ammotragus.lervia	0	0	0	0	0	0	0	0	0	0	0	0	0	0	0	0	0	0	0	0	0	0	0	0	0	0	0	0	0	0	0	0	0	0	0	0	0	0	0	0	0	0	0	0	0	0	0	0	0
scaffold164205_len2079_cov20_1446_2149-Ammotragus.lervia	0	0	0	0	0	0	0	0	0	0	0	0	0	0	0	0	0	0	0	0	0	0	0	0	0	0	0	0	0	0	0	0	0	0	0	0	0	0	0	0	0	0	0	0	0	0	0	0	0
scaffold16429_len1737_cov31_1000_1748-Ammotragus.lervia	0	0	0	0	0	0	0	0	0	0	0	0	0	0	0	0	0	0	0	0	0	0	0	0	0	0	0	0	0	0	0	0	0	0	0	0	0	0	0	0	0	0	0	0	0	0	0	0	0
scaffold16453_len31962_cov64_6000_6609-Ammotragus.lervia	0	0	0	0	0	0	0	0	0	0	0	0	0	0	0	0	0	0	0	0	0	0	0	0	0	0	0	0	0	0	0	0	0	0	0	0	0	0	0	0	0	0	0	0	0	0	0	0	0
scaffold16466_len48797_cov34_32000_33000-Ammotragus.lervia	0.27	0.025	0.03	0.005	0.01	0.02	0.355	0.275	0.02	0.525	0.32	0.415	0.625	0.005	0	0.035	0.285	0.335	0.14	0.9	1.175	0.785	3.135	0.065	0.01	0.86	0.815	0.915	0.04	1.695	0.055	1.92	2.915	1.01	2.38	2.695	0.91	1.025	1.66	0	0	0.055	0.055	0.37	0.055	0.08	0.075	0.035	0.08
scaffold165_len633363_cov69_101000_102000-Ammotragus.lervia	0.94	0.65	0.77	0.57	0.88	0.89	0.68	0.76	0.47	0.72	0.81	0.9	0.77	0.64	0.68	0.72	0.96	0.51	0.54	0.24	0.36	0.67	0.59	0.64	0.55	0.61	0.29	0.49	0.88	0.45	0.73	0.16	0.75	0.07	0.52	0.44	0.6	0.23	0.61	1.75	1.11	0.66	1.14	0.72	1.07	0.99	0.99	1.26	1.33
scaffold1651_len1692916_cov69_1127000_1127587-Ammotragus.lervia	0	0	0	0.04	0	0	0	0	0	0.04	0.06	0.07	0	0.04	0.07	0	0.02	0.14	0	0.04	0	0	0	0	0.24	0	0	0	0.23	0.19	0.04	0.08	0	0.08	0	0	0	0	0	0	0	0.07	0.06	0.21	0.3	0	0	0.17	0.09
scaffold1651_len1692916_cov69_1655000_1656009-Ammotragus.lervia	0	0.45	0.015	0.01	0.125	0.015	0	0.015	0.045	0.68	0.01	0.01	0.03	0.03	0	0.03	0.015	0.02	0	0.01	0	0.23	0.72	0	0.5	0.01	0.485	0	0	0.44	1.42	1.365	0.48	0	0	0.71	0.245	0	0.01	0.205	0	0.195	0.13	0.01	0.005	0.235	0.01	0	0
scaffold16523_len66621_cov23_9000_9678-Ammotragus.lervia	0	0	0	0	0	0	0	0	0	0	0	0	0	0	0	0	0	0	0	1.39	0	0	0	0	0	0	0	0	0	0	0	0	0	0	0	1.5	0	0	0	0	0	0	0	0	0	0	0	0	0
scaffold1653_len152805_cov66_43000_44000-Ammotragus.lervia	0.145	0.005	0	0	0	0	0	0.13	0.575	0.13	0.005	0	0	0.135	0	0	0.15	0.005	0	0	0	0	0	0	0	0	0.37	0	0	0	0	0	0	0	0	0	0	0	0.345	0.375	0.79	0.19	0	0.145	0	0	0	0	0
scaffold165310_len476_cov40_0_449-Ammotragus.lervia	0	0	0	0	0	0.84	0	0	0	0	0	0	0	0	0	0	0	0	0	0	0	0	0	0	0	0	0	0	0	0	0	0	0	0	0	0	0	0	0	1.32	0	0	0	0	0	0	0	0	0
scaffold16565_len1675_cov61_0_1000-Ammotragus.lervia	0.35	0.15	0.17	0.28	0.14	0.28	0.24	0.4	0.16	0.35	0.38	0.14	0.34	0.19	0.34	0.26	0.28	0.33	0.29	0.13	0.34	0.19	0.18	0.18	0.21	0.31	0.24	0.37	0.18	0.29	0.29	0.19	0.32	0.21	0.1	0.24	0.25	0.11	0.3	0.24	0.18	0.18	0.09	0.07	0.04	0.03	0.33	0.04	0.09
scaffold1657_len2144316_cov72_474526_475000-Ammotragus.lervia	0.12	0.09	0.16	0.17	0.04	0.2	0.3	0.16	0.19	0.11	0.29	0.14	0.14	0.21	0.01	0.07	0.14	0.04	0.1	0.15	0.13	0.17	0.19	0.13	0.25	0.07	0.32	0.04	0.04	0.33	0.35	0.24	0.22	0.1	0.12	0.17	0.22	0.21	0.14	0.02	0	0.04	0.11	0.05	0.04	0.09	0.08	0.08	0.05
scaffold1657_len2144316_cov72_652439_653000-Ammotragus.lervia	0.81	0	0.22	0.64	0	0	1.02	0.2	0	0.43	0	0	0.41	0	0	0.54	0.69	0.56	0.41	0.89	0	0	0.46	0	0.46	0.45	0	0.47	0	0	0.46	0	0.93	0.48	0.43	0.46	0	0.9	0.47	1.36	0.31	0	0.94	0	0.56	0	0	1.67	0.32
scaffold16591_len402_cov77_0_403-Ammotragus.lervia	0	0	0	0	0.95	0	1.65	0	0	0	1.84	0	1.79	0	0	0	0	0	0	0	0	0	0	0	0	0	0	0	0	0	0	0	0	0	0	0	0	0	0	0.69	0	0	0	0	0	0	0	0	0
scaffold166_len473943_cov71_285000_286000-Ammotragus.lervia	0.535	0.605	0.215	0	0.39	0.395	0.66	0	0.24	0	0.01	0	0.78	0.185	0	0.27	0	0.005	0	0	0	0	0	0	0	0	0	0	0	0	0	0	0	0	0	0	0	0	0	0.425	0	0	0	0	0	0	0.005	0	0.825
scaffold1662_len40958_cov61_20574_21000-Ammotragus.lervia	0	1.94	0	3.17	0.87	1.59	0	0	0	0	0	0	0	0	0	0	0	0	0	0	0	0	0	0	0	0	0	0	1.37	0	0	0	0	0	0	0	0	0	0	1.38	0	0	0	0	0	0	0	0	0
scaffold166566_len431_cov60_0_447-Ammotragus.lervia	0	0	0	0	0	0	0.96	0	0.87	0	0	0	0	0	0	0	0	0	2.62	0	2.66	0	0	4.57	0	4.57	2.52	2.44	0	2.19	2.72	0	4.8	0	0	2.52	6.1	2.35	0	0	0	7.12	8.37	7.97	5.94	14.63	12.92	12.74	15.86
scaffold1666_len328108_cov65_96998_97452-Ammotragus.lervia	0	1.98	0	0	0	0	0	0.69	0	0.75	0	0	0	0	0	0	0	0	0	0	0	0	0	0	0	0	0	0	0	0	0	0	0	0	0	0	0	0	0	0.73	0	0	0	0	0	0	0	0	0
scaffold1668_len710774_cov65_228999_229475-Ammotragus.lervia	0	0	5.81	1.79	0.54	0	1.19	0.96	0.6	7.23	1.68	1.8	1.15	1.49	1.4	4.69	1.71	3.05	1.36	1.5	5.32	5.69	1.49	0	4.49	2.75	0	1.29	0.73	1.34	1.55	0	3.81	0	0	0	0	0	0	3.93	3.29	2.77	1.04	2.64	2.1	6.94	0	3.87	2.64
scaffold1668_len710774_cov65_490761_491201-Ammotragus.lervia	0	0	0.68	0	0	0	0	0	0	0	0	0	0	0	0	0	0	0	0	0	0	0	0	0	0	2.34	0	0	0	0	0	0	0	0	0	0	0	0	0	0	0	0	0	0.94	0	0	0	0	3.08
scaffold1668_len710774_cov65_580000_581003-Ammotragus.lervia	0	0.005	0	0	0.35	0	0	0	0.005	0	0	0	0	0.33	0	0	0	0	0	0	0	0	0	0	0	0	0	0	0	0	0	0	0	0	0	0	0	0	0	0	0.47	0	0	0	0	0	0	0	0
scaffold1669_len261671_cov68_115993_116717-Ammotragus.lervia	0	0	0.57	1.06	0	0	0.535	0.48	1.245	0.81	1.1	1.315	0.555	1.385	0.65	0.64	0.56	0	0	0	0	1.67	0	7.905	0	0	1.495	3.805	1.61	0	4.735	2.185	3.38	5.61	3.82	0	1.635	1.88	0	0.695	0.675	0	0	1.455	0	7.61	0	0	3.41
scaffold1669_len261671_cov68_68418_69007-Ammotragus.lervia	21.56	31.21	20.28	24.97	21.03	29.49	21.46	21.16	8.39	10.9	24.87	13.55	30.03	22.81	0	29.53	31.53	29.58	33.85	23.61	0	10.86	24.78	10.05	12.22	9.48	0	29.23	13.94	0	13.28	7.03	12.39	37.23	13.09	13.59	36.22	15.7	37.14	2.44	15.08	43.81	18.39	72.89	37.93	0	16.5	55.77	77.15
scaffold1671_len705_cov66_single_175_705-Ammotragus.lervia	0.05	0	0.52	0.51	0	0.43	0	0	0.2	0	0.41	0.32	0	0	0.26	0.61	0	0.26	0.23	0	0.25	0	0	0	1.01	0.25	0	0.46	0.47	0.26	0	0.38	0	0.25	0	0.5	0.35	0	0	0	0.27	0	0	0	0	0	0	0	0
scaffold167472_len812_cov39_0_813-Ammotragus.lervia	0	0	0	0	0	0	0	0	0	0	0	0	0	0	0	0	0	0	0	0	0	0	0	0	0	0	0	0	0	0	0	0	0	0	0	0	0	0	0	0	0	0	0	0	0	0	0	0	0
scaffold167590_len404_cov19_single_0_404-Ammotragus.lervia	0	0	0	0	0	0	0	0	0	0	0	0	0	0	0	0	0	0	0	0	0	0	0	0	0	0	0	0	0	0	0	0	0	0	0	0	0	0	0	0	0	0	0	0	0	0	0	0	0
scaffold16772_len186110_cov65_12000_13000-Ammotragus.lervia	0.015	0.015	0.01	0.01	0	0.21	0.01	0.005	0.23	0.02	0.425	0.005	0.01	0.015	0.01	0	0.005	0	0.025	0.045	0.04	0	0	0.01	0	0	0	0.01	0	0.01	0	0	0	0	0	0.025	0	0.015	0.01	0.49	0.515	0.295	0	0	0.43	1.16	0.415	0	2.38
scaffold16773_len22200_cov67_12995_14003-Ammotragus.lervia	0	0.83	0.83	2.295	0	0	0.425	0.305	2.25	0.005	0.775	0.83	0.78	0.71	0	1.39	1.58	0	0	1.425	0	0	1.275	1.49	0	1.235	1.305	2.78	0.63	0	3.705	1.44	2.6	0	0	0	1.37	1.585	1.265	0.715	0	1.685	2.3	3.85	2.2	0	2.3	3.27	3.82
scaffold16774_len275344_cov64_158000_159000-Ammotragus.lervia	0	0	0	0.305	0.015	0	0	0.245	0.305	0	0.855	0.005	0.3	0.77	0	0.305	0.3	0.31	0	0	0	0	0	0	0	0.7	0.015	0	0.37	0	0	0	0	0	0	0	0	0	0	0.005	0.34	0.35	0	0	0.53	0	0	0	0.005
scaffold1680_len1485062_cov70_801000_802005-Ammotragus.lervia	0.64	0.01	0.56	0	0.61	0	0.85	0.315	0.005	0.815	0.005	0.37	0.005	0.005	0.32	0.01	0.365	0.665	0.04	0	0	0.01	0	0	0.88	0	0	0	0	0.825	0.025	0.745	0.01	0	0.01	0	0.01	0.79	0.01	0.255	0	0	1.095	0	0.015	1.84	0.655	1.34	0
scaffold1683_len1178059_cov72_1117000_1118000-Ammotragus.lervia	0.475	0	0	0.005	0	0.005	0	0.355	0.48	0.775	0	0.485	0.455	0	0	0	0.005	0	0	0	0	1.275	1.695	0	0	0	2.67	0	0.005	2.02	0	0	0	0	0	0	0	0	0	0.375	0	0.975	2.165	0	0	3.94	0	0	5.44
scaffold1684_len113930_cov71_13000_13586-Ammotragus.lervia	0	0	0	0	0	0	0	0	0	0	0	0	0	0	0	0	0	0	0	0	0	0	0	0	0	0	0	0	0	0	0	0	0	0	0	0	0	0	0	0	0	0	0	0	1.24	0	0	0	0
scaffold1684_len113930_cov71_84000_84532-Ammotragus.lervia	0	0	0	0	0	0	0	0	0.76	0	0	0	0	0	0.81	0	0	0.93	0	0	0	0	0	0	0	0	0	0	0	0	0	0	0	0	0	0	0	0	0	0	0	0	0	0	0	0	0	0	0
scaffold168598_len717_cov24_0_718-Ammotragus.lervia	0	0	0	0	0	0	0	0	0	0	0	0	0	0	0	0	0	0	0	0	0	0	0	0	0	0	0	0	0	0	0	0	0	0	0	0	0	0	0	0	0	0	0	0	0	0	0	0	0
scaffold16881_len2117_cov22_0_785-Ammotragus.lervia	0	0	0	0	0	0	0	0	0	0	0	0	0	0	0	0	0	0	0	0	0	0	0	0	0	0	0	0	0	0	0	0	0	0	0	0	0	0	0	0	0	0	0	0	0	0	0	0	0
scaffold169_len749853_cov71_26568_27000-Ammotragus.lervia	0.83	0	0	0	0	0	0	0	0	0	0	0	0	0	1.05	0	0	0	0	0	0	0	0	0	0	0	0	0	0	0	0	0	0	0	0	0	0	0	0	0	0	0	0	0	0	0	0	0	0
scaffold16905_len21175_cov21_16508_18508-Ammotragus.lervia	0	0	0	0	0	0	0	0	0	0	0	0	0	0	0	0	0	0	0	0	0	0	0	0	0	0	0	0	0	0	0	0	0	0	0	0	0	0	0	0	0	0	0	0	0	0	0	0	0
scaffold16917_len1447_cov72_1000_1416-Ammotragus.lervia	0	0	0	0	0	0	0	0	0	0	0	0	0	0	0	0	0	0	0	0	0	0	0	0	0	0	0	0	0	0	0	0	0	0	0	0	0	0	0	0	0	0	0	0	0	0	0	0	0
scaffold1692_len552921_cov70_468492_469000-Ammotragus.lervia	0	0	0	0	0	0	0	0	0	0	0	0	0	0	0.02	0	0	0	0	0	0	0	0	0	0	0	0	0	0	0	0	0	0	0	0	0	0	0	0	0	0	0	0.01	0	0	0	0	0	0
scaffold1693_len711826_cov71_172462_173013-Ammotragus.lervia	0	0.01	0.02	0	0	0.01	0.01	0.01	0	0.02	0.02	0	0.01	0.01	0	0	0	0	0	0	0	0	0	0	0	0	0	0	0.01	0	0	0	0	0	0	0	0	0	0	0	0	0	0	0	0.01	0	0	0	0
scaffold1694_len513459_cov69_271000_272000-Ammotragus.lervia	0	0	0	0	0	0	0	0	0	0	0	0	0	0	0	0	0	0	0	0	0	0	0	0	0	0	0	0	0	0	0	0	0	0	0	0	0	0	0	0.315	0	0	0	0	0.76	0	0	0	0
scaffold169482_len439_cov46_0_418-Ammotragus.lervia	0	0.97	0	5.54	3.49	3.98	3.94	3.85	0	4.42	4.89	5.29	5.48	6.07	3.63	2.16	1.81	2.73	0	2.91	0	0	0	0	0	0	6.51	0	0	2.72	0	0	0	0	0	0	0	0	0	1.38	2.48	0	0	0	0	0	0	0	0
scaffold1698_len473603_cov72_440000_440454-Ammotragus.lervia	1.53	2.2	6.34	2.39	1.63	4.57	7.72	2.41	2.39	8.68	8.98	1.8	1.15	7.43	1.4	4.69	5.13	9.75	8.18	17.95	24.81	5.69	2.98	17.17	4.49	0	4.88	10.36	6.56	5.37	12.37	11.61	13.33	8.38	9.18	6.47	0	0	22.33	0	5.26	6.93	10.38	9.25	6.3	10.42	9.84	7.74	13.18
scaffold169849_len1511_cov94_0_1000-Ammotragus.lervia	0.435	0.27	0.23	0.26	0.525	0.165	0.18	0.375	0.23	0.29	0.24	0.21	0.145	0.165	0.33	0.27	0.31	0.12	0.07	0.205	0.025	0.14	0.36	0.09	0.02	0.065	0.24	0.095	0.23	0.075	0	0.255	0.47	0	0	0.22	0.265	0.05	0	0.125	0.14	0.21	0.105	0.09	0.155	0.32	0.24	0.405	0.22
scaffold1700_len1660838_cov69_176753_178000-Ammotragus.lervia	0.48	0.61	0.57	0.39	0.47	0.46	0.47	0.55	0.66	0.67	0.49	0.59	0.51	0.44	0.7	0.41	0.51	0.71	0.62	0.64	0.58	0.73	0.63	0.55	0.62	0.65	0.77	0.59	0.68	0.55	0.28	0.6	0.56	0.59	0.48	0.62	0.67	0.57	0.62	0.61	0.65	0.67	0.66	0.75	0.45	0.41	0.63	0.52	0.62
scaffold1700_len1660838_cov69_305335_306002-Ammotragus.lervia	0.81	0.21	0.67	0.21	0	0	1.02	0.78	0.48	0.43	0.69	0	0.82	0.47	0.51	0.27	0	0.28	0	0	0	0	0.46	0	0.46	0	0.47	0.47	0.26	0	0.91	0	0.46	0	0	0	0.46	0.9	0.94	0	0.31	0.53	0.47	0.56	0	0.43	0	0	0.32
scaffold1700_len1660838_cov69_964000_964766-Ammotragus.lervia	0	0.005	0	0	0.8	0	0	0	0	0	0	0	0	0.005	0	0	0	0	0	0	1.695	0	0	0	0	0	0	0	0	0	0	0	0	0	0	0	0	0	0	0.005	0	0	0	0	0	0	0	0	0
scaffold1701_len3537650_cov72_1314000_1314450-Ammotragus.lervia	0.63	1.27	0	0	0	0.62	1.11	0.63	0.63	1.08	1.21	0.74	0.61	0.55	0	0.68	1.36	0	0	0	0	1.61	0	0	0	1.73	0	0	0.76	0	0	0	0	1.8	0	0	0	0	0	0.51	0	1.59	0	2.51	0	0	0	4.02	0
scaffold1701_len3537650_cov72_42000_42471-Ammotragus.lervia	0	0	0.34	0	0	0	0.35	0.29	0	0.29	0	0	0.32	0.3	0	0	0	0	0	0	0	0	0	0	0	0	0	0	0	0	0	0	0	0	0	0.69	0	0	0	0	0	0	0	0.61	0	0	0	0	0
scaffold1701_len3537650_cov72_865000_866000-Ammotragus.lervia	0.665	0	0.415	0.34	1.52	0.395	0.01	0.575	0.39	1.24	1.555	0	0.01	1.56	0.845	0.51	1.53	1.42	0	0	1.045	0	0	0	0	0	0	0.93	1.5	0	0	0	0	0	0	0	0.015	1.09	0	1.595	2.735	1.26	4.13	0.47	0	1.03	0	1.61	2.27
scaffold1702_len792528_cov68_673503_674000-Ammotragus.lervia	0	1.09	0.55	0	0.56	0	0	0	0.55	1.02	0	0	0.53	0	0.61	0.68	0	0.59	0	0	0	0	0	0	0	0	0	0	0	0	0	0	0	0	0	0	0	0	0	2.36	0.78	1.49	1.07	0.68	0	0	1.4	0	0
scaffold170276_len678_cov36_0_679-Ammotragus.lervia	1.095	0	0	0	0	0	0	0	0	0	0	0	0	0	0	0	0	0.005	0	0.01	4.605	0	4.615	0	0	1.87	0	0	0	2.53	5.05	5.02	0	0	0	0	0	2.665	0.01	0.395	0.005	0.015	1.875	2.675	0	2.345	2.025	1.97	0
scaffold170866_len431_cov74_0_418-Ammotragus.lervia	0	1.23	0.82	0	0.43	0	0.43	0	0	0	0	0.51	0.88	0	0	0	0.45	0	0	0	0	0.99	0	0	0	1.1	0	0	1.26	0	0	0	0	0	0	0	0	0	0	0.44	0.5	0	0	0	0	0	0	0	0
scaffold1710_len4452769_cov70_3667000_3668000-Ammotragus.lervia	0.165	0.24	0.295	0.135	0.065	0.16	0.195	0.115	0.12	0.07	0.195	0.07	0	0	0.24	0.12	0	0	0.15	0.175	0.065	0.03	0.245	0.295	0.105	0.2	0	0.285	0	0.1	0	0.21	0	0.09	0.205	0.255	0.375	0.15	0.06	0.255	0	0.095	0.005	0.075	0.095	0.05	0.25	0	0.095
scaffold1710_len4452769_cov70_67512_68000-Ammotragus.lervia	0	0	0	0.64	0	0	0	0	0	0	0	0	0	0	0	0	0	0	0	0	0	0	0	0	0	0	0	0	0	0	0	0	0	0	0	0	0	0	0	0	0	0	0	0	0	0	0	0	0
scaffold1713_len151112_cov73_134595_135000-Ammotragus.lervia	0	0	0	0	0	0	4.36	0	0	0	0	0	0	0	0	0	0	0	0	0	0	0	0	0	0	0	0	0	0	0	0	0	0	0	0	0	0	0	0	0	0	0	0	0	0	0	0	0	0
scaffold1718_len998495_cov66_692000_692408-Ammotragus.lervia	2.74	0	0	0	0	0	1.91	0	0	1.35	0	0	1.47	0	0	0.9	0	0	0	0	0	0	0	0	0	0	0	0	1.26	0	0	0	0	0	0	0	0	0	0	1.47	0	1.42	0	0	0	0	0	0	0
scaffold171903_len1371_cov21_655_1374-Ammotragus.lervia	0	0	0	0	0	0	0	0	0	0	0	0	0	0	0	0	0	0	0	0	0	0	0	0	0	0	0	0	0	0	0	0	0	0	0	0	0	0	0	0	0	0	0	0	0	0	0	0	0
scaffold172211_len594_cov21_0_594-Ammotragus.lervia	0	0	0	0	0	0	0	0	0	0	0	0	0	0	0	0	0	0	0	0	0	0	0	0	0	0	0	0	0	0	0	0	0	0	0	0	0	0	0	0	0	0	0	0	0	0	0	0	0
scaffold1723_len2168003_cov71_1733000_1734000-Ammotragus.lervia	0.43	0.01	0	0.01	0	0	0	0	0.385	0.635	0.345	0.005	0	1.345	0	0.005	0.01	0.465	0	0	0	2.385	2.215	1.18	0	0	0	0	0.555	1.08	0.01	0	0	0	0	0.96	0	0	0	0.66	1.005	2.455	2.64	0.94	1.08	1.255	0	0.87	0
scaffold172549_len635_cov37_0_637-Ammotragus.lervia	0.04	0.13	0.12	0.12	0.2	0.15	0.16	0.14	0.14	0.17	0.1	0.1	0.18	0.04	0.05	0.09	0.07	0.1	0.12	0.08	0.28	0.1	0.22	0.11	0.09	0.23	0.15	0.29	0.15	0.13	0.21	0.34	0.11	0.07	0.24	0.2	0.1	0.13	0.15	0.16	0.08	0.08	0.16	0.12	0.27	0.09	0.17	0.37	0.13
scaffold1728_len5197270_cov73_1600997_1601784-Ammotragus.lervia	0	0	0	0	0	0	0	0	0	0	0	0	0	0	0	0	0	0	0	0	0	0	0	0	0	0	0	0	0	0	0	0	0	0	0	0	0	0	0	0	0	0	0	0	0	0	0	0	0
scaffold173_len4307246_cov70_2195305_2195817-Ammotragus.lervia	0	0.28	0	0	0	0	0	0	0	0	0	0.34	0	0	0	0	0.28	0	0	0	0	0	0	0	0	0	0	0	0	0	0	0	0	0	0	0.69	0	0	0	0.35	0	0	0	0	0	0	0	0	0.65
scaffold173_len4307246_cov70_3270418_3271000-Ammotragus.lervia	0.07	0	0	0.13	0.07	0	0.08	0.24	0.07	0	0.07	0	0	0.13	0	0	0	0	0	0	0.13	0	0.13	0	0.14	0	0	0	0.16	0	0	0	0	0	0	0.13	0	0	0	2.57	0.1	0.09	0	0	0.07	0.22	0.07	0	0
scaffold173_len4307246_cov70_588000_589000-Ammotragus.lervia	2.705	2.71	0.625	0.23	1.315	2.01	0.875	0.995	0.25	1.02	1.235	0.005	2.675	4.285	0.76	1.345	0.47	2.09	1.045	0.54	1.14	0	0.485	1.945	0.01	0.04	0	1.41	2.9	1.005	3.16	0.86	0	0.03	0.01	1.47	1.66	0.015	0	0.925	0	3.575	2.645	3.405	0	3.515	0	3.56	0
scaffold1732_len907088_cov70_895547_896000-Ammotragus.lervia	0	1.27	0	0	1.2	0	0	0	0	0	0.6	0	0	0.55	0	0	0.68	0	3.21	0	0	0	0	0	0	0	0	0	0	0	0	0	0	0	1.63	0	0	0	0	0	0	0	0	0	0	0	0	0	0
scaffold1733_len1057995_cov70_159502_160000-Ammotragus.lervia	1.38	2.19	2.2	1.54	1.67	1.67	1.78	1.96	1.66	1.53	0.56	0	1.58	0.95	1.22	0.68	2.45	1.19	0	1.59	0	0	0	0	0	1.52	0	0	0.8	0	0	1.43	0	0	0	0	0	0	0	3.31	0.78	1.49	1.07	1.37	1.24	0	0	0	1.75
scaffold173640_len814_cov48_0_783-Ammotragus.lervia	0.1	0.105	0.065	0.075	0.02	0.085	0.02	0	0.03	0.035	0.005	0.055	0.03	0.095	0.01	0.05	0.06	0	0.185	0.03	0.05	0.26	0	0.095	0	0.155	0.08	0.13	0.01	0.1	0.03	0.285	0.02	0.03	0.12	0.06	0.02	0.055	0.04	0.085	0.08	0.14	0.12	0.15	0.235	0.14	0.095	0.14	0.05
scaffold1737_len164552_cov70_112000_113011-Ammotragus.lervia	0.11	0.095	0.095	0.23	0.08	0.155	0	0	0.095	0.08	0.08	0.065	0.06	0.095	0.065	0.095	0.06	0.175	0.145	0.135	0.055	0.115	0.115	0.065	0.025	0.165	0.17	0.07	0.315	0.045	0.08	0.125	0.225	0.215	0.075	0.095	0.18	0.105	0.085	0.22	0.345	0	0.165	0	0.385	0	0.135	0	0.055
scaffold1739_len1580470_cov73_328000_328763-Ammotragus.lervia	0.05	0.495	0	0.01	0.02	0.43	0	0	0.01	0	0	0.01	0.01	0.015	0	0.01	0.01	0	0	0	0	0	0	0.015	0	0	1.345	0	0	0	0	0	0	0	0	0	0	0	0	0	0.57	0	0	0	0	0	0	0	0
scaffold1739_len1580470_cov73_541471_542482-Ammotragus.lervia	0	0	0.77	0	0	0	0	0	0	0	0	0	0	0	0	0	0	0	0	0	0	0	0	1.93	0	0	0	0	0	2.29	0	0	0	0	0	0	0	0	0	0	0	1.07	0	0	0	0	0	0	0
scaffold174_len1790566_cov71_136000_137000-Ammotragus.lervia	0	0.035	0.035	0.135	0.02	0.39	0.245	0.055	0.175	0.185	0.39	0.11	0.02	0.09	0.15	0.025	0.345	0.28	0.025	0.095	0	0	0.03	0.285	0.15	0	0.25	0	0.455	0.095	0	0	0	0.075	0	0	0.39	0.18	0.66	0.105	0.125	0.025	0	0	0	0	0	0	0
scaffold1749_len465205_cov59_442602_443008-Ammotragus.lervia	4.15	23.93	0	6.8	0	0	0	12.35	7.32	0	6.91	4.7	15.31	3.85	0	0	0	6.03	0	0	0	0	0	0	0	21.73	0	0	7.95	0	16.08	0	22.42	0	0	11.22	0	0	0	0	0	5.55	5.1	0	17.16	3.41	11.52	5.51	0
scaffold174905_len441_cov65_0_435-Ammotragus.lervia	3.9	2.25	3.91	3.32	1.84	0.53	3.1	4.8	7.56	4.2	3.75	4.08	3.21	2.55	3.28	3.59	3.63	4.07	6.95	1.98	0	10.78	4.51	2.85	4.95	2.11	0	1.36	0.35	9.21	7	4.55	4.42	3.79	6.73	0	5.55	7.4	4.66	1.74	1.9	5.5	5.37	4.27	6.22	1.81	7.75	6.16	7.76
scaffold175_len56453_cov70_55532_56000-Ammotragus.lervia	0	0	0.76	0.73	0.68	0.72	0.75	0	0.7	0.68	0	0	0.76	2.54	1.49	0.78	0	1.55	1.99	0	2.41	0	0	0	0	0	0	0	2.1	0	0	0	0	0	0	0	0	0	1.93	0	0	1.03	0	0	0	0	0	0	0
scaffold1750_len1749280_cov71_1452000_1452408-Ammotragus.lervia	0	0	0	0	0	0	0	0	0	0	0	0	0	0	0	0	0	0	0	0	0	0	0	0	0	0	0	0	0	0	0	0	0	0	0	0	0	0	0	0	0	0	0	0	2.57	0	0	0	0
scaffold175020_len439_cov65_0_431-Ammotragus.lervia	0	0	0	0	0	0	1.08	0	0	0	0	2.45	0	0	0	0	0	0	0	0	0	0	0	0	0	0	0	0	0	0	0	0	0	0	0	0	0	0	0	0	0	0	0	0	2.86	0	0	0	0
scaffold1751_len1535024_cov70_800995_801437-Ammotragus.lervia	0	0	0	0	0	0	0	0	0	0	0	0	0	0	0	0	0	0	0	0	0	0	0	0	0	0	0	0	0	0	0	0	0	0	0	0	0	0	0	0	0	0	0	0	0	0	0	0	0
scaffold175226_len1627_cov37_0_1463-Ammotragus.lervia	0	0.065	0.02	0.04	0.045	0.105	0	0.02	0.03	0.035	0.025	0	0.045	0	0.01	0.02	0.035	0.025	0.175	0.13	0.18	0.12	0.215	0.2	0.105	0.255	0.1	0.17	0.005	0.21	0.18	0.03	0.2	0.165	0.1	0.145	0.045	0.21	0.095	0.015	0.05	0.235	0.12	0.17	0.28	0.35	0.435	0.305	0.15
scaffold1753_len1390613_cov73_1319000_1319459-Ammotragus.lervia	0	0	0	0	0	0	0	0	0	2.73	0	0	0	0	0	0	0	0	0	0	0	0	0	0	0	0	0	0	7.36	0	0	0	0	0	0	0	0	0	0	0	0	0	0	0	0	0	0	0	0
scaffold1753_len1390613_cov73_753000_754000-Ammotragus.lervia	4.98	3.35	0	0.98	2.455	0	0.01	3.695	3.21	1.865	0.545	0.645	0.52	0.99	1.235	1.385	3.67	2.815	0	0	0	0	0	0	4.435	4.03	0	1.46	1.82	0	0	2.645	0	0	0	0	1.685	0	0	3.54	0.71	0	0	0	2.58	0	1.265	0	0
scaffold17532_len2495_cov65_0_2003-Ammotragus.lervia	0.31	0.41	0.3	0.31	0.26	1.1	0.32	0.19	0.24	0.41	0.24	0.1	0.19	0.48	0.14	0.35	0.48	0.15	1.34	1.16	1.26	1.09	1.25	0.94	1.35	1.21	1.02	1.46	0.21	1.21	1.08	1.19	0.82	1.14	1.11	1.2	0.97	0.92	0.71	0.48	0.45	2.66	2.49	2.37	2.39	3.72	2.56	2.76	2.08
scaffold1754_len2725468_cov71_150000_151009-Ammotragus.lervia	0	0	0	0.005	0	0	0	0	0	0	0	0	0	0	0.62	0	0.005	0	0	0	0	0	0	0	0	0	0	0	0	0	0	0	0	0	0	0	0	0	0	0	0	0	0	0	0	0	0	0	0
scaffold1754_len2725468_cov71_1601000_1601505-Ammotragus.lervia	0	0	0	0	0	0	0	0	0	0	0	0	0	0	0	0	0	0	0	0	0	0	0	0	0	0	0	0	0	0	0	0	0	0	0	0	0	0	0	0	0	0	0	0	0	0	0	0	0
scaffold1755_len1145283_cov71_634135_634700-Ammotragus.lervia	0.14	0	0.15	0.12	0.15	0.08	0.14	0	0.19	0.13	0.28	0	0.1	0.23	0	0.23	0.05	0.17	0	0	0	0.04	0	0	0	0	0	0.16	0	0	0	0	0	0	0	0	0.04	0	0	0.23	0	0.02	0	0.01	0.08	0	0.05	0	0
scaffold1755_len1145283_cov71_897524_898000-Ammotragus.lervia	0.46	0	0.55	0.51	0	0	0.59	0	1.1	0	0	0.69	0	0.48	0	0	0.61	0	0	0	0	0	1.53	0	3.04	0	0	0	0.8	0	1.76	0	0	1.6	0	0	0	0	0	0	0	1.49	1.07	2.05	0	0	0	2.91	1.75
scaffold1756_len4011877_cov72_2356000_2356452-Ammotragus.lervia	1.66	0.89	0	1.47	0	0	1.88	1.24	1.46	0.64	2.42	1.95	0	0	0	0	0	0	0	0	0	0	0	0	0	0	0	0	0	0	0	0	0	0	0	0	0	0	0	0	0	1.49	0	0	0	0	0	0	0
scaffold1756_len4011877_cov72_545000_546000-Ammotragus.lervia	3.36	0.445	0	2.215	0	0.895	0	0.63	0	0.32	0.815	1.955	0.44	0.405	0	0	0.435	2.4	0	0	3.62	0	0	0	0	0	0	2.625	0.635	0	0	1.32	0	0	0	2.67	0	0	2.575	1.755	0	2.235	0	3.34	0	0	1.33	2.83	0
scaffold1756_len4011877_cov72_599999_600403-Ammotragus.lervia	9.2	6.46	4.11	4.9	3.52	5.75	2.95	4.18	0.74	5.01	12.28	5.2	0	9.99	12.06	9.94	5	11.6	2.26	10.17	0	0	2.2	2.34	0	0	5.05	4.45	1.1	2.14	2.14	2.38	0	0	6.31	0	0	2.73	0	0	0	3.66	1.31	0	0	2.5	0	1.73	3.08
scaffold1758_len1206958_cov71_1119995_1121640-Ammotragus.lervia	0	0.01	0.455	0.01	0.01	0.01	0.01	0.025	0	0	0.01	0.04	0.01	0.02	0	0.03	0.02	0.01	0.015	0	0.01	0.015	0	0.015	0	0	0	0.015	0	0	0	0	0	0.015	0	0	0	0.015	0	0	0.595	0	0	0	0	0	0	0	0
scaffold1758_len1206958_cov71_290586_291005-Ammotragus.lervia	0	0	0	0.18	0	0	0	0.08	0	0.09	0	0	0	0	0.21	0	0	0	0	0.2	0	0	0	0	0	0	0	0	0	0	0	0	0	0	0	0	0	0	0.18	0	0	0	0	0	0	0.15	0	0	0.11
scaffold1758_len1206958_cov71_568736_569149-Ammotragus.lervia	0	0.93	0	0	0	0	0	0	0	0	0	1.01	0	0	1.08	0	0	0	0	0	0	0	0	0	0	0	0	0	0	0	0	0	0	0	0	0	0	0	0	0	0	1.55	0	0	0	0	0	0	0
scaffold1764_len681977_cov70_441000_441488-Ammotragus.lervia	0	0	0	0	0	0	0	0	0	0	0	0	0	0	0	0	0	0	0	0	0	0	0	0	0	0	0	0	0	0	0	0	0	0	0	0	0	0	0	0	0	0	0	0	0	0	0	0	0
scaffold1770_len1641296_cov72_19288_20000-Ammotragus.lervia	0	0	0	0	0	0	0	0	0	0	0	0	0	0	0	0	0	0	0	0	0	0	0	0	0	0.01	0	0	0	0	0	0	0	0	0	0.995	0	0	0	0	0	0	0	0	0	0	0.01	0	0
scaffold1770_len1641296_cov72_200401_201000-Ammotragus.lervia	0	0	0	0	0	0	0	0	0	0	0	0	0	0	0	0	0	0	0	0	0	0	0	0	0	0	0	0	0	0	0	0	0	0	0	0	0	0	0	0	0	0	0	0	0	0	0	0	0
scaffold1772_len1416946_cov72_1349000_1349539-Ammotragus.lervia	0	0.81	0	0	0	0	0	0	0	0	0	0	0	0	0	0	0	0	0	0	2.66	0	0	0	0	0	0	0	0	0	0	0	0	0	0	0	0	0	0	0	0	0	0	0	0	0	0	0	0
scaffold1776_len795264_cov68_318000_319000-Ammotragus.lervia	0.285	0.425	0.27	0	0	0.27	0.155	0	0	0.13	0	0	0	0	0.34	0	0.14	0.17	0.395	0	0	0	0.015	0	0	0.36	0	0	0.355	0	0	0	0	0	0	0	0	0	0	0.36	0.195	0.37	0	0	0	0	0.005	0	0
scaffold1777_len1278707_cov69_173000_173437-Ammotragus.lervia	0.97	0	0	0	0	0	0	0	0	0	0	0	0	0	0.87	0	0	1.98	0	0	0	0	0	0	0	0	0	0	0	0	0	0	0	0	0	0	0	0	0	0	0	0	0	0	0	0	0	0	0
scaffold1781_len1504776_cov65_1110000_1110439-Ammotragus.lervia	0.63	0	1.1	0.59	0.6	0	0	0.63	0.63	0	0	0	0	0	0	0	0	0	0	0	0	0	0	1.52	0	0	0	0	0.76	0	0	0	0	0	0	0	0	0	0	0.51	0.76	0	0	0	0	0	0	0	0
scaffold1781_len1504776_cov65_1170567_1171000-Ammotragus.lervia	0	0.87	0	0	0	0	0	0	0	0	0	0	0	0	0	0	0	0	0	0	2.89	3.43	0	3.24	0	2.87	0	3.01	0	0	0	0	4.04	0	0	0	0	0	0	0.8	0	0	0	0	0	0	2.97	0	0
scaffold1781_len1504776_cov65_1353000_1354000-Ammotragus.lervia	0.165	0.175	0	0.34	0.47	0.175	0.18	0	0.33	0.595	0.515	0	0.33	0.01	0.01	0.195	0.005	0.005	1.3	0	0.77	0	0.01	0	0	0.36	0.01	1.305	0	0	0	0	0	0	0.35	0	1.655	0.315	0	0.18	0.195	0.875	0.225	0.155	0	0.01	0.3	0	0.31
scaffold1782_len2192211_cov72_1177998_1178908-Ammotragus.lervia	0.01	0.01	0.875	0	0	0	0	0.005	0	1.145	0	0.01	0	0.79	0	0	0.365	0.01	0	1.47	1.885	0	0	0	0	0	0	0	0	0	0	0	0	0	0	0	0	0	0.015	1.13	1.26	0	2.225	0.62	2.83	0	0	0	0
scaffold1785_len1462720_cov65_255579_256000-Ammotragus.lervia	9.43	0.73	3	11.52	2.1	5.24	4.6	6.22	5.59	4.9	6.78	5.71	6.01	2.94	6.72	4.79	5.91	3.2	9.96	18.16	3.89	7.24	6.19	16.09	2.04	1.9	14.95	16.44	10.46	0	1.9	12.3	8.85	14.89	7.48	13.59	10.06	17.95	6.55	6.1	5.03	14.96	7.88	12.8	18.06	15.26	11	13.46	6.09
scaffold1785_len1462720_cov65_289985_290408-Ammotragus.lervia	0	0	0	0	0	0	0	0	0	0.48	0	0	0	0	0	0	8.26	0	0	6.67	0	0	0	0	0	0	0	0	0	4.64	0	0	0	0	0	0	1.68	0	0	0	0	0	0	0	0	1.71	0	0	0
scaffold178569_len1038_cov54_559_1039-Ammotragus.lervia	0	0	0	0	0	0	0	0	0	0	0	0	0	0	0	0	0	0	0	0	0	0	0	0	0	0	0	0	0	0	0	0	0	0	0	0	0	0	0	0	0	0	0	0	0	0	0	0	0
scaffold1787_len982865_cov70_112593_113001-Ammotragus.lervia	0.29	0.09	0	0.23	0.1	0.23	0.05	0	0	0	0.1	0	0	0	0	0	0	0.11	0	0	0.09	0	0.36	0	0.39	0	0	0	0	0	0	0	0	0	0.34	0.44	0	0	0	0	0	0	0	0	0	0	0	0	0
scaffold1787_len982865_cov70_351998_353040-Ammotragus.lervia	0.28	0.02	0.35	0.32	0	0.01	0.285	0.01	0.61	0.02	0	0.01	0.67	0.02	0	0.32	0.005	0.28	0.02	0.43	0.02	0.41	0	0.465	0.61	0.41	0.495	0.01	0	0	0.3	0.02	0.275	0	0.775	0.02	0.47	0.72	0.02	0	0.285	0.005	0.035	0.02	0.32	0.32	0.035	0.4	0.33
scaffold1787_len982865_cov70_701000_702000-Ammotragus.lervia	0	0	0	0	0	0	0	0	0	0	0	0	0	0	0	0	0	0	0	0	0	0	0	0	0	0	0	0	0	0	0.01	0	0	0	0	0	0	0	0	0	0	0	0	0	0	0	0	0.005	0
scaffold1787_len982865_cov70_921601_922004-Ammotragus.lervia	0	0.41	0	0	0	0.39	0	0	0	0.39	0	0	0.44	0.42	0	0	0	0.45	0	0	0	0	0	0	0	0	0	0	0	0	0	0	0	0	0	0	0	0	0	0	0	0	0	0	0	0	0	0	0
scaffold1788_len1275602_cov70_1214526_1215000-Ammotragus.lervia	0	1.1	0	1.2	0	0	0.59	0.48	0	0	0	2.99	0	0.99	0	0	2.28	0.61	1.36	0	0	0	0	1.23	0	0	0	0	0	0	0	0	1.9	0	1.31	0	0	0	1.4	1.96	1.31	0.69	0	0.66	1.05	0	0	0	0
scaffold1788_len1275602_cov70_973000_973483-Ammotragus.lervia	0	0	0	0	0	0	0	0	0	0	0	0	0	0	0	0	0	0	0	0	0	0	0	0	0	0	0	0	0	0	0	0	0	0	0	0	0	0	0	0	0	0	0	0	0	0	0	0	0
scaffold178872_len587_cov64_0_594-Ammotragus.lervia	0.06	0.05	0	0.05	0	0	0	0.05	0.03	0.05	0.2	0.16	0.03	0.08	0.1	0.07	0.09	0.13	0	0	0	0	0	0	0	0	0	0	0.03	0	0	0	0.05	0	0	0	0	0	0	2.03	0.08	0.02	0.02	0.01	0	0	0	0	0.03
scaffold179288_len1411_cov72_1000_1411-Ammotragus.lervia	0	0	0	0	0	0	0	0	0	0	0	0	0	0	0	0	0	0	0	0	0	0	0	0	0	0	0	0	0	0	0	0	0	0	0	0	0	0	0	0	0	0	0	0	0	0	0	6.65	0
scaffold1796_len990937_cov71_274000_274440-Ammotragus.lervia	0	0	0	0	0	0	0	0	0	0	0	0	0	1.02	0	0	0	0	0	0	0	0	0	0	0	0	0	0	0	0	0	0	0	0	0	0	0	0	0	0	0	0	0	0	0	0	0	0	0
scaffold1796_len990937_cov71_375524_376000-Ammotragus.lervia	0	0	0	0	0	0	0	0	0	0	0	0	0	0	0	0	0	1.07	0	0	0	0	0	0	0	0	0	0	0	0	0	0	0	0	0	0	0	0	0	0	0	0	0	0	0	0	0	0	0
scaffold1796_len990937_cov71_816000_817000-Ammotragus.lervia	0	0.015	0.01	0.01	0.005	0.005	0	0.005	0	0	0	0.015	0	0	0.02	0.005	0.005	0.015	0.01	0	0	0.025	0.015	0	0	0	0.01	0	0	0	0.01	0	0	0	0	0	0	0	0	0.015	0.005	0.005	0.01	0.015	0.01	0.015	0	0	0.02
scaffold1797_len1717692_cov72_491000_492000-Ammotragus.lervia	0	0	0	0	0	0	0	0	0	0	0	0	0	0	0	0	0	0.465	0	0	0	0	0	0	0	0	0	0	0	0	0	0	0	0	0	0	0	0	0	0	0.015	0	0.695	0	0.73	0	0	0	0
scaffold180074_len1423_cov68_1000_1424-Ammotragus.lervia	0	0	0	0	0	0	3.04	0	1.9	0	0.86	0	0	0.78	0	0	0	0	0	0	0	0	0	0	0	0	0	0	0	0	0	2.95	0	0	0	2.66	0	0	0	1.45	0	0	0	1.23	11.13	0	0	0	0
scaffold180124_len705_cov58_0_686-Ammotragus.lervia	0	0.495	0.005	0.505	0.49	0.555	0	0	1.215	0	0	0	0	0.005	0	0	0	0	0	0	0.01	0	0	0	0.025	0	0	0	0	0.01	0	0.01	0	0	0.015	0	0	0	5.04	0.395	0.005	0.005	0	0.89	1.62	0	0	0.01	2.335
scaffold1803_len935519_cov71_355000_356000-Ammotragus.lervia	0.025	0.095	0.055	0.055	0.28	0.115	0.015	0.05	0.17	0.04	0.045	0	0.045	0.485	0.1	0.03	0.08	0.08	0.255	0.08	0.065	0.155	0.2	0.015	0.06	0.075	0.025	0.2	0.11	0.15	0	0.055	0.245	0.04	0.14	0.22	0.085	0.1	0.195	0.36	0.14	0.285	0.105	0.065	0.17	0.225	0.17	0.105	0.2
scaffold1806_len1563966_cov71_1048505_1049004-Ammotragus.lervia	0	0	0	0	0	0	0	0	0	0	0	0	0	0	0	0	0	0	0	0	0	0	1.58	0	0	0	1.58	0	0	0	0	0	0	0	0	0	0	0	0	0	0.9	0	0	0	0	0	0	0	0
scaffold1806_len1563966_cov71_1115545_1116000-Ammotragus.lervia	0	0	0	0	0.79	0	0	0	0	0	0	0	0	0	0	0	0	0	0	0	0	0	0	0	0	0	0	0	0	0	0	0	0	0	0	0	0	0	0	0	0	0	0	0	0	0	0	0	0
scaffold180690_len494_cov66_0_495-Ammotragus.lervia	0	0	0	0	0	0	0.89	0	0	0	0	0	1.61	0	1.9	0	0	0	0	0	0	0	0	0	0	0	0	0	0	0	0	0	0	0	0	0	0	0	0	0.71	0	0	0	0	0	0	0	0	0
scaffold1807_len6246_cov28_5413_6249-Ammotragus.lervia	0	0	0	0	0	0	0	0	0	0	0	0	0	0	0	0	0	0	0	0	0	0	0	0	0	0	0	0	0	0	0	0	0	0	0	0	0	0	0	0	0	0	0	0	0	0	0	0	0
scaffold1811_len1612732_cov73_1004000_1004439-Ammotragus.lervia	0	0	1.61	0	0	0	0	0.68	0	0.69	0	0	0.76	1.34	0	0.94	0	2.63	0	0	0	0	0	0	0	0	0	0	1.25	0	0	0	0	0	0	0	0	0	0	1.13	0	0	0	0	0	0	0	0	0
scaffold1811_len1612732_cov73_460000_460476-Ammotragus.lervia	0	0	0	0	0	0	0	0	0	0	0.19	0	0	0.33	0	0.22	0	0	0	0	0	0	0	0	0	0	0	0	0	0	0	0	0	0	0	0.35	0	0	0	0	0.24	0	0	0	0	0	0	0.22	0
scaffold181382_len1372_cov100_1000_1407-Ammotragus.lervia	3.54	0	0	2.01	0	0	0	0	0	0	0	0	4.18	1.02	1.2	2.36	1.13	1.33	0	0	0	0	0	0	0	0	0	0	0	0	0	0	0	0	0	0	0	0	0	0	0	2.23	0	0	0	0	0	0	0
scaffold18142_len15569_cov70_8425_9471-Ammotragus.lervia	0.21	0.265	0.175	0.175	0.2	0.185	0.15	0.15	0.165	0.225	0.27	0.17	0.13	0.145	0.2	0.27	0.13	0.145	0.085	0.015	0.06	0.075	0.115	0.01	0.04	0.195	0.04	0.09	0.1	0.055	0.05	0.01	0.145	0.105	0.045	0.03	0.025	0.065	0.055	0.235	0.145	0.09	0.065	0.025	0.055	0.05	0.045	0.11	0.12
scaffold181612_len1140_cov50_0_1022-Ammotragus.lervia	0.05	0.165	0.045	0.025	0.08	0.28	0.15	0.06	0.005	0.07	0.035	0.02	0.04	0.08	0.035	0.075	0.03	0.015	0.23	0.325	0.305	0.105	0.27	0.225	0.285	0.36	0.215	0.175	0.045	0.24	0.18	0.28	0.135	0.275	0.125	0.235	0.16	0.145	0.125	0.145	0.075	0.145	0.33	0.29	0.1	0.35	0.215	0.165	0.14
scaffold1817_len461949_cov66_144000_144407-Ammotragus.lervia	0	0	0	0	4.6	2.87	0.88	0	0	0	1.84	0	1	0	0	0	0	0	0	0	3.26	0	3.49	3.47	0	5.91	0	5.53	4.34	0	0	0	0	0	0	0	0	0	0	0	0	0	0	0	0	0	0	0	7.25
scaffold1817_len461949_cov66_297529_298000-Ammotragus.lervia	0	1.93	0.99	0	0	1.03	0	0.87	1.2	0	0	2.42	0	0	1.07	2.9	0.96	2.22	4.33	7.01	0	0	4.6	0	0	3.72	0	8.53	1.59	0	0	0	0	4.79	4.81	0	0	5.31	10.05	2.33	0	0	0	1.77	3.22	0	0	0	0
scaffold1818_len205900_cov66_140000_141000-Ammotragus.lervia	0	0.005	0	0.37	0.355	0	0	0.355	0	0.015	0	0	0.385	0.335	0	0	0	0	0	0	0	0	0	0	0	0	1.11	0	0	0	0	0	0	0	0	0	0	0	0	0.665	1.425	0	0	0	0	0	0	0	0.91
scaffold18192_len1262_cov29_0_437-Ammotragus.lervia	0	0	0	0	0	0	0	0	0	0	0	0	0	0	0	0	0	0	0	0	0	0	0	0	0	0	0	0	0	0	0	0	0	0	0	0	0	0	0	0	0	0	0	0	0	0	0	0	0
scaffold18195_len2492_cov19_1177_2177-Ammotragus.lervia	0	0	0	0	0	0	0	0	0	0	0	0	0	0	0	0	0	0	0	0	0	0	0	0	0	0	0	0	0	0	0	0	0	0	0	0	0	0	0	0	0	0	0	0	0	0	0	0	0
scaffold1822_len1816898_cov70_1145000_1145464-Ammotragus.lervia	0	2.68	0.91	0.79	0.92	0.87	0	0	0.87	0.72	0.86	1.99	0	0	0	0	0	0	0	0	0	0	0	0	0	0	0	0	0	0	0	0	0	3.59	0	0	0	0	0	2.22	0	0	4.83	0	2.86	3.66	0	2.83	6.34
scaffold1822_len1816898_cov70_383996_384469-Ammotragus.lervia	0	0.97	0	0	0	0	0	0	0	0.74	0	0	0	0	0	0	0.9	0	0	0	0	0	0	0	0	0	0	0	0	0	0	0	0	0	0	0	0	0	0	0	0	1.63	0	0	0	0	0	2.83	0
scaffold1824_len1454491_cov70_429548_430000-Ammotragus.lervia	0.54	0.18	0.18	0.18	0.52	0.18	0.39	0	0	0	0	0	0.19	0	0	0.22	0.19	0.21	0	0	0.34	0	0.34	0.36	0	0	0.33	0	0	0	0	0.37	0	0	0	0	0	0	0	0.27	0.24	0.43	0.19	0.12	0	0.34	0	0	0
scaffold1825_len1140199_cov70_78000_79000-Ammotragus.lervia	0	0.225	0.125	0	0.22	0.135	0.31	0.155	0.13	0.285	0.165	0.195	0.345	0.28	0.2	0.205	0.21	0.145	0.235	0.23	0.28	0.355	0	0.145	0.305	0.29	0.335	0.285	0.47	0.245	0.445	0.02	0	0.415	0.5	0.155	0.545	0.3	0.13	0.615	0.345	0.37	0.14	0.46	0.185	0.135	0.145	0.16	0.205
scaffold182600_len464_cov73_0_465-Ammotragus.lervia	0	0	0	0	0	0	0	0	0	0.48	0.59	0	0	1.17	0	0	0	0.6	0	0	0	0	0	0	0	0	0	0	0	0	0	0	0	0	0	0	0	0	0	0.5	0	0	0	0	0	0	0	0	0
scaffold1827_len2032186_cov72_656000_656480-Ammotragus.lervia	0	0	0	0	0	0	0	0.62	0	0	0	0	0	0	0	0	0	0	0	0	0	0	0	0	0	0	0	0	0	0	0	0	0	0	0	0	0	0	0	0	0	0	0	0	0	0	0	0	0
scaffold183_len817438_cov69_261997_263010-Ammotragus.lervia	1.18	0	1.06	0	0	0	0	0	0	0.82	0	0	0	0	0	0	0	0	0	0	0	3.83	0	0	0	3.47	0	0	0	0	0	0	0	0	0	0	0	0	4.57	0.86	0	0	0	1.63	0	4.45	0	3.92	0
scaffold1836_len2126993_cov70_1826000_1827000-Ammotragus.lervia	0.005	0	0	0	0	0.2	0	0	0	0.005	0.205	0.26	0	0	0	0	0	0.69	0.52	0.525	0	1.505	0	0.965	1.51	0.56	0	0	0.32	0.48	0.525	0.82	0	0.445	0	0.48	0.535	0.51	0	0	0	0.005	0	1.2	0.425	0	0	0	0.595
scaffold1836_len2126993_cov70_877601_878005-Ammotragus.lervia	0	0	0	0	0	0	0	0	0	0	0	0	0	0	0	0	0	0	0	0	0	0	0	0	0	0	0	0	0	0	0	0	0	0	0	0	0	0	0	0	0	0	0	0	0	0	0	0	0
scaffold183652_len768_cov60_0_791-Ammotragus.lervia	0.02	0.21	0.335	0.1	0.005	0.125	0.045	0.175	0.275	0.045	0.17	0.05	0.05	0.085	0.025	0.015	0.2	0.01	0.155	0.185	0.12	0.165	0.31	0.09	0.13	0.07	0.125	0.2	0.185	0.065	0.05	0.055	0.08	0.155	0.165	0.175	0.025	0.05	0.11	0.32	0.55	0.41	0.355	0.39	0.41	0.41	0.33	0.52	0.255
scaffold1839_len664810_cov111_319590_320590-Ammotragus.lervia	0	0	0	0	0	0	0	0	0	0	0	0	0	0	0	0	0	0	0	0	0	0	0	0	0	0	0	0	0	0	0	0	0	0	0	0	0	0	0	0	0	0	0	0	0	0	0	0	0
scaffold1839_len664810_cov111_505590_506590-Ammotragus.lervia	0	0	0	0	0	0	0	0	0	0	0	0	0	0	0	0	0	0	0	0	0	0	0	0	0	0	0	0	0	0	0	0	0	0	0	0	0	0	0	0	0	0	0	0	0	0	0	0	0
scaffold184237_len1416_cov59_892_1416-Ammotragus.lervia	1.87	0.37	0.47	0.54	0.28	0.36	0.45	0.28	0.58	0.53	0.49	0.48	0.14	0.37	0.63	0.71	0.61	0.25	0.64	0.97	1.23	0.43	1.1	1.77	0.73	0.47	0.96	1.48	0.37	0.08	0.5	0.63	0.66	0.49	1.06	0.33	1.21	1.11	0.86	0.37	0.51	0.2	0.19	0.19	0.51	0.64	0.58	0.44	0.26
scaffold184521_len416_cov72_0_417-Ammotragus.lervia	0	0	0	0	0	0	0	0	0	0	0	0	0	0	0	0	0	0	0	0	0	0	0	0	0	0	0	0	0	0	0	0	0	0	0	0	0	0	0	0	0	0	0	0	0	0	0	0	0
scaffold184725_len392_cov123_0_421-Ammotragus.lervia	0.04	0.04	0.1	0.14	0.05	0.14	0.03	0.01	0.03	0.09	0.03	0.07	0.1	0.04	0.09	0.07	0.07	0.02	0	0.15	0.14	0.08	0.14	0.08	0.1	0.19	0.03	0.27	0	0.06	0.2	0.13	0.13	0.1	0.11	0.13	0.15	0.24	0.05	0.27	0.03	0.09	0.08	0.06	0.08	0.13	0.07	0.13	0.04
scaffold1848_len6344190_cov71_2940000_2941001-Ammotragus.lervia	0	0.21	0.19	0.105	0	0.09	0.07	0.25	0.035	0.09	0	0	0	0.055	0.05	0	0	0	0.125	0.145	0.04	0.025	0.08	0.15	0.155	0.105	0	0.14	0.085	0.21	0.14	0.11	0.1	0.2	0.115	0	0.23	0.11	0.13	0.01	0.115	0.075	0.29	0.365	0.23	0.395	0.08	0	0
scaffold1848_len6344190_cov71_3655999_3656738-Ammotragus.lervia	0.225	0	0	0	0	0	0	0	0	1.615	0	0	0	0	0	0	0.455	0	0	0	0	0	0	0	0	0	0	0	0	0	0	0	0	0	0	0	0	1.015	0	0.455	0	0	0	0	0	0	0	0	0
scaffold1848_len6344190_cov71_4474596_4475000-Ammotragus.lervia	0.46	0	0.55	0.51	1.11	0	1.19	0	0	0	0	0	0	0	0	0	0	0	0	0	0	1.53	0	0	0	1.52	0	0	0	0	0	0	1.63	0	0	0	0	0	0	0.47	0	0	0	0.68	0	0	0	0	0
scaffold1848_len6344190_cov71_490000_490713-Ammotragus.lervia	0.265	0.275	0	1.08	0	0	0.315	0	0	0.25	0	0.355	0.3	0	0	0.375	0	0	1.49	0.85	1.115	0	0.77	0	0	0	0	0	1.295	0	0	1.82	0	0.985	0.755	0	2.565	0.965	0	0.51	0	0	0	0.35	0.01	0.885	0.89	0	0
scaffold1848_len6344190_cov71_5784392_5784868-Ammotragus.lervia	0	0	0	0	0	0	0	0	0	0	0	0	0	0	0	0	0	0	0	0	0	0	0	0	0	0	0	0	0	0	0	0	0	0	0	0	0	0	0	0	0	0	0	0	0	0	0	0	0
scaffold1848_len6344190_cov71_785868_787002-Ammotragus.lervia	0.245	0.87	0.855	0.55	0	0.01	0.305	1.035	0.56	0.275	0.005	0	0.57	0.77	0.945	0	0.015	0.305	0	0	0.025	0	0	0	0	0.775	0	0.03	0	0.76	0	0.73	0	0.82	1.685	0	0.035	0.9	0.97	0.485	0.405	0	0.555	0	1.29	1.135	0	0.755	0
scaffold1859_len2115519_cov74_42196_43000-Ammotragus.lervia	0	0	0.27	0	0.645	0.495	0.255	0.055	0.315	0.01	0	0	0.635	0.21	0	0.845	0.205	0.005	0	0.11	0	0	0	0.405	0	0	0	0	0.815	0	0.455	0	0.04	0.04	0.51	0.055	0.4	0	0	1.095	1.015	0.51	1.46	0.035	0.425	0	0.06	0.02	0.065
scaffold186258_len834_cov19_0_765-Ammotragus.lervia	0	0	0	0	0	0	0	0	0	0	0	0	0	0	0	0	0	0	0	0	0	0	0	0	0	0	0	0	0	0	0	0	0	0	0	0	0	0	0	0	0	0	0	0	0	0	0	0	0
scaffold1863_len1970282_cov69_489000_489475-Ammotragus.lervia	0	1.1	1.1	2.09	0	0	2.09	0	1.23	0	2.17	2.61	0	1.83	1.29	0	1.11	0	0	4.42	3.61	0	0	0	0	0	0	0	0	0	3.14	0	3.36	0	0	0	6.49	0	3.87	1.36	0	0	0	1.44	0	9.04	0	0	3.38
scaffold186319_len690_cov104_0_690-Ammotragus.lervia	0.01	0.415	0.825	0.01	0.4	0	0	0.015	0.015	0.015	0	0.005	0	0.005	0.445	0.035	0.005	0.02	0	0	0.015	0.01	0	0.01	0.015	0	0.01	0.01	0.005	0	0	0	0	0.01	0	0.01	0	0.01	0.01	0.03	0	0	0	0.535	0	1.68	0.01	0	0
scaffold186739_len922_cov22_475_923-Ammotragus.lervia	0	0	0	0	0	0	0	0	0	0	0	0	0	0	0	0	0	0	0	0	0	0	0	0	0	0	0	0	0	0	0	0	0	0	0	0	0	0	0	0	0	0	0	0	0	0	0	0	0
scaffold1871_len1768697_cov71_1645000_1646000-Ammotragus.lervia	0	0	0.015	0.005	0.005	0	0	0	0	0.01	0.015	0	0	0.02	0	0	0.015	0	0.265	0	0	0	0	0.175	0	0.02	0	0	0	0	0	0	0	0	0	0	0	0	0	0.01	0	0	0	0	0.5	0	0.025	0	0.805
scaffold1871_len1768697_cov71_280000_280600-Ammotragus.lervia	0	0	0	0.32	0	0	0	0.29	0.32	0	0	0.76	0	0	0	0	0	0.39	0.65	0	0	2.93	0	0	0.67	2.15	0.68	0	0.34	0	0	0	1.41	0.67	0	0	0	0	0	0.36	0.75	0.34	0.45	0.91	1.02	0.73	0	2.5	2.97
scaffold1871_len1768697_cov71_511577_512000-Ammotragus.lervia	0.87	0	0	0.86	0	0.93	0.83	0	0	0.74	0	0	0.81	0	0	0	0.88	0	0	0	0	0	0	0	0	0	0	0	0	0	0	0	0	0	0	0	0	0	0	0.76	0	0	2	0	0	0	0	0	0
scaffold1872_len1590463_cov71_649981_650444-Ammotragus.lervia	0.51	1.05	0.6	0.52	0	0	0.61	0.53	0	0.95	0	2	0	1.17	0.73	0	0	0.6	0	0	0	0	0	0	0	0	1.53	0	1.68	0	0	0	0	0	0	0	1.68	0	0	1	1.31	0	0	0	0	0	0	0	1.64
scaffold1873_len3222231_cov71_2290731_2291200-Ammotragus.lervia	1.02	0	0	0	0	0.51	0	0	0	0	0.56	0	0	0.5	0	0	0	0	0	0	0	0	0	0	0	0	0	0	0	0	0	0	0	0	0	0	0	0	0	0	0	0	0	0.66	0	0	0	0	0
scaffold1873_len3222231_cov71_2892526_2893000-Ammotragus.lervia	2.49	0	2.52	0	0	0.8	0	1.49	0	1.55	5.51	0	0.9	0	0	0	3.94	4.8	0	0	7.48	2.85	0	0	0	0	0	0	0	0	2.45	0	2.8	0	0	0	2.79	0	0	1.38	1.16	1.32	0	0	0	0	2.46	0	0
scaffold18748_len498_cov23_0_498-Ammotragus.lervia	0	0	0	0	0	0	0	0	0	0	0	0	0	0	0	0	0	0	0	0	0	0	0	0	0	0	0	0	0	0	0	0	0	0	0	0	0	0	0	0	0	0	0	0	0	0	0	0	0
scaffold1875_len1182566_cov71_644565_645000-Ammotragus.lervia	0.31	0.67	1.01	1.29	0	0.7	0	0.87	0	0.29	1.03	1.9	0.32	1.2	0.35	0	0	0	1.3	1.26	0	0	0	0.67	0	0	0	0	2.76	2.44	0	0	0.71	0	0	1.37	0.66	0	0	0.36	0.75	0.69	0	0.61	0	0	0.6	0	0
scaffold188_len2051157_cov70_1640000_1641000-Ammotragus.lervia	0	0.005	0	0.005	0	0	0.005	0.005	0.225	0	0	0	0	0	0	0	0.005	0.535	0	0	0	0	0	0	0	0	0	0	0	0	0	0	0	0	0	0	0	0	0	0	0	0	0	0.005	0	0	0.175	0	0
scaffold188_len2051157_cov70_1855995_1856499-Ammotragus.lervia	0	0	0	1.51	0	0	0	0.69	0	0.78	0	0	0	3.85	0	0	0	0	0	0	0	0	0	0	0	0	0	0	0	0	0	0	0	0	0	0	0	0	0	0	0	0	0	0	0	0	0	0	0
scaffold188_len2051157_cov70_1918568_1919000-Ammotragus.lervia	2.57	0	0	2.21	3.07	1.07	4.96	0	1.08	0	0	0	1.07	0.97	0	1.28	0	5.19	0	0	0	3.69	0	0	0	4.57	3.88	0	0	0	0	0	3.88	0	3.88	0	0	4.04	4.02	2.99	0	0	2.53	0	0	0	0	0	0
scaffold18800_len30659_cov118_10000_10432-Ammotragus.lervia	0	0	0	0	0	0	0	0	0	0	0	0	0	0	0	0	0	0	0	0	0	0	0	0	0	0	0	0	0	0	0	0	0	0	0	0	0	0	0	0	0	0	0	0	0	0	0	0	0
scaffold1882_len204402_cov35_124617_125076-Ammotragus.lervia	4.33	5.89	4.34	0.86	6.8	8.38	4.98	5.17	0.81	3.71	1.79	4.83	0.81	1.59	0.82	10.24	3.52	8.33	21.34	16.95	20.21	12.07	4.22	27.42	9.7	15.71	2.88	2.56	7.99	11.84	0	15.17	9.61	11.6	13.65	16.15	25.15	13.46	7.93	4.55	13.01	13.45	5.99	11.11	13.91	9.31	21.6	17.4	29.47
scaffold1887_len1603700_cov71_1488272_1489000-Ammotragus.lervia	0	0	0	0.005	0	0.01	0	0	0	0.01	0	0	0	0	0	0	0	0.005	0	0	0	0	0	0	0	0	0	0	0	0	0	0	0	0	0	0	0	0	0	0.005	0	0	0	0	0	0	0	0	0
scaffold188828_len1711_cov82_998_1768-Ammotragus.lervia	0	0	0.635	0.465	0	0	0.22	0	0	0.61	0.21	0.265	0	0	0	0	0	0	0	0	0	0	0	0	0	0	0	0	0	0	0	0	0	0	0	0	0	0	0	0	0	0.3	0	0	0	0	0	0	0
scaffold1889_len1444796_cov70_1146000_1146562-Ammotragus.lervia	0	0	0	0	0.6	0	0	0	0	0.48	0	0	0	0	0	0	0	0	0	0	0	0	0	0	0	0	0	0	0	0	0	0	0	0	0	0	0	0	0	0	0	0	0	0	0	0	0	0	0
scaffold1889_len1444796_cov70_24227_24659-Ammotragus.lervia	0.51	0	0	0	0	0	0	0	0	0	0	0	0	0	0	0	0	0.6	0	0	0	0	0	0	0	0	0	0	0	0	0	0	0	0	0	0	0	0	0	0	0	0	0	0	0	0	0	0	0
scaffold188998_len434_cov45_0_435-Ammotragus.lervia	0	0	0	0	0	0	0	0	0	0	0	0	0	0.61	0	0	0	0	0	0	0	0	0	0	0	0	0	0	0	0	0	0	0	0	0	0	0	0	0	0	0	0	0	0	0	0	0	0	0
scaffold189_len873208_cov64_303000_303489-Ammotragus.lervia	1.38	1.74	7.68	0	3.11	2.93	3.53	1.53	2.5	1.41	6.52	3.9	8.78	4.18	0.86	0	2.59	2.63	0	3.99	0	0	0	0	0	2.23	0	0	2.08	0	0	0	0	0	0	0	2.1	0	0	1.84	6.97	2.14	0	0.93	0	0	0	0	14.17
scaffold189_len873208_cov64_593000_593454-Ammotragus.lervia	0.96	0	0.93	0	0	0	0.84	0	1.63	0.67	0	3.02	0.9	0	1.08	0	0.78	1.14	0	0	0	0	0	0	3.51	0	0	0	0	0	0	0	0	0	0	0	0	7.77	0	2.13	0	0	2.47	0	0	0	0	0	0
scaffold189_len873208_cov64_635221_635634-Ammotragus.lervia	0.69	0	0	0	0	0.85	0	0	0	0	0	0	0	0	0	0	0	0	0	0	0	0	0	0	0	0	0	0	0	0	0	0	0	0	0	0	0	0	0	0	0	0	0	0	0	0	0	0	0
scaffold189238_len430_cov23_single_0_430-Ammotragus.lervia	0	0	0	0	0	0	0	0	0	0	0	0	0	0	0	0	0	0	0	0	0	0	0	0	0	0	0	0	0	0	0	0	0	0	0	0	0	0	0	0	0	0	0	0	0	0	0	0	0
scaffold1894_len1266540_cov70_1204582_1205004-Ammotragus.lervia	2.21	2.23	2.02	1.95	1.22	0	0	2.75	3.19	0	2.15	2.55	2.07	0	0	4.11	1.22	2.25	0	2.83	4.59	6.64	6.98	4.19	0	12.06	0	5.85	0	3.59	2.87	0	7.21	0	0	4.21	0	12.62	3.35	0	0	9.33	5.87	9.04	5.15	6.61	2.52	11.85	4.23
scaffold1895_len197738_cov72_175995_177000-Ammotragus.lervia	0.36	0.46	0.555	0.4	0.45	0.38	0.51	0.42	0.385	0.35	0.355	0.34	0.41	0.435	0.405	0.425	0.465	0.44	0.625	0.605	0.485	0.465	0.475	0.655	0.465	0.405	0.58	0.515	0.615	0.515	0.735	0.57	0.58	0.275	0.455	0.495	0.53	0.805	0.585	0.7	0.465	0.585	0.485	0.54	0.34	0.49	0.685	0.4	0.405
scaffold18968_len782_cov80_0_782-Ammotragus.lervia	0.015	0	0.005	0	0.53	0.565	0	0.01	0.01	0.005	0.005	0	0.015	0	0	0.66	0	0.005	0.01	0.025	0.015	0.025	1.61	0.01	0.025	0.025	1.99	1.79	0.77	0.03	0.015	0.025	0.01	4.825	0.01	1.92	0.025	0.03	2.05	0.415	0.75	1.795	1.295	2.24	1.88	0.01	0.005	0.03	0.015
scaffold1898_len530389_cov48_503676_504191-Ammotragus.lervia	1.73	0	0	0	2.55	0	2.49	0.65	0.81	1.49	0	0	4.05	1.59	4.92	2.05	1.76	0	0	0	0	3.02	0	0	0	0	2.88	0	0	0	2.96	0	4.8	3.87	0	0	0	0	0	7.58	5.91	1.68	0	0	0	0	0	0	0
scaffold189877_len3883_cov68_0_440-Ammotragus.lervia	0	0	0	0	0	0	0	0	0.74	0	0.68	0	0	0	0	0	0	3.57	0	0	0	0	0	0	0	0	0	0	0	0	0	0	0	0	0	0	0	0	0	1.91	0	0	1.31	1.88	0	0	0	1.73	6.15
scaffold19_len2255572_cov71_1088445_1089011-Ammotragus.lervia	0	0	0	0	0	0	17.57	12.22	0	20.86	4.91	6.03	0	6.12	6.5	5.28	0	3.41	0	20.34	0	32.01	0	0	0	0	0	14.21	0	0	20.1	11.13	0	6.7	0	0	6.71	0	19.01	1.42	2.37	4.66	0	14.26	20.59	14.63	15.75	7.84	18.46
scaffold190_len318195_cov63_137000_137525-Ammotragus.lervia	0	0	0	0.76	0	0	0	0	0	0.67	0	1.01	0	0	2.17	0	0	1.14	0	3.39	0	0	0	0	0	0	0	0	0	0	0	0	0	0	0	0	0	7.77	2.72	1.42	0	0	0	0	0	0	0	0	0
scaffold1903_len591263_cov69_370985_372000-Ammotragus.lervia	0.15	0.08	0.39	0.09	0.07	0.02	0.64	0.66	0.32	0.85	0.43	0.31	0.18	0.22	0	0	0.34	0.21	0.33	0.05	0.1	0.05	0	0.02	0.25	0.35	0.05	0.11	0	0.07	0.15	0.33	0.07	0.41	0.42	0.27	0.08	0.28	0.07	0.13	0	0	0.25	0.1	0.02	0.31	0.19	0.07	0.09
scaffold19035_len19422_cov78_10000_10414-Ammotragus.lervia	2.17	2	1.01	0.97	0.93	0.35	1.39	0.58	1.62	1.76	2.06	1.52	0	0	0	0	1.42	1.18	0	0	0	0	0	0	0	0	0	0	2.07	0	0	0	0	0	0	0	0	0	0	0.71	0.38	0	0	0	0	0	0	0	0
scaffold190398_len745_cov134_single_0_745-Ammotragus.lervia	0	0	0	0	0	0	0	0	0	0	0	0	0	0	0	0	0	0	0	0	0	0	0	0	0	0	0	0	0	0	0	0	0	0	0	0	0	0	0	0	0	0	0	0	0	0	0	0	0
scaffold1904_len1148053_cov70_1129598_1130000-Ammotragus.lervia	0	1.08	0	0	0	0.94	0	0.89	0	0	2.91	0	2.92	0	0	3.58	0	0	0	0	0	0	0	0	0	0	0	0	2.81	0	0	0	0	0	0	0	0	0	0	0.89	0	0	0	0	0	0	0	0	0
scaffold1908_len1016439_cov65_691992_693000-Ammotragus.lervia	0.31	0.59	0.59	0.55	0.49	0.46	0.79	0.22	0.62	0.29	0.5	0.46	0.54	0.53	0.19	0.57	0.12	0.59	0.28	0.41	0.21	0.09	0	1.13	0	0	0	0.46	0.72	0.21	0.57	0.51	0.26	0.26	0.66	0.4	0.84	0.21	0.05	0.53	0.76	1.39	0.06	0.38	0.74	1.61	1.89	0.47	0.48
scaffold1908_len1016439_cov65_889639_890436-Ammotragus.lervia	5.83	2.91	2.365	3.25	3.405	2.695	2.35	3.265	4.18	3.28	4.26	3.225	4.22	2.245	3.925	3.62	2.655	3.775	6.805	8.415	5.065	5.335	8.84	7.685	5.94	8.64	5.31	9.135	7.14	7.205	6.08	5.505	8.205	6.105	6.56	7.33	5.645	7.465	7.815	12.49	6.25	3.935	4.215	5.035	3.05	4.77	4.625	4.31	2.425
scaffold1909_len234083_cov68_153000_153431-Ammotragus.lervia	0.67	2.9	0	0	0	1.31	0	0.62	0	0	0	0	0	0.74	0.75	0	0.66	0.8	0	0	0	0	0	0	0	0	0	0	2.32	0	0	0	0	0	0	0	0	0	0	1.83	0	0	0	0.98	0	0	0	0	0
scaffold1909_len234083_cov68_201143_202006-Ammotragus.lervia	3.145	1.32	0.945	0.89	0.99	0.87	1.03	1.53	0	3.095	3.95	2.525	1.38	0	0	1.13	2.18	4.01	0	0	2.9	3.45	0	0.01	4.8	1.445	0	3.025	0	1.405	0	3.05	4.05	0	0	2.745	1.495	0	3.53	2.035	0	2.305	2.315	0	4.92	0.01	0	2.495	1.455
scaffold191_len227050_cov64_118000_119000-Ammotragus.lervia	0	0	0	0	0	0	0	0	0	0	0	0	0	0	0	0	0	0	0	0	0	0	0	0	0	0	0	0	0	0	0	0	0	0	0	0	0	0	0	0.375	0	0	0	0.605	0	0	0	0	0.005
scaffold1912_len219859_cov68_133000_133413-Ammotragus.lervia	0	0	0	0	0	0	0	0	0	0	0	0	0	0	0	0	0	0	0	0	0	0	0	0	0	0	0	0	0	0	0	0	0	0	0	0	0	0	0	0	0	0	0	0	0	0	0	0	0
scaffold1917_len296460_cov70_217564_218000-Ammotragus.lervia	0	0	0	0	0	0.7	0	0	0	7.65	0	0.76	0	0.9	0	0	0	0.78	0.65	0.63	2.31	0.73	0.66	0	1.35	2.15	2.73	1.3	0	1.22	2.83	0.66	0	1.33	2.81	0.69	0.66	0	0	0	0	8.95	1.35	0.91	1.54	7.32	0	0	1.78
scaffold1917_len296460_cov70_38287_39000-Ammotragus.lervia	0	0	0	0	0.31	0	0	0	0	0	0	0	0	0.9	0	0	0	0	0	0	0	0	0	0	0	0	0	0	0	0	0	0	0	0	0	0	0	0	0	0	0	0	0	0	0	0	0	0	0
scaffold192093_len915_cov38_0_868-Ammotragus.lervia	0.005	0.28	8.79	0	0.005	0	0	0	0	0	0	0	0	0	0	0	0	0	0	0	0	0	0	0	0	0	0	0	0	0	0	0	0	0	0	0	0	0	0	0	0	0.005	0	0	0	0.01	0	0	0
scaffold19214_len1048_cov52_577_1000-Ammotragus.lervia	0	0	0	0	0	0	0	0.62	0	0	0	0	0	0	0	0	0	0	0	0	0	0	0	0	0	0	0	0	0	0	0	0	0	0	0	0	0	0	0	0	0	0	0	1.33	0	0	0	0	3.08
scaffold19257_len831_cov60_0_846-Ammotragus.lervia	0.01	0	0.295	0.315	0.325	0.65	0.285	0.33	0.975	0.835	0	0.765	0.625	0.295	0.68	0	1.75	0.675	0	0.765	0.845	0.82	0.84	0.775	0.89	3.53	0	0	0	0	0	0.01	0	0	2.495	0.9	0	0	0.79	0.26	0	0.41	0	0.32	0.72	0.01	0.66	0	0
scaffold1927_len728386_cov35_43582_44000-Ammotragus.lervia	0	0	0	0	0	0	0	0	1.06	0	0	0	1.03	0	1.23	0	1.22	0	0	0	0	0	0	0	0	0	0	0	0	0	0	0	0	0	0	4.21	0	0	0	0.71	0	1.87	0	0	0	0	0	0	0
scaffold193_len202724_cov68_153000_154000-Ammotragus.lervia	0.665	0.515	0.625	0.69	0.815	0.62	0.815	0.58	0.685	0.79	0.885	0.645	0.56	0.855	0.645	0.645	0.75	0.59	0.735	0.63	0.67	0.63	0.6	0.645	0.655	0.535	0.77	0.56	0.705	0.47	0.72	0.84	0.605	0.67	0.79	0.86	0.815	0.57	0.795	0.97	0.85	0.575	0.695	0.485	0.625	0.65	0.48	0.65	0.825
scaffold193178_len854_cov39_0_854-Ammotragus.lervia	0.005	0.755	0	0	0.005	0.675	1.935	0.005	0.01	0.84	0.785	0.73	0.38	0.755	0.005	0.41	0.665	0.005	5.03	2.85	4.93	1.855	1.105	1.045	3.11	1.96	0	6.56	1.765	4.715	0.04	1.785	2.685	1.9	1.895	0.995	0	0.015	1.125	0.015	0.005	0.56	0.025	1.49	0	0.06	1.87	1.01	0.04
scaffold1932_len794028_cov66_467000_468003-Ammotragus.lervia	0.005	0	0	0	0	0	0.275	0	0.315	0	0	0	0	0.28	0	0.34	0	0	0	0	0	0	0	0	0	0	0	0	0	0	0	0	0	0	0	0	0	0	0	0.255	0.38	0.005	1.09	0	0.71	0	0	0.675	0
scaffold19344_len61127_cov77_54999_56000-Ammotragus.lervia	0.24	0.285	0.31	0.315	0.36	0.37	0.405	0.42	0.205	0.31	0.325	0.405	0.32	0.185	0.475	0.335	0.495	0.3	0.46	0.03	0.32	0.31	0.375	0.285	0.075	0.275	0.42	0.255	0.44	0	0.15	0.28	0.265	0.145	0.33	0.455	0.305	0.225	0.19	0.435	0.625	0.465	0.245	0.315	0.255	0.42	0.24	0.4	0.095
scaffold1937_len3366625_cov70_279417_280000-Ammotragus.lervia	0	0	0	0	0	0	0	0	0	0	0	0	0	0	0	0	0.87	0	0	0	0	0	0	0	2.83	0	0	0	0	0	0	0	0	0	0	0	0	0	0	0	0	0	0	1.33	0	0	0	0	0
scaffold193799_len978_cov84_0_973-Ammotragus.lervia	0	0	0	0	0	0	0	0	0	0	0	0	0	0	0	0	0	0	0	0	0	0	0	0	0	0	0	0	0	0	0	0	0	0	0	0	0	0	0	0	0	0	0	0	0	0	0	0	0
scaffold1939_len1302467_cov67_259594_260005-Ammotragus.lervia	0	0	0	0	0	0	0.75	0.67	0	0.68	0	0	0	0	0	0	0	0	0	0	0	0	0	0	0	0	0	0	0	0	0	0	0	0	0	0	0	0	0	0.63	0.93	0	0	0	0	0	0	0	0
scaffold1939_len1302467_cov67_499582_500000-Ammotragus.lervia	0	0	0	0	0	0	0	0	0	0	0	0	0	0	0	0	0	0	0	0	0	0	0	0	0	0	0	0	0	0	0	0	0	0	0	0	0	0	0	0	1.24	0	0	0	0	0	0	0	0
scaffold1939_len1302467_cov67_82997_83482-Ammotragus.lervia	0	0.95	0	0	0	0	0	0	0	0	0	0	0	0	0.94	0	0.86	0	0	0	0	0	0	0	0	0	0	0	0	0	0	0	0	0	0	0	0	0	0	0.66	0	0	2.16	0	0	0	0	0	3.63
scaffold1939_len1302467_cov67_871000_871499-Ammotragus.lervia	0	0	0	0	0	0	0	0	0	0	0	0	0.58	0	0	0	0	0.61	0	0	0	0	0	0	0	0	0	0	0	0	0	0	0	0	0	0	0	0	0	0	0	0	0	0	0	0	0	0	0
scaffold1939_len1302467_cov67_903465_904000-Ammotragus.lervia	0.14	0.17	0.18	0.23	0.24	0.21	0.07	0.13	0.03	0.09	0.2	0.19	0.01	0.1	0.2	0.16	0.17	0.01	0.27	0.17	0.23	0.04	0.11	0.02	0.17	0.05	0	0.22	0	0.16	0.34	0.12	0.07	0.05	0.07	0.25	0.12	0.09	0	0	0.07	0.06	0.03	0.08	0.08	0.11	0.07	0	0.09
scaffold19396_len7319_cov64_4000_5002-Ammotragus.lervia	0.475	0.075	0.19	0.115	0.315	0.075	0.255	0.37	0.085	0.075	0.08	0.045	0.035	0.075	0.09	0.145	0.21	0.045	0	0.08	0	0.345	0	0	0	0.15	0.145	0	0.09	0	0	0	0	0.295	0.075	0	0.15	0.08	0	0.935	0.055	0.135	0.035	0.065	0.005	0	0.255	0.12	0.09
scaffold1940_len1030353_cov71_67587_68002-Ammotragus.lervia	0.87	0	0	0	0	0	0	0.65	1.61	0.74	0	0	0.81	0	0	0	0.88	0	0	0	0	0	0	0	0	3.14	0	0	1.33	0	0	0	0	0	0	0	0	0	0	0	0	0	2	0	0	0	0	0	6.55
scaffold194180_len456_cov22_0_457-Ammotragus.lervia	0	0	0	0	0	0	0	0	0	0	0	0	0	0	0	0	0	0	0	0	0	0	0	0	0	0	0	0	0	0	0	0	0	0	0	0	0	0	0	0	0	0	0	0	0	0	0	0	0
scaffold1942_len147792_cov71_20973_22000-Ammotragus.lervia	0.335	0.38	0.24	0.29	0	0	0.285	0.345	0.31	0.19	0.305	0.32	0	0	0.055	0.295	0	0.455	0.465	0.285	0	0.345	0	0.175	0.375	0.66	0.285	0	0	0.225	0.265	0.25	0	0.205	0.3	0.18	0.245	0.73	0.13	0.33	0	0.425	0.495	0	0	0.375	0.465	0	0
scaffold1943_len549956_cov72_385311_386000-Ammotragus.lervia	0.1	0.2	0.08	0.24	0.14	0.12	0.19	0.17	0.18	0.07	0.2	0.21	0.17	0.16	0.17	0.08	0.13	0.05	0.12	0.22	0.13	0.05	0.11	0.25	0.23	0.27	0.14	0.26	0	0.13	0.2	0.2	0.29	0.4	0.19	0.22	0.06	0.06	0.24	0	0.07	0.14	0.04	0.11	0.05	0.13	0.14	0.05	0.04
scaffold194880_len1495_cov75_1000_1509-Ammotragus.lervia	0.34	0.21	0.29	0	0.22	0.42	0.21	0.26	0.16	0	0.32	0.16	0	0	0.3	0.33	0.21	0	0.44	0.47	0.29	0.44	0.1	0.22	0.48	0.46	0.6	0.54	0.19	0.42	0.28	0.34	0.32	0.44	0.22	0.41	0.63	0.55	0.75	0.05	0.17	0.18	0.17	0.07	0.14	0.18	0.17	0.14	0.14
scaffold1949_len1824960_cov72_215000_215428-Ammotragus.lervia	0	0	0	0	0	0	0	0	3.51	1.38	0	0.95	3.05	1.34	0	1.88	1.78	0	0	0	0	0	2.81	2.96	0	0	0	0	0	5.16	0	0	0	0	0	0	7.74	0	5.74	0	0	0	0	1.06	0	13.22	11.72	0	0
scaffold19593_len861446_cov94_208000_209000-Ammotragus.lervia	0	0	0	0	0	0	0	0	0	0	0	0	0	0	0	0	0	0	0	0	0	0	0	0	0	0	0	0	0	0	0	0	0	0	0	0	0	0	0	0	0	0	0	0	0	0	0	0	0
scaffold195946_len2152_cov74_1661_2160-Ammotragus.lervia	0	0	0	0.64	0.7	0	0.77	0	0	0.54	0.75	0	0	0.74	0	0	0.66	0	0	0	0	1.81	0	2.01	0	0	1.87	0	0	0	0	1.76	0	0	0	0	0	0	0	0	0	0	0	1.97	1.81	0	1.83	0	0
scaffold1971_len697986_cov69_32775_34000-Ammotragus.lervia	0.97	1.76	2.46	1.52	0	0.74	0.89	1.5	0.95	1.25	0.86	0.95	0.01	0	0.87	0.02	1.43	0.87	0	0	0	2.43	0	2.72	0	5.58	0	2.84	5	0	0	0	0	0	2.66	0	0	0	0	0.73	1.07	0	1.85	0	0	0	0	0.01	0
scaffold1971_len697986_cov69_570587_571000-Ammotragus.lervia	2.49	0.94	0	0.87	0	0	0.82	2.24	0	0	0	0	0	0	0	0	0.99	0.96	0	0	0	0	0	0	0	0	0	0	0	0	0	0	0	0	0	0	0	2.88	0	3.45	0	0	0	1.02	0	0	0	0	0
scaffold197106_len425_cov68_0_426-Ammotragus.lervia	0	0	0	0	0	0	0	0	0	0	0	0	0	0	0	0	0	0	0	0	0	0	0	0	0	0	0	0	0	0	0	0	0	0	0	0	0	0	0	0	0	0	0	0	0	0	2.58	0	0
scaffold1972_len2594051_cov73_1426166_1427000-Ammotragus.lervia	0.46	0.41	0	0	0	0	0.485	0	0.44	0	0	0	0	0	0	0	0	0	0	0	0	0	0	0	0	0	0	0	0	0	0	0	0	0	0	0	0	0	0	0	0	0	0	0	0	0	0	0	0
scaffold1972_len2594051_cov73_1797000_1797728-Ammotragus.lervia	0	0.005	0	0	0	0	0	0	0	0	0	0	0	0	0	0	0	0	0	0	0	0	0	0	0	0	0	0	0	0	0	0	0	0	0	0	0	0	0	0	0.63	0	0	0	0	0	0	0	0
scaffold19823_len1289_cov39_0_1280-Ammotragus.lervia	0.13	0.07	0.12	0.09	0.3	0.17	0.23	0.15	0.17	0.35	0.22	0.15	0.18	0.23	0.12	0.14	0.25	0.16	0.09	0.26	0.21	0.25	0.06	0.17	0.26	0.15	0.19	0.15	0.32	0.19	0.08	0.26	0.08	0.11	0.22	0.19	0.23	0.13	0.1	0.9	0.41	0.17	0.12	0.18	0.17	0.18	0.11	0.19	0.12
scaffold1983_len935587_cov68_139998_140547-Ammotragus.lervia	0	0	0.99	0	0	0	4.36	0	3.61	0.82	0.9	0	0	0	1.07	0	0	1.11	0	0	0	0	0	0	0	0	0	0	1.59	0	0	0	0	0	0	0	0	0	0	3.1	1.4	0	0	0	0	0	0	0	0
scaffold1983_len935587_cov68_321000_322000-Ammotragus.lervia	0	0	0	0	0	0	0	0	0	0	0.575	0	0.27	0.245	0	0.685	0	0	0	0	0	0	0	0	1.535	0	0	0	0	0	0	0	0	0	0	0	0	0	0	0.24	0	0	0	0	0	0	0	0	0
scaffold198315_len931_cov66_0_415-Ammotragus.lervia	0	0	0	0.93	0	0	0	0	0	0	0	0	0	0	0	0	2.17	0	0	0	0	0	0	0	0	0	0	0	0	0	0	0	0	0	0	0	0	0	0	0	0	0	0	0	0	0	0	0	0
scaffold1991_len137090_cov71_2304_2715-Ammotragus.lervia	6.88	0	0	0	11.14	0	0.59	0	0	3.58	5.61	0	0	7.15	0	3.38	4.28	0	0	0	0	0	0	0	10.64	15.23	9.68	0	4.8	0	0	0	13.02	0	0	4.88	0	0	0	1.89	14.03	21.56	9.63	11.61	0	0	5.6	21.84	0
scaffold199289_len420_cov22_0_420-Ammotragus.lervia	0	0	0	0	0	0	0	0	0	0	0	0	0	0	0	0	0	0	0	0	0	0	0	0	0	0	0	0	0	0	0	0	0	0	0	0	0	0	0	0	0	0	0	0	0	0	0	0	0
scaffold1995_len509093_cov71_82533_83000-Ammotragus.lervia	1.75	1.23	0	1.33	0.43	0.39	1.71	1.13	0.45	0.79	0	1.02	1.32	1.26	3.41	1.06	0.45	0	0	1.03	1.1	0	0.92	0	0	0	0	0	0.63	0	0	0	0.96	0	0	0	0	0	0.95	0.44	0.5	0	0	0	0	0	0.81	1	0
scaffold2_len1858434_cov72_409509_410000-Ammotragus.lervia	0	0.82	0	0	0.91	0	0	0	0.89	0	0	0	0	0	0	0.92	0	0	0	0	0	0	0	0	0	0	0	0	0	0	0	0	0	0	0	0	0	0	0	2.1	1.08	0	0	0	0	0	0	0	0
scaffold20_len1890866_cov71_1741487_1742000-Ammotragus.lervia	0.61	1.9	2.02	1.28	3.03	1.5	2.56	1.18	4.28	1.3	1.84	1.89	1.23	1.4	3.04	2.95	1.38	1.97	2.49	4.44	2.1	3.1	3.23	1.26	3.67	0.45	2.37	1.4	2.64	1.25	2.28	2.66	1.39	1.91	0.86	1.37	1.82	2.25	1.88	3.05	3.06	1.6	1.41	2.53	1.67	1.72	1.42	1.39	0.95
scaffold20_len1890866_cov71_1748564_1749000-Ammotragus.lervia	0	0	0	0	0	0	0	0	0	0	0	0	0	1.52	0	0	0	0	0	0	0	0	0	0	0	0	0	0	0	0	0	0	0	0	0	0	0	0	0	1.38	0	0	0	0	0	3.1	0	0	0
scaffold20_len1890866_cov71_74000_75000-Ammotragus.lervia	0	0	0	0	0	0	0	0	0.015	0	0.005	0	0.975	0	0	0	0	0	0	0	0	0	0	0	0	0	0	0	0	0	0	0	0	0	0	0	0	4.815	0	0	0	0	0	0	0	0	0	0	0
scaffold2002_len1645458_cov72_341000_341502-Ammotragus.lervia	0.46	0	0	0	0.56	0	0	0	0.55	0	0	0	0	0	0.61	0	0	0.59	0	0	0	0	0	0	3.04	0	0	0	0	0	0	0	0	0	0	0	0	0	1.83	0.47	0	0	0	0	0	0	0	0	1.75
scaffold2005_len1327421_cov67_243000_243436-Ammotragus.lervia	0	0	0	0	0	0	0	0	0	0	0	0	0	0	0	0	0	0	0	0	0	0	0	0	0	0	0	0	0	0	0	0	0	0	0	0	0	0	0	0	0	0	0	0	0	0	0	0	0
scaffold2006_len836114_cov66_339995_340594-Ammotragus.lervia	0	0.87	0	0	0	0	0	0	0	0	0	0	0	0	0	0	0	0	0	0	0	0	0	0	0	0	0	0	0	0	0	0	0	0	0	0	0	0	0	0.8	0	1.53	0	0	0	0	0	0	0
scaffold2006_len836114_cov66_622000_622878-Ammotragus.lervia	0	0.285	0.075	0.105	0.135	0	0.04	0.115	0.045	0.11	0.035	0.09	0	0.145	0.085	0	0.045	0	0	0.015	0	0	0	0	0	0	0	0.075	0	0.12	0	0.45	0	0.175	0.295	0.265	0	0	0.01	0.45	0.285	0.13	0.305	0.13	0.04	0.19	0	0.165	0.065
scaffold2007_len388672_cov65_55000_56000-Ammotragus.lervia	0	0	0	0	0	0	0.37	0	0	0.315	0	0	0	0	0	0.005	0	0	0	0	0	0	0	0	0	0	0	0	0	0	0	0	0	0	0	0	0	0	0	0.325	0.5	0	0.66	0	0	0	0	0	0
scaffold2009_len1825116_cov71_1133000_1134000-Ammotragus.lervia	4.82	5.755	3.345	3.86	4.55	5.64	2.81	8.965	3.82	2.715	4.29	3.765	4.305	4.78	1.295	6.57	3.78	2.305	7.28	3.015	5.02	6.47	3.29	0	0	1.745	4.915	11.825	2.31	6.68	3.285	2.98	13.41	12.67	11.505	0.01	6.885	3.185	6.225	1.585	6.165	3.615	0	0.64	8.515	5.41	9.11	8.785	10.89
scaffold2009_len1825116_cov71_69000_69738-Ammotragus.lervia	0	0	0	0	0	0	0	0	0	0	0.435	0.475	0	0	0	0	0	0	0	0	0	0	0	0	0	0	0	0	0	0	0	0	0	0	0	0	0	0	0	0	0	0	0	0	0	0	0	0	0
scaffold2010_len421161_cov68_141127_142000-Ammotragus.lervia	0	0.01	1.02	0	0.63	1.485	1.2	1.85	0	0.95	0.005	0.655	2.08	0.995	6.185	0	1.22	1.14	2.175	2.86	0	5.005	1.755	0	2.23	8.07	2.035	1.47	0.92	5.42	0	2.65	0.01	0.01	1.595	0	1.685	1.585	0	2.54	2.84	7.495	0	0.005	0	0	0.005	0	0.015
scaffold2011_len3461455_cov72_192997_193412-Ammotragus.lervia	1.24	0	0.67	0.64	0.93	1.04	1.05	0.87	0.65	0.59	1.03	0.76	0.64	1.5	0.71	1.13	1.42	0	0	0	0	0	0	0	0	0	0	0	1.38	0.61	0	0.66	0	0	0	0	0.66	0	0	1.43	1.13	0	0	0	0	0	0	0	0
scaffold2011_len3461455_cov72_52000_52513-Ammotragus.lervia	4.82	0.68	2.29	2.2	0.68	1.44	1.5	2.67	0	0	0.73	4.61	2.29	5.09	2.99	1.56	0	1.55	3.98	4.62	2.41	2.12	0	0	1.82	0	0	5.79	0	4.37	0	0	0	0	2.4	0	0	2.4	1.93	3.75	0.93	0	3.66	1.59	1.51	6.4	3.8	1.82	1.81
scaffold2014_len516030_cov68_392768_393183-Ammotragus.lervia	4.14	1.79	0	2.37	0.92	0.87	1.07	0	1.74	0.72	0	0	0	2.55	1.9	1.99	0.84	1.89	0	0	3.37	2.69	3.16	0	2.68	0	0	0	2.81	0	0	0	0	3.59	2.81	0	0	0	0	0	0	1.44	4.83	2.77	0	0	0	5.66	3.17
scaffold201455_len1634_cov18_0_730-Ammotragus.lervia	0	0	0	0	0	0	0	0	0	0	0	0	0	0	0	0	0	0	0	0	0	0	0	0	0	0	0	0	0	0	0	0	0	0	0	0	0	0	0	0	0	0	1.165	0	1.245	0	0	0	0
scaffold201584_len888_cov86_0_847-Ammotragus.lervia	0.17	0.255	0.15	0.275	0.145	0.6	0.225	0.25	0.28	0.36	0.155	0.08	0.13	0.57	0.19	0.29	0.215	0.27	0.555	0.58	0.63	0.48	0.69	0.64	0.94	0.59	0.515	1.045	0.475	0.75	0.415	0.595	0.675	0.57	0.635	0.725	0.535	0.53	0.445	1.635	0.25	0.675	0.57	0.515	0.515	1.05	0.46	0.675	0.4
scaffold2017_len2265563_cov73_1453227_1454000-Ammotragus.lervia	0.15	0.12	0	0.125	0.095	0.16	0.18	0.195	0.185	0.155	0.065	0.005	0	0	0.05	0.2	0.09	0	0	0.265	0	0	0	0.165	0.09	0.1	0	0.285	0.01	0.085	0.09	0.345	0.18	0.1	0.565	0.085	0.26	0.08	0	0.605	0.13	0.035	0.045	0.1	0.215	0.015	0.115	0.08	0
scaffold2017_len2265563_cov73_2180498_2181000-Ammotragus.lervia	0	0	0	0.1	0	0	0	0.09	0	0.53	0	0.13	0	0	0	0	0	0	0	0	0	0.2	0	0	0	0	0	0	0	0	0	0	0	0	0	0	0	0	0	0.24	0	0	0	0.06	0	0	0	0	0
scaffold2029_len350862_cov67_249000_250000-Ammotragus.lervia	0	0	0.46	0	0.005	0.005	0.005	0	0	0	0.005	0.005	0	0.005	0	0	0	0.005	0	0	0	0	0	0	0	0	0	0	0	0	0	0	0	0	0	0	0	0	0	0.03	0	0	0.005	0	0	0	0	0	0
scaffold2030_len673942_cov66_365000_366000-Ammotragus.lervia	0	0	0.005	0.005	0	0.005	0.43	0.005	0.425	0	0	0	0.185	0	0	0	0	0	0	0	0	0	0	0	0	0	0	0	0	0	0	0	0	0.41	0	0	0.375	0	0	1.095	0.24	0	0	0.375	0	0.575	0	0.335	0.4
scaffold2030_len673942_cov66_450000_450486-Ammotragus.lervia	0	0	0	0	0	0	0	0	0	0	0.89	0	0	0	0	0	0	0	0	0	0	0	0	0	0	0	0	0	0	0	0	2.78	0	0	0	0	0	0	0	0.66	0	0	0	0	0	0	0	0	0
scaffold2030_len673942_cov66_8000_8483-Ammotragus.lervia	0.96	5.38	12.83	1.97	5.78	8.46	5.4	3.57	4	0.85	2.91	1.23	6.82	1.01	5.81	4.77	12.45	1.1	9.34	0	4.59	15.32	0	0	4.24	3.24	0	0	4.22	0	11.6	2.95	0	10.4	3.37	3.36	0	0	0	5.32	1.36	3.31	9.43	8.78	2.86	4.27	0	0	0
scaffold20428_len101845_cov36_54000_54477-Ammotragus.lervia	0	0	0	0	0	0	0	0	0	0	0	0	0	0	0	0	0	0	0	0	0	0	0	0	0	0	0	0	0	0	0	0	0	0	0	0	0	0	0	0	0	0	0	0	0	0	0	0	0
scaffold204305_len557_cov69_0_553-Ammotragus.lervia	0.29	0.01	0.2	0	0.15	0	0	0	0.18	0	0	0.14	0.01	0	0	0	0.01	0.08	0	0.1	0.11	0.2	0	0.15	0.07	0.07	0	0	0.13	0	0.05	0.07	0	0.11	0.3	0	0.24	0	0.04	0.32	0	0	0	0	0.13	0.29	0.1	0	0
scaffold204394_len441_cov17_0_408-Ammotragus.lervia	0	0	0	0	0	0	0	0	0	0	0	0	0	0	0	0	0	0	0	0	0	0	0	0	0	0	0	0	0	0	0	0	0	0	0	0	0	0	0	0	0	0	0	0	0	0	0	0	0
scaffold2044_len832509_cov71_734997_735532-Ammotragus.lervia	0	0	0	0	0	0	0	0	0	0	0	0	0	0	0	0	0	0	0	0	0	0	0	0	0	0	0	0	0	0	0	0	0	0	0	0	0	0	0	0	0	0	0	0	0	0	0	0	0
scaffold2046_len1438632_cov72_1385546_1386000-Ammotragus.lervia	0	1.1	1.1	0	0	0.99	3.14	0.94	2.47	3.21	0	3.92	0	0	0	2.53	0	0	0	4.42	0	0	0	0	0	0	0	0	0	0	0	0	0	0	0	0	0	0	0	0.68	0	1.71	0	0	0	0	0	0	0
scaffold2049_len362682_cov70_196999_198000-Ammotragus.lervia	0	0.025	0.01	0.455	0.17	0.015	0.025	0.005	0	0.19	0.025	0.01	0.01	0.02	0.23	0.015	0.02	0.005	0.04	0.06	0.03	0.025	0.44	0.07	0.455	0.46	0.01	0.035	0.01	0	0	0.025	0.04	0	0.03	0.015	0.015	0.015	0.01	0.05	0.07	0.255	0.285	0.035	0.61	0.51	0.015	0.02	0.02
scaffold20515_len1614_cov21_1014_1728-Ammotragus.lervia	0	0	0	0	0	0	0	0	0	0	0	0	0	0	0	0	0	0	0	0	0	0	0	0	0	0	0	0	0	0	0	0	0	0	0	0	0	0	0	0	0	0	0	0	0	0	0	0	0
scaffold20536_len8967_cov73_0_9686-Ammotragus.lervia	0.035	0.08	0.045	0.065	0.025	0.21	0.05	0.03	0.03	0.045	0.045	0.02	0.025	0.08	0.05	0.05	0.03	0.015	0.21	0.145	0.165	0.15	0.26	0.125	0.2	0.155	0.14	0.17	0.045	0.19	0.13	0.185	0.08	0.135	0.095	0.175	0.145	0.135	0.105	0.1	0.065	0.37	0.47	0.485	0.405	0.535	0.3	0.545	0.29
scaffold2056_len4039816_cov71_3607999_3608809-Ammotragus.lervia	0	0	0	0	0	0	0	0	0	0	0	0	0	0	0	0	0	0	0	0	0	0	0	0	0	0	0	0	0	0	0	0	0	0	0	0	0	0	0	0	0.625	0	0	0	0	0	0	0	0
scaffold2056_len4039816_cov71_3742000_3743002-Ammotragus.lervia	0	0.775	1.09	1.1	0	0.655	1.24	0.385	0.345	0.475	1	1.15	0	0	0.48	0.555	0	0.525	0	0	0.96	0.28	1.475	0.405	0.42	1.225	0.555	0	0.615	0	0	0	0.52	0.765	0	0	0	0	0.285	1.11	0.64	0.385	0.355	0.315	0	0	0	0	0.425
scaffold2056_len4039816_cov71_3774000_3775000-Ammotragus.lervia	0.29	0.04	0.18	0.2	0.38	0.205	0.17	0.27	0.24	0.26	0.125	0.13	0.155	0.23	0.045	0.18	0	0.185	0.41	0.165	0.41	0.285	0.345	0.235	0.25	0.39	0.295	0.155	0.205	0	0.1	0.065	0.395	0.23	0.18	0.59	0.42	0.12	0.405	0.37	0.23	0.24	0.28	0.345	0.26	0.225	0.145	0.065	0.355
scaffold2059_len611605_cov70_240482_241000-Ammotragus.lervia	0.4	0.21	0	0.21	0.23	0.21	0.26	0	0.24	0.43	0.23	0.27	0	0.7	0	0.54	0	0	0	0.44	0	0	0.92	1.26	0	0	0.95	0	0.53	0	0	0.44	0.46	0	0.86	0	0	0.9	0	1.02	0.31	0.18	0	0.28	0.83	0.43	0	0	0.32
scaffold2059_len611605_cov70_274401_275152-Ammotragus.lervia	0	0	0	0	0	0	0	0	0	0	0	0	0	0	0	0	0	0	0	0	0	0	0	0	0	0	0	0	0	0	0	0	0	0	0	0	0	1.21	0	0	0	0	0	0	0	0	0	0	0
scaffold2061_len221929_cov70_0_473-Ammotragus.lervia	0	0	0.6	0.52	0	0	1.83	0	1.15	0	0.59	0	0	0	0	1.45	0	0	0	0	0	0	0	0	1.45	0	0	0	0	0	1.7	0	0	0	0	0	0	0	0	1	0	0.83	0	1.37	0	0	0	0	0
scaffold2061_len221929_cov70_12000_12769-Ammotragus.lervia	0.455	0.445	0.475	0.01	0	0	0	0	0	0.795	0	1.285	0	0.43	0	0.01	0	0.58	0	0	0	0	0	0	0	0	0	0	0	0	0	0	0	0	0	0	0	0	0	0	0	0.77	0	0	0	0	0	0	0
scaffold2061_len221929_cov70_75000_75446-Ammotragus.lervia	0	0.96	0	0	0	0	0	0	0	0	0	0	0	0.91	0	0	0	0	0	0	0	0	0	0	0	0	0	0	0	0	0	0	0	0	0	0	0	0	0	0	0	0	0	0	0	0	0	0	0
scaffold20618_len35694_cov41_0_2007-Ammotragus.lervia	0.27	0	0	0.03	0	0.68	0.03	0.16	0	0.23	0.05	0.25	0.48	0.6	0.08	0.29	0.2	0.53	0.13	0.1	0.53	0.39	0.18	0.4	0.2	0.45	0.48	0.78	0.56	0.79	0.21	0.26	0.56	0.25	0.65	0.18	0.26	0.29	0.31	0.43	0.59	1.02	0.41	0.58	0.96	0.02	0.16	0.36	0.54
scaffold2064_len357617_cov67_46542_47000-Ammotragus.lervia	1.02	1.1	0	0	0	0.51	0	0	0	0	0	0	0	0.5	0	0	0.57	0	0	0	0	0	0	0	0	0	0	0	0	0	0	0	0	0	0	0	0	0	0	1.47	0.66	0	0	0.66	0	0	0	1.29	0
scaffold2066_len629441_cov69_390000_391000-Ammotragus.lervia	0	0	0	0	0	0	0	0	0.005	0.385	0	0	0	0	0	0	0	0	0	0	0	0	0	0	0	0	0	0	0.73	0	0	0	0	0	0	0	0	0	0	0	0	0.005	0	0	0	0	0	0	0
scaffold206633_len720_cov29_0_740-Ammotragus.lervia	0.005	0.005	0	0.31	0	0	0	0	0.005	0	0.005	0.615	0.295	0.01	0.005	0.01	0	0	0	0	0	0	0	0	0	0	0	0	0	0	0	0	0	0	0	0	0	0	0	0.26	0	0	0	0	0	0	0	0	0
scaffold206808_len418_cov17_single_0_418-Ammotragus.lervia	0	0	0	0	0	0	0	0	0	0	0	0	0	0	0	0	0	0	0	0	0	0	0	0	0	0	0	0	0	0	0	0	0	0	0	0	0	0	0	0	0	0	0	0	0	0	0	0	0
scaffold2070_len2594975_cov72_1381992_1383000-Ammotragus.lervia	0.19	0.295	0.385	1.39	0.545	0.625	0.205	1.76	0	1.145	0.495	0.225	0.895	0.67	1.045	0.455	1.275	0.55	0.52	0	0	0.52	0	0.745	1.97	0.72	0.345	0	0.34	0.18	0.74	0.935	0	0	0	0.535	0	0	0.18	1.785	0.395	0.595	0.875	0.72	0.93	0.17	0.965	0.11	1.09
scaffold2070_len2594975_cov72_1866997_1868021-Ammotragus.lervia	0.47	0	0.83	0.395	0.355	0.01	0.02	0.005	0.005	0.32	0.005	0.955	0.01	0.73	0.48	0.985	0.865	0	0	0.015	0	0.01	0	0.01	2.84	0	0	0	1.26	0.01	0	0	0	0	0	0	0	0	0.01	0.725	2.165	1.2	0	0.495	0	1.685	0	0	0
scaffold2070_len2594975_cov72_2035450_2036000-Ammotragus.lervia	0	0.02	0	0	0	0	0	0	0	0	0	0	0	0	0	0	0	0	0	0	0	0	0	0	0	0	0	0	0	0	0	0	0	0	0	0	0	0	0	0	0	0	0	0	0	0	0	0	0
scaffold2070_len2594975_cov72_2146999_2148000-Ammotragus.lervia	0.08	0.11	0.005	0.145	0.195	0.01	0.085	0.06	0.165	0.075	0.05	0.09	0.065	0.005	0.05	0.09	0.08	0	0.06	0	0.075	0	0	0	0	0.08	0	0	0.01	0.01	0.08	0.075	0	0.075	0	0	0.01	0	0	0.365	0.055	0.075	0	0.08	0.04	0	0.04	0.085	0.215
scaffold207051_len894_cov117_320_890-Ammotragus.lervia	0	0	0	0	0	0	0	0	0	0	0	0	0	0	0	0	0	0	0	0	0	0	0	0	0	0	0	0	0	0	0	0	0	0	0	0	0	0	0	0	0	0	0	0	0	0	0	0	0
scaffold2073_len1332909_cov69_1257467_1258000-Ammotragus.lervia	0.59	0.42	0.35	0.13	0.33	0.29	0.3	0.38	0.34	0.19	0.38	0.42	0.36	0.38	0.23	0.48	0.39	0.35	0.27	0.37	0.37	0.24	0.41	0.62	0.2	0.58	0.52	0.08	0.27	0.57	0.32	0.5	0.42	0.6	0.26	0.55	0.52	0.57	0.26	0.56	0.29	0.17	0.18	0.17	0.31	0.24	0.26	0.17	0.13
scaffold2073_len1332909_cov69_519570_520016-Ammotragus.lervia	0	0	0	0	0.91	0	0	0	0	0	0	0	0.77	0.7	0	0.92	0.78	1.96	1.84	2.83	0	0	0	0	0	0	0	0	1.25	0	0	0	0	0	0	0	0	0	0	0.7	0	1.12	0	1.91	0	0	4.58	0	0
scaffold20741_len2923_cov125_0_574-Ammotragus.lervia	0	0	0	0	0	0	0	0	0	0	0	0	0	0	0	0	0	0	0	0	0	0	0	0	0	0	0	0	0	0	0	0	0	0	0	0	0	0	0	0	0	0	0	0	0	0	0	0	0
scaffold2076_len401337_cov71_326000_326430-Ammotragus.lervia	0.63	0	0	2.94	0	0	0	0.63	1.26	0	0	0.74	0	0.55	0	0	0.68	0	0	0	0	0	0	0	0	0	0	0	0	0	0	1.47	0	0	0	0	0	0	0	0	0	0	0	0.63	0	0	0	0	1.66
scaffold2077_len731572_cov68_173575_174002-Ammotragus.lervia	0.33	0	0	0	0	0.29	0.33	0.55	0	0.3	0	0	0	0	0	0.71	0	0.39	0	0	0	0	0	0	0	0	0	0	0	0	0	0	0	0	0	0	0	0	0	0.35	0	0.48	0	0	0	0	0	0	0
scaffold2078_len755840_cov70_238457_239000-Ammotragus.lervia	0	0	0.26	1.38	0.53	0	4.03	2.78	0	0	0.58	0	0	0	0	0.36	3.91	0	0	7.93	6.27	0	1.93	0	2.83	0	0	0	0.7	7.09	0	6.5	0.74	5.06	1.22	0.69	4.86	1.35	0	0.7	1.14	0.37	0	0	0	0	0	0	0
scaffold208129_len689_cov22_0_690-Ammotragus.lervia	0	0	0	0	0	0	0	0	0	0	0	0	0	0	0	0	0	0	0	0	0	0	0	0	0	0	0	0	0	0	0	0	0	0	0	0	0	0	0	0	0	0	0	0	0	0	0	0	0
scaffold208490_len512_cov132_0_512-Ammotragus.lervia	0	0	0.93	0	0	0	0	0	0	0	0	0	0	0	0	0	0	0	0	0	0	0	0	0	0	0	0	0	0	0	0	0	0	0	0	0	0	0	0	0	0	0	0	0	0	0	0	0	0
scaffold2091_len282620_cov72_195000_196592-Ammotragus.lervia	0.44	0.17	0.12	0.095	0.28	0.24	0	0.3	0.265	0.66	0.175	0.405	0.14	0	0.175	0.13	0.14	0.21	0.385	0.27	0.12	0.3	0.345	0	0.2	0.405	0.21	0.35	0	0.095	0.245	0	0.185	0.14	0.555	0.3	0.105	0.08	0.42	0.285	0.345	0.14	0.175	0.215	0	0.235	0.505	0.08	0.035
scaffold2091_len282620_cov72_236999_240027-Ammotragus.lervia	0.21	0.02	0.16	0	0.05	0.22	0	0.3	0.02	0.27	0	0.04	0.18	0.01	0.23	0.02	0.25	0	0	0.48	0.06	0.18	0.24	0	0.05	0.61	0.02	0.45	0.01	0.05	0.03	0.02	0.02	0.02	0.4	0.21	0.23	0	0.36	0.1	0.33	0	0.01	0	0.03	0.2	0.14	0	0.01
scaffold2091_len282620_cov72_240995_242208-Ammotragus.lervia	0	0.03	0.03	0.02	0.22	0.15	0	0.02	0.02	0.36	0.01	0.16	0.01	0.03	0.08	0.03	0	0.18	0.02	0	0	0.02	0.41	0	0.23	0	0	0	0	0	0.11	0	0.02	0	0	0.02	0	0.02	0	0.19	0.23	0.03	0.03	0.01	0	0	0.36	0.02	0.1
scaffold2091_len282620_cov72_268851_270000-Ammotragus.lervia	0.37	0.31	0.195	0.06	0.095	0.17	0	0.36	0.365	0.59	0.14	0.1	0.145	0.12	0.28	0.225	0.135	0.17	0.155	0.715	0.52	0.49	0.375	0	0.215	0.685	0.385	0.655	0	0.135	0.16	0	0.28	0.065	0.385	0.475	0.28	0.105	0.475	0.295	0.4	0.06	0.135	0.13	0.03	0.275	0.28	0.09	0.125
scaffold209470_len498_cov122_0_499-Ammotragus.lervia	0	0	0	0	0	0	0	0	0	0	0	0	0	0	0	0	0	0	0	0	0	0	0	0	0	0	0	0	0	0	0	0	0	0	0	0	0	0	0	0	0	0	0	0	0	0	0	1.73	0
scaffold2095_len1863773_cov71_1093000_1094000-Ammotragus.lervia	0.22	0.12	0.1	0.21	0.13	0.21	0.175	0.195	0.15	0.255	0.14	0.325	0.195	0.21	0.14	0.18	0.22	0.105	0.175	0.225	0.145	0.185	0.155	0.245	0.195	0.145	0.26	0.19	0.16	0.195	0.16	0.185	0.115	0.29	0.32	0.24	0.17	0.16	0.175	0.305	0.13	0.1	0.125	0.065	0.16	0.03	0.095	0.045	0.07
scaffold2097_len648071_cov66_477000_477454-Ammotragus.lervia	1.18	0	0	1.86	0	0	0	0	0	0	0	0	0	0	0	0	0	0	0	0	0	0	0	0	0	0	0	0	0	0	0	0	0	0	0	0	0	0	0	0	0	0	0	0	0	0	0	0	0
scaffold2104_len312905_cov46_43000_44000-Ammotragus.lervia	0	0	0	0	0	0	0	0	0	0	0	0	0	0	0	0	0	0	0	0	0	0	0	0	0.03	0	0	0	0.175	0	0.015	0	0	0	0.01	0.03	0	0	0	0.005	0.03	0.01	0.03	0.015	0.055	0.02	0.025	0	0.04
scaffold210724_len935_cov76_0_906-Ammotragus.lervia	0	0	0.42	0.455	0	0	0	0.575	0.455	0	0	0	0	0	0	0	0	0	0	0	0	0	0	0	0	0	0	0	0	0	0	0	0	0	0	0	0	0	0	0.23	0	0	0	0.245	0	0	0	0	0
scaffold210846_len1920_cov22_1531_1952-Ammotragus.lervia	0	0	0	0	0	0	0	0	0	0	0	0	0	0	0	0	0	0	0	0	0	0	0	0	0	0	0	0	0	0	0	0	0	0	0	0	0	0	0	0	0	0	0	0	0	0	0	0	0
scaffold21113_len425_cov32_0_426-Ammotragus.lervia	0	0	0	0	0	0	0	0	0	0	0	0	0	0	0	0	0	0	0	0	0	0	0	0	0	0	0	0	0	0	0	0	0	0	0	0	0	0	0	0	0	0	0	0	0	0	0	0	0
scaffold212_len863291_cov71_105540_106000-Ammotragus.lervia	0	0	0	0	0	0	0	0	0	0	0	0	0	0	0	0	0	0	0	0	0	0	0	0	0	0	0	0	0	0	0	0	0	0	0	0	0	0	0	0	0	0	0	0	0	0	0	0	0
scaffold212_len863291_cov71_126539_127003-Ammotragus.lervia	0	0	0	0	0	0	0	0	0	0	0	0	0	0	0	0	0	0	0	0	0	0	0	0	0	0	0	0	0	0	0	0	0	0	0	0	0	0	0	0	0	0	0	0	2.78	0	0	0	0
scaffold21206_len874_cov86_0_869-Ammotragus.lervia	0.745	0.88	0.825	0.815	0.765	3.03	0.745	0.73	0.805	1.26	0.77	0.465	0.54	1.715	0.64	0.875	0.97	0.33	3.075	3.02	3.005	2.845	2.63	2.345	2.77	2.45	2.625	3.17	0.82	3.2	1.865	2.86	2.41	2.855	2.45	2.14	2.545	1.85	2.11	2.255	1.33	2.565	2.495	2.995	3.12	3.895	2.005	3.58	2.23
scaffold2121_len1640448_cov71_1577547_1578000-Ammotragus.lervia	0	0	0	0.86	0	0	0	0	0	0	0.89	0	0	0.8	0	0	0	0.93	0	0	0	0	0	0	0	0	0	0	0	0	0	0	0	0	0	0	0	0	0	0	0	0	0	0	0	0	0	0	0
scaffold21218_len272878_cov67_16996_17610-Ammotragus.lervia	0	0	0	0	0	0	0	0	0	0	0	0	0	0	0	0	0	0	0	0	0	0	0	0	0	0	0	0	0	0	0	0	0	0	0	0	0	0	0	0	0	0	0	0	0	0	0	2.37	0
scaffold2123_len582855_cov72_53000_54000-Ammotragus.lervia	0.28	0.13	0.19	0	0.145	0.03	0	0.15	0.27	0.295	0.245	0.34	0.355	0.32	0.14	0.225	0.195	0.16	0.305	0	0.215	0	0.21	0.255	0.275	0.12	0.15	0.555	0.21	0.16	0.08	0.175	0	0	0.555	0.125	0.165	0.04	0.235	0.515	0.255	0.12	0	0.185	0.255	0.165	0	0.23	0.11
scaffold2124_len1107645_cov68_370215_371000-Ammotragus.lervia	0.005	0.29	0	0	0.28	0.265	0	0.25	0	0	0.575	0.315	1.165	0	0	0.005	0.58	0.315	0	1.51	0.895	0	0	1.24	0	0	0	0	0	0	2.345	0.735	0.965	1.41	0	1.31	0	0.8	0	0.765	0.34	0.705	0.535	0	0	0	0	0	0
scaffold2126_len432827_cov68_151977_152736-Ammotragus.lervia	0.435	0	0	0	0.005	0	0.005	0.785	0	0	0.005	0	0	0	0.005	0	0.01	0	0	0	0	0	0	0	0	0	0	0	0.005	0	0	0	0	0.01	0	0	0	0	0	0.01	0	0	0	0.66	0	0	0	0	0
scaffold2126_len432827_cov68_296000_297000-Ammotragus.lervia	8.665	0.21	0.21	0.455	0.655	0.2	0	0.195	0.23	0.405	6.65	0.52	0	0	0	0	0	0.46	0	0	0	0	0	0	0	0	0	0	0	0	0	0	0	0	0.495	0	0	0	0	0.455	3.325	6.22	0.75	13.285	0.425	8.695	0	1.015	0.595
scaffold2126_len432827_cov68_407991_408534-Ammotragus.lervia	0	2.15	0	2.96	4.82	0	2.16	0	0	0	1.94	0	1.95	1.01	0	4.77	1.04	0	0	0	0	0	3.49	0	0	0	0	0	0	0	0	0	0	0	0	0	0	0	0	0	0	3.31	0	7.32	0	0	0	0	0
scaffold2128_len220750_cov71_168000_168419-Ammotragus.lervia	0.31	0	0	0	0.31	0	0	0.29	0	0.29	0.34	0.38	0	0.3	0.35	0.38	0.71	0.78	0	0	0	0	0	0	0	0	0	0	0	0	0	0.66	0	0	0	0	0	0	0.68	0	0	0	0	0	0.51	0	0	0	0
scaffold212818_len415_cov28_single_0_415-Ammotragus.lervia	0	0	0	0	0	0	0	0	0	0	0	0	0	0	0	0	0	0	0	0	0	0	0	0	0	0	0	0	0	0	0	0	0	0	0	0	0	0	0	0	0	0	0	0	0	0	0	0	0
scaffold2137_len1220902_cov72_601999_602444-Ammotragus.lervia	0	0.18	0	0	0	0	0	0	0.37	0	0	0	0	0.16	0	0	0	0.21	0	0	0	0	0	0	0	0	0	0	0	0	0	0	0	0	0	0	0	0	0	0.27	0	0.14	0	0.12	0	0	0	0	0
scaffold2137_len1220902_cov72_678000_678640-Ammotragus.lervia	0	0.82	0	0	0	0.77	0	17.9	1.79	2.6	0	0	0	6.99	0	0	0	0	14.75	0	27.3	2.16	0	0	0	0	15.53	13.82	0	0	0	11.45	0	0	0	0	0	0	0	1.4	6.49	6.69	0	28.72	21.9	12.05	0	19.52	15.23
scaffold2137_len1220902_cov72_718557_719133-Ammotragus.lervia	0	0	0	0	0	0	0	0	0	0	0	0	0.78	0	0	0	0	0	0	0	0	0	0	0	0	0	0	0	0	0	0	0	0	0	0	0	0	0	0	0	0	0	0	0	0	0	0	0	0
scaffold21430_len30390_cov35_2000_5000-Ammotragus.lervia	0	0	0	0	0	0	0	0	0	0	0	0	0	0	0	0	0	0	0	0	0	0	0	0	0	0	0.02	0	0.03	0	0	0	0	0	0	0	0	0	0	0	0.01	0.03	0.04	0.03	0.28	0	0	0	0
scaffold2144_len892480_cov72_884000_885000-Ammotragus.lervia	0.01	0	0.02	0	0	0.01	0	0	0.01	0.005	0	0	0.01	0	0.01	0	0.025	0.025	0	0	0	0	0	0	0	0	0	0	0	0	0	0	0	0	0	0	0	0	0	0.385	0	0.005	0	0	0	0.015	0	0	0
scaffold214499_len587_cov77_0_617-Ammotragus.lervia	0.08	0.02	0.02	0	0.05	0	0.06	0.02	0.21	0.03	0.01	0.07	0.06	0.27	0.05	0.03	0.02	0.01	0.12	0.2	0	0.11	0.11	0.37	0.1	0	0.19	0	0	0.14	0.31	0.25	0.11	0.19	0.02	0.22	0.24	0	0.31	0.41	0.03	0.06	0.01	0.21	0	0.05	0.14	0	0.04
scaffold2146_len869429_cov68_434951_436000-Ammotragus.lervia	0	0	0	0	0	0	0	0	0	0	0	0	0	0	0	0	0	0	0	0	0	0	0	0	0	0	0	0	0	0	0	0	0	0	0	0	0	0	0	0	0	0	0	0	0	0	0	0	0
scaffold2146_len869429_cov68_787000_787449-Ammotragus.lervia	1.89	0.95	1.78	0	0	3.38	0.87	0	2.75	0.76	1.77	6.77	0.91	2.51	0	1.95	0.86	0	12.45	13.38	6.31	10.21	0	3.35	7.83	0	2.66	5.53	3.57	0	0	0	0	0	2.73	9.85	0	0	3.14	1.98	0	1.94	4.32	8.54	9.08	0	0	0	7.25
scaffold2147_len2610412_cov71_2105489_2106244-Ammotragus.lervia	0	0.67	0	0.685	0.675	0	0	0.605	0	0.585	0	0	0	0	0.79	0.83	1.44	0	0	0	0	0	2.16	0	0	0	0	0	0	0	0	0	0	0	0	2.235	0	2.28	0	0.535	0	0	0	0	0	0	0	0	0
scaffold21484_len423_cov33_0_424-Ammotragus.lervia	0	0	0	0	0	0	0	0	0	0	0	0	0	0	0	0	0	0	0	0	0	0	0	0	0	0	0	0	0	0	0	0	0	0	0	0	0	0	0	0	0	0	0	0	0	0	0	0	0
scaffold215_len471769_cov70_297552_298000-Ammotragus.lervia	0.63	22.82	7.17	0	18.01	12.37	4.44	8.88	17.61	21.03	21.17	10.43	0	9.42	8.34	9.59	21.75	15.58	0	29.92	0	0	0	1.52	0	19.06	9.77	0	11.44	19.79	11.35	22.09	1.77	19.75	22.8	0	13.64	0	13.92	0	9.14	0	0	0	15.51	7.19	18.09	0	19.97
scaffold2151_len471410_cov65_247000_248000-Ammotragus.lervia	0.465	0	0	0.39	0	0.385	0	0.765	0.015	0.625	0.37	0.005	0	0	0.48	0.005	0	0.88	0	0	0	0	0	0	0	0	0	0	0.635	0	0	0	0	0	0	0	0	0	0	0.715	0	0	0	0.01	0.98	0	0	0	0
scaffold2151_len471410_cov65_385319_385786-Ammotragus.lervia	0	0	0	0	0	0	0	0.31	0	0	0	0	0	0	0	0	0	0	0	0	0	0	0	0	0	0	0	0	0	0	0	0	0	0.37	0	0	0	0	0	0	0	0	0	0	0.23	0	0	0	0
scaffold215216_len880_cov71_0_1109-Ammotragus.lervia	4.39	7.44	4.87	4.7	5.13	7.99	4.46	6.1	6.64	8.28	5.07	6.41	4.57	10.13	4.13	5.63	8.41	5.9	5.81	4.88	4.81	5.57	5.02	5.73	4.46	5.24	4.24	6.35	6.7	3.88	4.32	4.58	4.09	4.12	4.46	5.81	3.76	4.02	5.18	10.15	8.12	3.59	3.94	3.64	4.36	5.38	3.41	3.94	2.35
scaffold2154_len430731_cov69_21000_22004-Ammotragus.lervia	6.76	4.26	8.305	6.835	8.64	4.53	4.88	6.95	5.25	5.415	6.91	8.325	8.435	7.435	7.405	5.52	4.705	4.965	4.555	0	0	1.195	2.215	3.53	0	2.35	2.535	1.12	3.885	0	2.155	1.205	1.06	3.165	1.06	0.96	2.81	0	1.18	3.275	0	3.685	1.98	2.365	3.23	2.515	1.95	4.34	3.085
scaffold215403_len1014_cov69_0_1027-Ammotragus.lervia	0.22	0.175	0.075	0.175	0.295	0.14	0.26	0.17	0.02	0.115	0.07	0.205	0.105	0.22	0.195	0.065	0.2	0.27	0.06	0.16	0.095	0.195	0.2	0.17	0.195	0.2	0.22	0.175	0.19	0.17	0.33	0.135	0.28	0.325	0.11	0.07	0	0.06	0	0.215	0.06	0.15	0.225	0.135	0.21	0.31	0.115	0.085	0.29
scaffold2159_len80226_cov72_71316_72000-Ammotragus.lervia	0.31	0.13	0.07	0.05	0.09	0.08	0.09	0.07	0.15	0.08	0.24	0.14	0.03	0.06	0.12	0.19	0.05	0.1	0.06	0.19	0.3	0	0.03	0.25	0.08	0.1	0	0.14	0.1	0.18	0.17	0.03	0.23	0.03	0.16	0	0	0.2	0.22	0.26	0.13	0	0.15	0	0.01	0	0	0	0
scaffold216_len716527_cov67_34000_35005-Ammotragus.lervia	0	0.42	0.82	0	0.385	1.29	0.845	0	0	0.36	0.385	0.005	0	0.7	0.475	0	0.455	0.46	0	0	0	0	0	0	0	0	0	0	1.27	0	0	0	0	0	0	0	0	0	0	0.03	0	0	0	0	0	1.665	1.18	0	0
scaffold2162_len742411_cov70_21000_22006-Ammotragus.lervia	0.075	0.02	0.035	0.085	0.565	0.02	0.03	0	0.06	0.025	0.49	0.055	0.03	0.43	1.12	0.045	0	0.015	0.015	0.04	3.78	0.065	1.46	2.41	1.52	1.275	0.095	0.085	0.68	0.065	1.33	0.065	0.095	0.015	0.09	0.04	0.025	1.47	1.685	1.49	1.18	0.665	0.015	0	0.035	3.61	2.555	3.09	1.41
scaffold2162_len742411_cov70_682531_683000-Ammotragus.lervia	0	0	0	0	0	0	0	0	0	0	0	0	0	0	0	0	0	0	0	0	0	0	0	0	0	0	0	0	0	0	0	0	0	0	0	0	0	0	0	0	0	0	0	0	0	0	0	0	0
scaffold2162_len742411_cov70_71000_71428-Ammotragus.lervia	0	0	0	0	0	0	0	0	0	0.61	0	0	0	0.3	0	0	0.93	0	0	0	1.37	0	0	0	0	0	0	0	0.4	0	0	0	0	0	0	0	0	0	0	0	0	0	0	0	0	0	0	0	0
scaffold2163_len1410582_cov71_1047320_1048000-Ammotragus.lervia	0	0	0	0	0	0	0	0	0	0	0	0.005	0	0	0	0	0	0	0	0	0	0	0	0	0	0	0	0	0	0	0	0	0	0	0	0	0	0	0	0	0	0	0	0	0	0	0	0	0
scaffold2163_len1410582_cov71_19000_19505-Ammotragus.lervia	0	0	0	0	0	0	0	0	0	0.64	0	0	0	0	0	0	0	0	0	0	0	0	0	0	0	0	0	0	0	0	0	0	0	0	0	0	0	0	0	0	0	0	0	0	0	0	0	0	0
scaffold21636_len453_cov55_0_454-Ammotragus.lervia	0.84	0	1.68	0	0.87	0.8	0.98	1.54	0	0	0.81	0	0	0	0	0	0	0	2.26	0	0	2.93	0	0	0	0	0	0	0	2.72	0	0	0	0	0	0	0	0	0	0.69	0	1.63	3.92	1.31	5.28	0	0	0	0
scaffold2165_len691299_cov70_675991_676410-Ammotragus.lervia	0	0.39	0.41	0	0	0.39	0	0	0.42	0	0	0	0	0	0.92	0	0.34	0	0	0	0	0	0	0.75	0	0	0	0	0	0	5.58	0.8	0	0	0	0	0	0	0	0.41	0.48	0	0	0	0	0	0	0	0.8
scaffold217_len2976284_cov72_2302996_2303653-Ammotragus.lervia	0.32	0.46	0.35	0.3	0.56	0.3	0.19	0.32	0.58	0.3	0.48	0.48	0.32	0.25	0.38	0.37	0.42	0.35	0.24	0.21	0.49	0.29	0.4	0.21	0.44	0.42	0.25	0.15	0.14	0.24	0.52	0.34	0.35	0.35	0.22	0.24	0.16	0.41	0.34	0	0.45	0.11	0.26	0	0.23	0.21	0.12	0	0.1
scaffold217_len2976284_cov72_2942986_2944000-Ammotragus.lervia	0.225	0.14	0.17	0.16	0.12	0.195	0.21	0.14	0.17	0.1	0.305	0.205	0.125	0.165	0.095	0.08	0.075	0.13	0.02	0.015	0.01	0.01	0	0.01	0.01	0.015	0.01	0.005	0.02	0.01	0.025	0.04	0	0.015	0.04	0.035	0.01	0	0.01	0.035	0.08	0.045	0.06	0.065	0.02	0.065	0	0.045	0.015
scaffold217_len2976284_cov72_965000_965952-Ammotragus.lervia	0	0	0	0.75	0.34	0	0.375	0	0	0	0.365	0	0	0	0	0	0	0	0	0	1.205	0	0	0	0	0	0	0	0	0	0	0	0	0	0	0	0	0	0	0	0	0	0.005	0	0	0	0	0	0
scaffold2172_len1298282_cov68_674000_675000-Ammotragus.lervia	0.37	0.275	0.235	0.225	0.125	0.33	0.27	0.165	0.225	0.115	0.255	0.02	0	0.3	0.13	0.145	0.16	0.12	0	0.195	0.12	0.185	0.08	0.22	0.175	0.145	0.1	0.265	0.185	0.22	0.02	0.215	0.295	0.165	0.285	0	0.405	0.105	0	0.155	0.135	0.07	0.18	0.2	0	0.135	0.13	0.095	0.015
scaffold2175_len869090_cov69_8000_9006-Ammotragus.lervia	0.005	0	0.42	0	0	0	0.01	0	0.48	0.385	0.465	0	0.005	0.01	0.01	0	0.005	0.535	0	0	0	0	0	0	0	0	0	0	0	0	0	0	0	0	0	0	0	0	0	1.165	0	0.735	0	1.21	0	0	0	0.005	0
scaffold21767_len459_cov71_0_462-Ammotragus.lervia	0	0	0	0	0	0	0	0	0	0	0	0	0	0	0	0	0	0	0	0	0	0	0	0	0	0	0	0	0	0	0	0	0	0	0	0	0	0	0	0.69	0	0	0	0	0	0	0	0	0
scaffold218_len886108_cov36_302506_303000-Ammotragus.lervia	0.61	0	0	0	0	0	0	0	0.95	0	0	0	0.82	0	0	0	0	0	0	0	0.84	0	0	0	0	0	0	0	0	0	0	0	0	0	0	0	0	0	0	0.34	0	0	0	0	0	0	0	0	0
scaffold218_len886108_cov36_353000_353420-Ammotragus.lervia	0	0	0	0	0	0	0.26	0	0	0	0	0.27	0	0	0	0	0	0	0	0	0	0	0	0	0	0	0	0	0	0	0	0	0	0	0	0	0	0	0	0	0	0	0	0	0	0	0	0	0
scaffold2186_len2214766_cov70_139712_140182-Ammotragus.lervia	0	0	0	1.75	0	0	0.82	1.49	0	0	0	1.07	0	0	0	0	0	0	0	0	0	0	0	0	0	0	0	0	1.26	2.87	0	0	0	0	0	0	0	0	0	0.69	1.16	1.32	0	0	0	0	0	0	2.74
scaffold2186_len2214766_cov70_557851_558363-Ammotragus.lervia	0	0	0.82	0	0	0	0.88	0	0	0	0	0	0	0	0	0	0	0	0	0	0	0	0	0	0	0	0	0	0	0	0	0	0	0	0	0	0	0	0	0	0	0	2	0	0	0	0	0	0
scaffold218761_len628_cov71_0_630-Ammotragus.lervia	0.4	0.42	0.05	0.11	0.21	0.29	0.15	0.24	0.25	0.34	0.12	0	0.09	0.18	0.25	0.15	0.05	0.08	0.04	0.14	0	0.04	0.4	0.35	0	0.18	0	0	0.05	0	0.19	0.05	0	0.09	0	0.17	0	0	0.4	0.87	0.14	0.18	0	0.09	0.04	0.04	0	0.04	0.05
scaffold2191_len565524_cov66_456000_457000-Ammotragus.lervia	2.065	0	0.915	0.265	0.305	2.31	2.47	0.535	0.875	0.97	1.505	0.34	1.77	0.595	0.37	0	0.28	0	2.22	2.525	7.74	4.505	3.05	1.585	1.47	0.795	3.09	5.405	0.425	2.345	2.58	1.805	2.83	1.91	4.505	3.51	2.54	1.92	1.515	0.26	0.665	1.665	4.015	0.34	0.795	0.86	0	2.165	0.825
scaffold2198_len189065_cov67_143000_143614-Ammotragus.lervia	0.28	0.13	0.07	0.26	0.14	0.2	0.15	0.9	1.62	0.6	0.84	0.85	0	0	0.57	0.09	0.45	0.82	0.12	0.27	0	0.37	0.13	0	0.42	0	0.39	0.3	0.47	0	0.14	0.29	0	0	0.25	0.13	0.27	0.14	0.13	0.69	0	0.14	0	0.11	0	0.11	0	0.07	0.08
scaffold2199_len497137_cov68_71000_72000-Ammotragus.lervia	1.745	5.33	3.055	3.805	1.53	4.275	0	3.095	0.82	2.33	0.87	0.48	1.835	2.705	4.625	6.24	4.05	2.165	0	0	0	0	0	0	0	0	0	0	1.14	0	0	0	0	0.01	0	0	0	0	0	1.3	2.295	1.39	0	0	0	0	0	0	0
scaffold219995_len2017_cov23_0_724-Ammotragus.lervia	0	0	0	0	0	0	0	0	0	0	0	0	0	0	0	0	0	0	0	0	0	0	0	0	0	0	0	0	0	0.015	0	0	0	0	0	0	0	0	0	0	0	0	0	0	0	0	0	0	0
scaffold2202_len1409225_cov67_1056455_1057000-Ammotragus.lervia	0	0	0	0	0	0	0	0.27	0	0	0	0	0	0	0	0.36	0	0	0	0	0	0	0	0	0	0	0	0	0	0	0	0	0	0	0	0	0	0	0	0	0	0.48	0	0	0	0	0	0	0
scaffold2202_len1409225_cov67_1077000_1077444-Ammotragus.lervia	0	0	0	0	0	0	0	0	0	0	0	0	0	0	0	0	0	0	0	0	0	0	0	0	0	0	0	0	0	0	0	0	0	0	0	0	0	0	0	0	0	0	0	0	0	0	0	0	0
scaffold220249_len495_cov97_0_484-Ammotragus.lervia	0	0.12	0.19	0.4	0	0.23	0.01	0.22	0	0	0	0.25	0	0	0	0	0	0.18	0	0	0	0	0	0	0	0	0	0	0	0	0	0	0	0	0	0	0	0	0	0	0.05	0	0	0	0	0	0	0	0
scaffold2206_len313658_cov65_286000_287000-Ammotragus.lervia	0	0	1.59	0.62	1.63	0	0.675	0.07	0	1.45	0	1.485	0	0	0	1.365	0.03	2.08	0	0	0	0	0	0	0	0	0	0	0.025	0	0	0	0	0	0	0	0	0	0	0.44	0	0.92	0.01	0.76	0	0	0.04	0	0
scaffold2206_len313658_cov65_298000_299000-Ammotragus.lervia	0	0.68	0	0	0	0	0	0	1.41	5.46	0	0	0	0.64	0	0	0	3.87	3.98	0	0	0	0	0	0	0	0	0	0	0	0	0	0	0	0	0	0	0	0	0	0.93	0	1.22	0	0	0	3.8	0	0
scaffold221_len86729_cov62_15998_16493-Ammotragus.lervia	0.66	0.1	0.22	0.31	0.22	0	0	0.46	0.24	0.32	0	0.26	0.2	0	0	0.28	0.25	1.3	0.2	0	0	0	0	0	0	0	0	0	0	0	0	0	0	0	0	0	0	0	0	0.24	0.67	0	0.19	0	0	0	0	0	0.14
scaffold2214_len642916_cov69_486751_487245-Ammotragus.lervia	0	0.39	0	1.47	0.39	0.39	0.85	0	0	1.03	0	0	0	0.71	0.92	0.52	0	0.95	0	0	0	0	0	0	0	0	0	0	0	0	0	0.8	0	0	0	0	0	0	0	1.24	0.48	0	0	0.37	0	0	0	0	0
scaffold222_len3826625_cov69_1513536_1514000-Ammotragus.lervia	0	0	0	0	0	0	0	0.65	0.81	0	0	0	0	0	0	0	0	0	0	0	0	3.02	0	0	0	0	0	0	0	0	0	0	0	0	0	0	0	0	0	0	0	0	0	0	0	0	0	0	0
scaffold222_len3826625_cov69_1921000_1921440-Ammotragus.lervia	0	0	0	0	0	0	0	0	0	0	0	0	0	0	0	0	0	0	0	0	0	0	0	0	0	0	0	0	0	0	0	0	0	0	0	0	0	0	0	0	0	0	0	0	0	0	0	0	0
scaffold222_len3826625_cov69_291000_291465-Ammotragus.lervia	0.69	0	0	0	0	0	0.93	1.37	0	0.78	0	0.94	0	0	0	0	0	0	0	0	0	0	0	0	0	0	0	0	0	0	2.01	0	0	0	0	0	0	0	0	0	0	1.39	0	0	0	0	0	0	0
scaffold222_len3826625_cov69_54000_54414-Ammotragus.lervia	2.08	0	1.54	0	0	0	0.71	0.76	0.83	0	0	1.95	0	0	0	0	0	0	0	1.99	0	0	0	0	0	2.23	0	0	2.08	0	2.23	0	0	2.19	2.35	0	0	0	0	1.84	1.99	0	1.73	0	0	0	0	0	0
scaffold2220_len1565499_cov69_1455240_1456000-Ammotragus.lervia	1.115	0.34	0.04	0.045	0	0.585	1	0.33	0.375	0.045	0.31	0.015	0.345	0.865	0.4	0.08	0.62	0.69	0.715	0.04	0.105	0.825	0.815	0.08	0.845	0.095	0.09	0.03	1.545	0.08	0.805	0.09	0.095	1.48	0.1	0.075	0.85	0.04	0.765	1.56	1.73	0.43	0.05	0.765	0.68	0.125	0.085	0.02	0.055
scaffold222054_len300_cov56_0_661-Ammotragus.lervia	1.285	0	0	0	0	0	0	0	0	0.77	0	0.01	0.51	0	0.01	0	0	0	0	1.39	0	0	0	0	0	0	0	0	0.735	0	0	2.795	0	0	1.275	0	0	0	0	0.005	1.765	0	0	0	1.34	1.535	0	0.01	0
scaffold2221_len2687867_cov71_384000_385005-Ammotragus.lervia	0	0	0	0	0	0	0	0.345	0	0	0	0	0	0	0	0	0	0	0	0	0	0	0	0	0	0	0	0	0	0	0	0	0	0	0	0	0	0	0	0	0	0	0	0	0	0	0	0	0
scaffold2222_len1481050_cov71_95995_97191-Ammotragus.lervia	0.69	0.605	0.355	0.575	0.395	0.3	0.355	0.53	0.605	0.565	0.335	0.85	0.3	0.715	0.515	0.26	0.855	0.62	0.605	0.54	0.38	0.785	0.305	0.865	0.765	0.71	0.885	0.29	0.875	0.43	0	0.47	0	0.725	1.005	0.795	0.715	0.305	0.875	0.315	0.36	0.36	0.505	0.755	0.675	0.49	0.7	0.45	0.82
scaffold2224_len157916_cov66_28000_28465-Ammotragus.lervia	5.58	0.53	1.81	0.52	2.98	0.65	1.22	2.12	5.75	3.34	0.59	2	1.75	1.75	2.18	0.72	1.1	3.59	1.46	0	6.59	0	0	1.57	0	0	0	0	2.52	1.55	0	0	0	0	1.48	0	0	0	0	0.5	1.31	4.14	0	0.68	0	1.71	0	0	1.64
scaffold22254_len692_cov72_single_0_692-Ammotragus.lervia	0.19	0.205	0.43	0	0	0.205	0.435	0	0.01	0	0	0	0	0	0	0.265	0.355	0	0	0	0	0	0	0.01	0	0	0	0.01	0.265	0.01	0	0	0	0.01	0	0.01	0	0	0	0.42	1.005	0.005	0	0.195	0.355	0	0.01	0	0
scaffold223_len2950788_cov71_1882000_1883000-Ammotragus.lervia	0.965	0.37	0.815	0.33	0	0	0.765	0.56	0.38	0	0	0	0	0.305	0.815	0	0	0.465	0	0	1.04	0	0	0	0	0.915	0	0	0	0	0.915	0	0	0	0	0	0	1.085	0	0.32	1.35	0	0.685	0	0	0	0	0	1.13
scaffold223_len2950788_cov71_198000_198470-Ammotragus.lervia	0	0	0	0	0	0	0.12	0	0	0.21	0	0	0	0	0	0	0	0	0	0	0	0	0	0	0	0	0	0	0.27	0	0	0	0	0	0	0	0	0	0	0	0	0	0	0	0	0	0	0	0
scaffold223_len2950788_cov71_2915000_2915799-Ammotragus.lervia	0.45	0.005	0	0.005	0.495	0.435	0.01	0	0	0	0	0	0	0	0	0.565	0	0	0	0	0	0	0	0	0	0	0	0	0	0	0	0	0	0	0	0	0	0	0	0	0	0	0	0	0	0	0	0	0
scaffold2238_len2011704_cov60_1170000_1171000-Ammotragus.lervia	0.105	0.29	0.245	0.415	0.335	0.245	0.045	0.285	0.17	0.13	0.14	0.14	0.23	0.265	0.195	0.37	0.28	0.18	0	0.145	0.185	0.27	0.345	0.135	0.14	0.145	0	0.2	0.17	0.21	0.075	0.215	0.215	0	0.28	0.295	0	0.105	0	0.185	0.155	0.285	0.26	0.285	0.08	0.19	0.32	0.28	0
scaffold2238_len2011704_cov60_1380000_1381000-Ammotragus.lervia	0	0	0	0.33	0	0	0.36	0.15	0	0	0.175	0	0	0.31	0	0	0	0	0	0	0.395	0	0	0.345	0	0	0	0	0	0	0	0.34	0	0	0	0	0	0	0	0.195	0	0	0	0	0	0	0	0.005	0
scaffold2238_len2011704_cov60_1488995_1490000-Ammotragus.lervia	0.215	0.18	0.215	0.18	0.26	0.04	0.185	0.18	0.155	0.22	0.25	0.225	0.275	0.245	0.14	0.17	0.13	0.12	0.16	0.25	0.125	0.165	0.16	0.26	0.085	0.23	0.36	0.27	0.125	0.305	0.44	0.355	0.25	0.18	0.265	0.225	0.155	0.24	0.31	0.11	0.185	0.11	0.08	0.075	0.115	0.125	0.285	0.205	0.075
scaffold2240_len162186_cov68_86899_88009-Ammotragus.lervia	0.005	0.35	0.68	0.42	0.675	0.345	0.35	0.28	0.38	0.675	0.57	0.67	0.575	0.615	0.49	0.41	0.375	0.64	0.75	0.66	0.71	0.595	0.35	0.595	0.75	0.19	0.36	0.49	0.305	0.28	0.585	0.635	0.855	0.37	0.3	0.395	0.52	0.58	0.25	0.4	0.45	0.67	0.495	0.21	0.485	0.32	0.275	0.33	0.7
scaffold2241_len1069550_cov72_153000_153403-Ammotragus.lervia	0.84	0	0.82	0.93	0	2.87	0.88	0	0.96	0	0.92	0	1	0.9	1.11	2.38	0.93	0	0	0	0	0	0	0	0	0	0	0	4.34	0	0	0	0	0	0	0	0	0	0	1.51	0	0	0	0	0	0	0	2.91	0
scaffold2241_len1069550_cov72_38589_39000-Ammotragus.lervia	0	0	0	0	0	0	0	0	0	0	0	0	2.92	0	0	1.19	0	0	0	0	0	0	0	0	0	0	0	0	0	0	0	0	0	0	0	0	0	0	0	0	0	0	0	0	0	0	0	0	0
scaffold2242_len369530_cov72_194000_194462-Ammotragus.lervia	0.2	0	0	0	0.23	0	0	0	0	0.22	0.23	0.27	0	0.23	0.25	0.27	0	0	0	0	0	0	0	0	0	0	0.47	0	0.26	0	0	0	0	0	0	0	0	0	0	0.34	0	0	0	0	0	0	0	0	0.32
scaffold224250_len1166_cov105_0_1000-Ammotragus.lervia	0.195	0.175	0.115	0.075	0.2	0.07	0.205	0.235	0.1	0.26	0.145	0.125	0.115	0.18	0.165	0.115	0.085	0.03	0.015	0.055	0	0.09	0.12	0.025	0	0.045	0.06	0.07	0.025	0.03	0.035	0.09	0.115	0.04	0.01	0.155	0.085	0.03	0	0.075	0.19	0.215	0.05	0.015	0.12	0.23	0.11	0.145	0.125
scaffold224337_len908_cov20_268_930-Ammotragus.lervia	0	0	0	0	0	0	0	0	0	0	0	0	0	0	0	0	0	0	0	0	0	0	0	0	0	0	0	0	0	0	0	0	0	0	0	0	0	0	0	0	0	0	0	0	0	0	0	0	0
scaffold2248_len1368626_cov69_1253000_1255000-Ammotragus.lervia	0.53	0.17	0.03	0.33	0.25	0.43	0.19	0.22	0.02	0.25	0	0.06	0.11	0.03	0.17	0.17	0	0.22	0.18	0.31	0	0	0.22	0.16	0.16	0.24	0.18	0.1	0.24	0.29	0.31	0.18	0.26	0.36	0.31	0.15	0.12	0	0.16	0.32	0.56	0.21	0.35	0.19	0.26	0.38	0.36	0.3	0.35
scaffold2249_len1748191_cov73_1699585_1700000-Ammotragus.lervia	6.23	3.48	9.99	3.38	3.88	8.06	8.48	6.88	8.33	4.94	4.89	1.95	5.59	0	11.2	5.79	0	2.63	3.76	0	0	10.59	11.04	0	0	2.23	2.52	2.01	4.16	0	20.1	18.21	36.04	4.37	9.39	0	20.96	7.21	5.43	1.23	8.96	0	0	0	0	2.7	11.41	0	0
scaffold22503_len19717_cov81_10844_11247-Ammotragus.lervia	1.66	0.94	0	0.87	1.91	0	0.82	0.75	0.9	0	7.35	0	0	0.76	0	0	0	0	0	2.61	0	0	0	0	0	0	0	0	0	0	0	0	2.8	0	0	0	0	0	3.24	2.07	0	0	1.53	0	0	0	0	0	0
scaffold22503_len19717_cov81_15425_17000-Ammotragus.lervia	0.99	0	0.66	0.6	0.58	0.38	0	0.49	0	1.24	0.56	0.45	0	0	0.52	0	0	0	0	0	0	0	0	0	0	0	0	0	0	0	0	0	0	0	0	0	0	0	0	0	0	0	0	0	0	0	0	0	0
scaffold226_len852202_cov66_24000_24449-Ammotragus.lervia	0.98	0	0	0	0	0	0	2.83	0	0.8	0	0	0	0	0	0	0	1.2	0	0	0	0	0	0	0	0	0	0	1.59	0	0	0	3.36	0	0	0	0	0	0	0	2.68	0	0	1.44	0	0	0	0	0
scaffold226112_len522_cov86_0_528-Ammotragus.lervia	0.14	0.05	0.05	0.04	0.04	0.14	0.02	0	0.04	0.06	0.05	0.05	0.01	0.05	0.05	0.04	0.02	0.13	0.21	0.26	0.23	0.15	0.11	0.19	0.23	0.11	0.21	0.33	0.11	0.21	0.08	0.07	0.13	0.16	0.18	0.24	0.15	0.24	0.23	0.34	0.07	0.19	0.11	0.25	0.16	0.32	0.12	0.36	0.12
scaffold2269_len533453_cov66_10998_11446-Ammotragus.lervia	0	0	0	0	0	0	0	0	0	0	0	0	0	0	0	0	0	0	0	0	0	0	0	0	0	0	0	0	0	0	0	0	0	0	0	0	0	0	0	0	0	0	0	0	0	0	0	0	0
scaffold2269_len533453_cov66_142000_142554-Ammotragus.lervia	0	2.74	1.1	0	0	0	1.19	0.49	3.31	2.05	1.12	1.39	1.58	0	1.83	0	2.45	0	1.61	0	0	0	0	0	0	0	0	0	0	0	0	0	0	0	0	1.63	0	0	0	0	0	0	0	0	0	0	0	0	0
scaffold2273_len193975_cov65_117000_118000-Ammotragus.lervia	0.46	0	0	0	0	0	0	0	0.465	0	0	0	0	0	0.475	0	0	0.435	0	0	0	1.425	0	1.57	0	1.48	0	0	0	1.2	1.29	1.43	0	0	0	0	0	0	0	0	0	0.595	0.925	0.975	0.97	3.305	1.325	1.16	1.45
scaffold2277_len1271983_cov71_573997_574456-Ammotragus.lervia	0.1	0	0.52	0.18	0	0	0.1	0.08	0	0.45	0.09	0	0.26	0.09	0	0	0	0.44	0	0	0.17	0	0	0	0	0	0	0	0	0	0	0	0	0	0.18	0	0	0	0	0	0	0	0.16	0	0	0.15	0.2	0	0
scaffold2278_len459394_cov71_362000_363000-Ammotragus.lervia	0	0	0	0	0	0	0	0	0	0	0.435	0	0	0	0	0	0	0	0	0	3.09	2.34	0	0	0	0	0	2.605	0.585	0	0	0	1.415	0	0	1.415	0	0	0	0	0	0	0	0	0	0	0	0	0
scaffold228_len1324449_cov67_1057000_1058000-Ammotragus.lervia	0	1.13	2.055	0	1.245	0.99	0	2.31	0	0	0.54	0	3.655	2.98	4.345	0.7	4.915	3.965	0	0	0	0	0	0	0	0	0	0	0	0	0	0	0	0	0	0	0	0	0	0	0.715	0	0	0	0	0	1.265	0	0
scaffold228_len1324449_cov67_1077377_1078124-Ammotragus.lervia	0	0	0	0	0	0	0	0	0	0	0.98	0	0	0	0	0	0	0	0	0	0	0	0	0	0	0	0	0	0	0	0	0	0	0	0	0	0	0	0	0	0	0	0	0	0	0	0	0	0
scaffold228_len1324449_cov67_1161283_1162000-Ammotragus.lervia	0	0	0	0	0	0	0	0	0	0	0	0	0	0	0	0	0	0	0	0	0.29	0.39	0	0	0.18	0	0	0	0	0.58	0	0	0.45	0	0	0	0	0.24	0.37	0	0	0	0	0	0	0	0	0	0
scaffold228_len1324449_cov67_259999_260487-Ammotragus.lervia	0.76	0.42	0.84	0.66	0.81	0.72	0.48	0.73	1	0.76	0.69	0.97	0.77	0.75	0.85	0.76	0.77	0.74	0.24	0	0.74	0.2	0	0.74	0.76	0.49	0.17	0	0.32	0.09	0	0.33	0.61	0	0.3	0.22	0.79	0.27	0	2.39	0.48	0	0.05	0.18	0.26	0.18	0	0.18	0.33
scaffold228_len1324449_cov67_430527_431000-Ammotragus.lervia	0.07	0	0	0	0	0	0	0	0	0	0	0.08	0	0	0.15	0.08	0	0	0	0	0	0	0	0	0	0	0	0	0	0	0	0	0	0	0	0	0	0	0	0	0	0.04	0.05	0	0	0	0	0	0
scaffold229_len1472016_cov67_1367968_1368770-Ammotragus.lervia	0.005	0.86	0.015	0.005	0	0	0.015	0.33	0.42	0.005	0	0.495	0.01	0.005	0.005	0.005	0	0.475	0	0	0	0	0	0	0	0	0	0	0.005	0	0	0	0	0	0	0	0	0	0	0.005	0.595	0	2.005	0.62	0	0	0	0	0
scaffold2291_len1115322_cov72_449574_450000-Ammotragus.lervia	0	1.91	1.78	1.66	0	0.84	0	1.4	1.83	1.52	1.77	0.97	0	0.84	1.88	0	0	1.89	3.11	0	0	0	0	0	0	0	0	0	0	0	0	0	0	0	0	0	0	0	0	0.66	0	3.87	0	0	0	0	0	0	0
scaffold229222_len694_cov37_0_699-Ammotragus.lervia	0	0.005	0	0	0	0.005	0	0	0	0	0.365	0	0.005	0	0.48	0	0.005	0	0	1.405	0	0.01	0	1.6	0	0	1.495	0	0	0.01	0.01	0	0	1.46	0	0	0	1.585	0	0.005	0	0.015	0.015	0.005	1.995	0	2.71	0	1.48
scaffold23_len150303_cov70_41469_42000-Ammotragus.lervia	0	0	4.95	4.88	0.94	0	1.09	1.74	2.41	3.29	0.9	1.21	0	3.65	2.14	2.9	0.96	3.33	0	3.51	0	13.58	13.8	0	5.09	0	8.41	4.26	4.76	10.06	10.05	0	5.61	9.57	4.81	0	0	5.31	5.03	5.43	4.19	9.33	0	8.83	16.09	4.66	0	15.68	13.84
scaffold23_len150303_cov70_43000_44004-Ammotragus.lervia	0.015	0	0.855	0.63	0.285	0.005	0.29	0.645	0.61	0.53	0.155	0.26	0.4	0.34	0.89	0.8	0.69	0.21	0	0.815	0	0.395	0.595	0.3	0.335	0	0.275	0	0.29	0.935	0.525	0.79	0.255	0.545	0.62	0	0.29	0	0.41	1.465	0.465	0.36	0.005	0.225	0.435	0.115	0.44	0.435	0.275
scaffold2300_len249061_cov40_36621_37289-Ammotragus.lervia	0	0	0	0	0	0	0	0	0	0	0	0	0	0	0	0	0	0	0	0	0	0	0	0	0	0	0	0	0	0	0	0	0	0	0	0	0	0	0	0	0	0	0	0	0	0	0	0	0
scaffold2301_len148209_cov45_94725_96188-Ammotragus.lervia	0	0	0	0	0	0	0	0	0	0	0	0	0.01	0	0	0	0	0	0	0	0	0	0	0	0	0	0	0	0.01	0	0	0	0	0	0	0	0.02	0.02	0	0	0.01	0	0.06	0	0	0	0	0	0
scaffold2312_len247714_cov45_86491_87491-Ammotragus.lervia	0	0	0	0	0	0	0	0	0	0	0	0	0	0	0	0	0	0	0	0	0	0	0	0	0	0	0	0	0	0	0	0	0	0	0	0	0	0	0	0	0	0	0	0	0	0	0	0	0
scaffold2316_len1222346_cov72_247000_247726-Ammotragus.lervia	0	0	0	0	0	0	0	0	0	0	0	0	0	0	0	0	0	0	0	0	0	0	0	0	0	0	0	0	0	0	0	0	0	0	0	0	0	0	0	0	0	0	0	0	0	0	0	0	0
scaffold232056_len443_cov20_0_444-Ammotragus.lervia	0	0	0	0	0	0	0	0	0	0	0	0	0	0	0	0	0	0	0	0	0	0	0	0	0	0	0	0	0	0	0	0	0	0	0	0	0	0	0	0	0	0	0	0	0	0	0	0	0
scaffold2324_len936759_cov71_682000_683005-Ammotragus.lervia	0	0.005	0	0.525	0.28	0	0	0.25	0	0	0	0	0	0	0	0	0	0.295	0	0	0	0	0	0	0	0	0	0	0	0	0	0	0	0	0	0	0	0	0	0	0	0	0	0	0	0	0	0	0
scaffold232695_len572_cov60_0_585-Ammotragus.lervia	0.09	0.07	0.03	0.1	0.04	0.23	0.18	0.04	0.01	0.14	0.04	0.02	0.05	0.06	0.01	0.08	0.02	0.05	0.2	0.34	0.29	0.34	0.23	0.26	0.11	0.18	0.15	0.31	0	0.32	0.16	0.23	0.19	0.2	0.23	0.26	0.29	0.3	0.18	0.2	0.1	0.39	0.45	0.36	0.51	1.1	0.53	0.53	0.48
scaffold2328_len1321937_cov72_1240000_1240498-Ammotragus.lervia	2.62	0	0	0.44	0	0.39	1.71	1.51	0.45	0	0.79	0	0.44	1.68	0	0.53	0	1.8	1.02	0	0	0	0	0	0	0	0	0	1.26	0	0	0	0	0	0	0.94	0	0	0	3.99	2.51	0	0.74	0	0	0	0.81	0	0
scaffold2329_len1882182_cov70_864165_865000-Ammotragus.lervia	0	0.01	0.005	0	0	0	0	0.01	9.25	0	0.005	0	0	0	0	0	0.01	0	0	0	0	0	0	0	0	11.46	0	0	0	0	0	0	0	0	0	0	0	0	0	0.395	0.01	0	1.27	0	0	0.02	0	0	0
scaffold2329_len1882182_cov70_9998_10487-Ammotragus.lervia	1.91	0	0	0	0	0	0	0	0	0.67	0	0	0	0.76	1.08	0	0	0	0	0	0	0	0	0	0	0	3.26	0	0	0	0	0	0	0	0	0	0	0	0	1.42	0	0	0	0	0	0	0	0	3.08
scaffold233_len3864915_cov73_1504000_1505000-Ammotragus.lervia	0.545	0.515	1.35	2.415	0.5	0.445	0.525	0.015	0.985	0.41	0.015	0	0.44	0.015	0.015	0.57	0.01	1.545	0.035	1.485	1.945	0.015	0.02	0.02	3.145	1.455	0.03	3.715	2.255	1.41	0.06	0.01	1.605	0.04	0.02	0.01	1.565	1.58	0.01	0.425	2.545	5.49	4.445	5.625	5.625	0.01	0.01	3.165	2.855
scaffold23308_len3722_cov42_1000_1816-Ammotragus.lervia	0	0	0	0.31	0	0	0.3	0	0	0	0	0	0	0	0	0	0	0	0	0	0	0	0.745	0	0	0	0	0	0	0	0	0	0	0	0	0	0	0	0	0	0	0	0	0.005	0.01	0	0	0	0
scaffold2333_len844583_cov35_90000_91000-Ammotragus.lervia	0	0.505	0	0	0.945	0	0	0.69	0.48	0.38	0	0	0	0.395	0.88	0	0	0	4.55	0	0	0	0	5.47	0	0	0	0	0	0	11.06	0	0	0	0	0	0	0	0	0.75	0	0	0	0	0	0	0	0	0
scaffold2335_len1888501_cov73_1043000_1043404-Ammotragus.lervia	0	0	0	0	1.18	0	0	0	0	0	0	0	0	0	0	0	0	0	0	0	0	0	0	0	0	0	0	0	0	0	0	0	0	0	0	0	0	0	0	0	0	0	0	0	0	4.45	0	0	0
scaffold2335_len1888501_cov73_1765133_1766002-Ammotragus.lervia	0	0.465	0	0	0	0	0.345	0	0	0	0	0	0	0	0	0	0	0	0	0	0	0	0	0	0	0	0	0	0	0	0	0	0	0	0	0	0	0	0	0	0	0	0	0.005	0	0	0	0	0
scaffold2341_len979436_cov73_277000_278000-Ammotragus.lervia	0.46	0	0	0.01	0	0	0.525	0	0.415	0.005	0	0.635	0	0	0.01	0.02	0	0	0	0	0	0	0	0	0	0	0	0	0	0	0	0	0	0	0	0	0	0	0	0.02	0.005	0	0	0	0	0	0	0	0
scaffold2342_len654491_cov71_508000_508529-Ammotragus.lervia	0	0	0	0	0	0	0.73	0.09	0	0.42	0	0.26	0.2	0	0	0	0	0	0	0.23	0	0.2	0	0.21	0	0	0	0	0.27	0	0	0	0	0.21	0.21	0	0	0.22	0	1.44	0	0	0	0	0	0	0	0	0
scaffold2342_len654491_cov71_560998_562000-Ammotragus.lervia	0.01	0.03	0	0.01	0.01	0	0	0	0.02	0	0	0	0.02	0.01	0	0	0	0	0	0	0	0	0	0	0.02	0.02	0.31	0.24	0.23	0.28	0	0	0	0	0.05	0.02	0	0.28	0.38	0	0.03	0.13	0	0.25	0.13	0.21	0.29	0	0.22
scaffold2342_len654491_cov71_596469_597000-Ammotragus.lervia	0	0	0	0	0	0	0	1.85	0	0.82	0	0	0	0	1.2	0	0	1.33	0	0	0	0	0	0	0	3.47	0	0	1.89	0	0	3.58	0	0	0	0	0	0	0	0.86	0	2.23	0	0	0	0	0	0	0
scaffold2342_len654491_cov71_627487_628000-Ammotragus.lervia	0.46	0	0.55	0	0.56	0	0	0	0	0	0	0	0	0	0.61	0	0.61	0	0	0	0	0	0	0	0	0	0	0	0	0	0	0	0	0	0	0	0	0	0	0	0	0	0	0	0	0	0	0	0
scaffold23420_len1054_cov18_0_1055-Ammotragus.lervia	0	0	0	0	0	0	0	0	0	0	0	0	0	0	0	0	0	0	0	0	0	0	0	0	0	0	0	0	0	0	0	0	0	0	0	0	0	0	0	0	0	0	0	0	0	0	0	0	0
scaffold2349_len311203_cov68_262544_263000-Ammotragus.lervia	0	1.08	0	0	0	0.96	1.76	0	1.92	0.76	0.92	0	1	0	0	0	1.86	2.1	0	0	0	0	0	0	0	0	0	0	1.45	0	2.79	0	0	0	0	0	0	0	0	3.76	1.16	1.47	0	2.41	2.64	0	2.72	5.82	0
scaffold2349_len311203_cov68_96000_97000-Ammotragus.lervia	0	0	0	0.805	0	0.005	0	1.47	0	0	0.005	0.945	0	0.72	0	0	0	0	0	0	0	0	0	0	0	0	0	0	1.27	0	0	0	0	0	0	0	0	0	0	0	0	0	0	0	0	0	0	0	0
scaffold235_len1133550_cov70_1069440_1070000-Ammotragus.lervia	2.36	1.03	2.13	2.01	0	0	2.11	0.93	0	2.47	0	1.44	0	3.05	0	1.18	3.4	0	0	0	0	0	0	4.57	4.63	0	3.6	7.06	0	3.87	0	0	4.04	0	0	2.97	0	0	0	0	1.76	0	0	0	0	0	0	0	0
scaffold235_len1133550_cov70_710000_711000-Ammotragus.lervia	0.26	0.565	0.01	0.005	0.285	0.575	0.03	0.26	0.035	0.005	0.02	0	0.28	0.265	0.005	0.36	0.01	0.03	0.01	0.01	0.01	0	0.01	0	0.01	0.01	0	0	0.005	0.015	0	0.01	0	0.035	0.01	0	0	0	0	0.015	0.01	0.005	0.01	0.01	0.005	0	0.035	0	0
scaffold2352_len555521_cov65_129000_130449-Ammotragus.lervia	0.29	0	0.54	0.02	0.32	0.48	0.62	0.14	0	0.23	0	0	0.36	0.26	0.13	0.26	0.26	0	0	0	0	0.02	0	0	0	0	0	0	0	0	0	0	0	0.02	0	0	0	0	0	0.01	0	0.21	0	0.24	0	0	0	0	0
scaffold2353_len1100335_cov68_888000_889000-Ammotragus.lervia	0.385	0.255	0.35	0.4	0.29	0.305	0.28	0.285	0.21	0.19	0.31	0.365	0.3	0.235	0.35	0.515	0.3	0.28	0.2	0.4	0.315	0.285	0.545	0.375	0.34	0.275	0.32	0.325	0.095	0.355	0.255	0.4	0.27	0.25	0.345	0.21	0.355	0.16	0.315	0.32	0.245	0.12	0.095	0.175	0.245	0.135	0.235	0.125	0.21
scaffold235341_len498_cov22_0_498-Ammotragus.lervia	0	0	0	0	0	0	0	0	0	0	0	0	0	0	0	0	0	0	0	0	0	0	0	0	0	0	0	0	0	0	0	0	0	0	0	0	0	0	0	0	0	0	0	0	0	0	0	0	0
scaffold2354_len934352_cov66_188000_188554-Ammotragus.lervia	14.1	9.84	10.56	14.67	12.13	14.36	18.76	12.37	10.95	10.86	12.93	8.79	18.51	14.99	14.52	22.75	16.57	17.91	11.71	21.8	18.04	16.6	33.73	14.71	31.11	51.69	21.41	18.36	24.98	37.73	38.91	18.45	9.46	23.46	32.02	26.57	20.12	24.47	25.77	9.53	12.86	14.87	18.2	14.63	12.55	15.52	39.8	22.65	0
scaffold2354_len934352_cov66_652197_653000-Ammotragus.lervia	3.865	14.535	12.26	7.625	11.59	7.34	10.225	11.06	8.855	5.42	13.48	8.88	9.75	11.48	12.425	4.97	13.11	12.485	18.825	16.25	19.105	9.02	28.92	15.23	21.715	20.965	9.405	6.975	10.88	16.23	13.375	2.805	22.5	17.415	8.295	16.15	21.705	16.285	6.385	3.74	5.705	0	6.53	0	3.05	5.955	10.15	26.51	14.575
scaffold235418_len1147_cov22_0_404-Ammotragus.lervia	0	0	0	0	0	0	0	0	0	0	0	0	0	0	0	0	0	0	0	0	0	0	0	0	0	0	0	0	0	0	0	0	0	0	0	0	0	0	0	0	0	0	0	0	0	0	0	0	0
scaffold2361_len1184915_cov71_1160050_1161020-Ammotragus.lervia	0.045	0.005	0.09	0.095	0.325	0.125	0	0.175	0.055	0	0.055	0.07	0	0.075	0.255	0.075	0.085	0	0.13	0.145	0	0.095	0.07	0.24	0	0	0.3	0	0	0.155	0	0	0.045	0.125	0	0.435	0.165	0	0.26	0.505	0.515	0.115	0.475	0.38	0.24	0.315	0.2	0	0.24
scaffold2361_len1184915_cov71_462987_463418-Ammotragus.lervia	0	0	0	0	0	0	0	0	0	0	0	0	0	0	0	0	0	0	0	0	0	2.85	0	0	0	0	0	0	0	0	0	0	0	0	0	0	0	0	0	0	0	0	0	0	0	0	0	0	0
scaffold2361_len1184915_cov71_720000_721000-Ammotragus.lervia	0.345	0	0	0.015	0	0	0.035	0	0	0.02	0.02	0.025	0	0	0	0	0	0	0	0	0	0	0.27	0	0.32	0.23	0	0	0.315	0	0.24	0.2	0	0	0	0	0	0.215	0.59	0.025	0.02	0.16	0.385	0.355	0.23	0	0	0.135	0
scaffold23617_len9059_cov21_8629_9067-Ammotragus.lervia	0	0	0	0	0	0	0	0	0	0	0	0	0	0	0	0	0	0	0	0	0	0	0	0	0	0	0	0	0	0	0	0	0	0	0	0	0	0	0	0	0	0	0	0	0	0	0	0	0
scaffold2365_len121814_cov35_2000_3000-Ammotragus.lervia	0	0	0	0	0	0.005	0	0.005	0	0.005	0	0	0	0	0	0	0	0	0.01	0.045	0.04	0.055	0	0	0	0.01	0	0.03	0.16	0.02	0.04	0.02	0.025	0	0.02	0	0.01	0.04	0.01	0.015	0.025	0.05	0.255	0.205	1.04	0.195	0.09	0	0.1
scaffold23670_len3135_cov51_0_598-Ammotragus.lervia	0	0	0	0	0	0	0	0	0	0	0	0	0	0	0	0	0	0	0	0	0	0	0	0	0	0	0	0	0	0	0	0	0	0	0	0	0	0	0	0	0	0	0	0	0	0	0	0	0
scaffold2369_len1777853_cov69_1252000_1252404-Ammotragus.lervia	0	0	0.91	0	0	0	0	0	0	0	0	1.08	0.78	0	0	1.88	0	0	0	0	0	3.11	0	0	0	0	0	0	0	3.25	2.51	0	0	3.05	0	0	0	3.48	2.96	1.38	0	3.02	1.73	1.31	0	0	0	2.91	0
scaffold2370_len3787938_cov70_2454999_2455448-Ammotragus.lervia	0	0	0.41	0	0.24	0.19	0.1	0.04	0	0	0.2	0.12	0	0	0.17	0.24	0	0.23	0	0.1	0	0	0	0.09	0	0	0	0	0.22	0	0	0	0.09	0	0	0	0	0.09	0	1.8	0.36	0.06	0	0	0	0	0.14	0.05	0
scaffold2370_len3787938_cov70_2887344_2888000-Ammotragus.lervia	0	0	0	0	0	0	0	0	0	0	0	0	0	0	0	0	0.545	0	0	0	1.495	0	0	0	0	0	0	0	0	0	0	0	0	0	0	0	0	0	0	0	0	0	0	0	0	0	0	0	0
scaffold2371_len294100_cov68_134718_136114-Ammotragus.lervia	0	0.14	0.7	0	0.07	0	0	0	0.11	0.16	0.09	0.08	0.07	0.12	0.06	0.09	0	0.14	0.09	0.09	0	0.08	0.06	0.13	0	0.02	0.05	0	0.12	0.16	0.03	0.02	0	0.11	0.05	0.07	0.08	0.13	0.02	0.04	0.28	0.05	0.06	0.06	0.09	0.03	0	0.13	0.08
scaffold2371_len294100_cov68_149187_151000-Ammotragus.lervia	0	1.03	1.18	0	0.545	0	0	0	1.16	0.555	1.14	0.555	0.5	1.125	0.575	1.445	0	1.01	1.115	1.41	0	1.09	0.44	1.31	0.56	0.51	0.61	0	0.62	1.08	0.625	0.705	0	0.915	0.975	0.645	0.85	1.18	0.5	1.055	0.58	0.375	0.375	0.405	0.705	0.445	0.01	0.65	0.845
scaffold2371_len294100_cov68_15997_17049-Ammotragus.lervia	0	0.12	0.4	0.29	0.15	0.06	0.33	0.45	0.08	0.43	0.095	0.245	0.295	0.09	0.37	0.35	0.12	0.37	0.22	0.185	0	0.53	0.24	0.03	0.02	0	0.03	0	0.005	0.4	0.03	0	0	0.22	0.45	0.16	0.335	0.355	0.185	0.025	0.01	0.105	0.035	0.01	0.175	0	0.065	0.125	0.015
scaffold2371_len294100_cov68_162998_164004-Ammotragus.lervia	0.01	0.62	0.905	0	0.45	0.12	0.175	0	0.75	0.26	0.805	0.265	0.41	0.815	0.43	0.755	0	0.955	0.805	0.885	0.1	0.785	0.55	0.815	0.49	0.4	0.73	0.23	0.685	0.955	0.455	0.53	0.08	0.92	0.85	0.54	0.75	0.605	0.415	0.7	0.63	0.42	0.665	0.46	0.755	0.435	0.24	0.83	0.66
scaffold2371_len294100_cov68_205887_207000-Ammotragus.lervia	0.01	0.225	0.04	0.015	0.49	0.365	0.365	0	0.215	0.11	0.21	0.095	0.565	0.28	0.385	0.16	0.01	0.4	0.11	0.69	0.44	0.1	0.335	0.54	0.425	0.58	0.74	0.715	0.695	0.36	0.54	0.86	0.34	0.445	0.545	0.5	0.2	0.115	0.11	0.81	0.425	0.22	0.67	0.11	0.14	0.55	0.56	0.42	0.195
scaffold2371_len294100_cov68_260000_261400-Ammotragus.lervia	0.02	0.64	0.29	0	1.12	0.86	0.62	0.01	0.51	0.24	0.52	0.34	0.99	0.69	0.77	0.69	0.01	1.2	0.62	1.97	0.58	0.71	1.1	1.43	1.39	0.7	1.71	1.79	1.85	1.59	1.09	1.61	0.71	1.33	1.63	1.48	0.82	0.71	0.61	0.98	1.11	0.25	2.67	0.24	0.62	1.07	2.13	0.87	0.6
scaffold2371_len294100_cov68_270774_274021-Ammotragus.lervia	0.01	0.495	0.185	0	0.58	0.255	0.165	0	0.55	0.25	0.43	0.24	0.38	0.48	0.415	0.505	0	0.66	0.65	0.93	0.305	0.62	0.465	0.71	0.625	0.455	0.675	0.44	0.54	0.795	0.345	0.745	0.265	0.725	0.81	0.36	0.645	0.58	0.26	0.48	0.48	0.24	0.745	0.315	0.57	0.53	0.44	0.59	0.39
scaffold2371_len294100_cov68_277658_279445-Ammotragus.lervia	0	0.235	0.13	0	0.22	0.12	0.15	0	0.225	0.135	0.23	0.09	0.22	0.17	0.28	0.175	0	0.25	0.17	0.575	0.19	0.16	0.23	0.49	0.245	0.3	0.555	0.14	0.365	0.355	0.31	0.43	0.105	0.48	0.285	0.365	0.245	0.18	0.065	0.45	0.315	0.14	0.305	0.065	0.225	0.16	0.275	0.235	0.175
scaffold2371_len294100_cov68_2996_4000-Ammotragus.lervia	0	3.91	3.075	1.615	2.385	1.35	1.89	1.425	3.44	2.995	3.775	2.585	2.79	2.97	2.385	4.14	1.265	3.825	3.655	1.23	0.53	2.215	1.93	2.875	0.685	2.315	1.275	0.52	1.095	4.105	0.93	1.72	0.1	4.23	3.495	1.92	2.4	3.235	1.645	0.8	1.385	1.9	2.27	1.615	2.19	1.605	0.5	2.695	1.96
scaffold2371_len294100_cov68_95683_97334-Ammotragus.lervia	0.03	2.24	1.4	0.04	1.34	0.03	0	0.05	2.1	1.02	2.27	1.35	1.36	2.36	1.06	1.88	0.01	2.1	2.22	2.22	0	2.26	1.16	2.52	1.21	1.38	1.13	0	1.13	1.86	1.46	1.3	0	2.49	2.04	1.3	2.04	2.66	1.21	2.38	1.21	0.83	1	0.93	1.8	0.78	0.02	1.68	1.98
scaffold2371_len294100_cov68_97999_99002-Ammotragus.lervia	0	0.435	0.23	0.015	0.175	0	0	0	0.435	0.25	0.46	0.265	0.18	0.575	0.21	0.495	0.02	0.485	0.435	0.465	0	0.345	0.175	0.485	0.375	0.25	0.22	0.025	0.235	0.445	0.32	0.14	0.01	0.34	0.465	0.225	0.37	0.42	0.255	0.205	0.35	0.24	0.4	0.395	0.72	0.415	0	0.805	0.755
scaffold23744_len4969_cov67_0_5006-Ammotragus.lervia	0.095	0.14	0.125	0.095	0.125	0.355	0.09	0.08	0.07	0.095	0.08	0.08	0.07	0.165	0.095	0.085	0.105	0.08	0.325	0.19	0.26	0.155	0.145	0.235	0.23	0.21	0.15	0.205	0.035	0.215	0.135	0.165	0.225	0.18	0.21	0.275	0.215	0.105	0.18	0.225	0.11	0.51	0.78	0.825	0.645	0.655	0.34	0.555	0.245
scaffold237642_len525_cov54_0_708-Ammotragus.lervia	0	1.11	0	0	0.01	0.005	1.59	0	0	0	0	0	0	0	0	0	0	0	0	2.225	1.82	0	0.015	0	0	0	0	3.805	0	0	0	0	0	0	2.585	2.12	1.64	0	0	0.01	0	0	0	0	0	1.52	0	0	0
scaffold2377_len1345871_cov66_1254987_1256000-Ammotragus.lervia	2.565	1.405	0	0.005	0.55	0.76	0.295	0.25	0.915	0.49	2.29	0.305	0.875	1.005	2.81	0.595	0	1.24	0	0.76	0	0	0	1.24	0.76	0.7	0	0	2.23	0.68	0	0	0	0	0	0	2.45	0.8	0	1.76	2	2.46	1.05	0.335	1.06	1.75	0	1.95	1.335
scaffold2377_len1345871_cov66_513505_514000-Ammotragus.lervia	0	0	1.62	0	0	0	1.52	0	1.53	0	1.53	0	0	0	0	0	0	0	0	0	0	0	0	0	0	0	0	0	0.99	0	0	0	0	0	0	0	0	0	0	0	0.9	0	0	0	0	0	0	0	0
scaffold2378_len438097_cov72_10000_10713-Ammotragus.lervia	0	0	0	0	0.005	0	0.01	0.695	0	0.01	0	0	0.835	0.395	0	0.525	0.36	0	0	1.465	0	0	0	0	0	0	1.69	0	0	0	0	0	0	1.805	0	0	1.535	0	0	0.375	0.005	0	3.325	0.62	0	0	0	1.045	0
scaffold2380_len1678039_cov72_344545_345010-Ammotragus.lervia	0	0	0.55	0	1.11	0	0	0	0	0.51	0	0.69	0	0	0	0	0	0.59	0	0	0	0	0	0	0	1.52	0	0	0	0	0	0	1.63	0	0	0	0	0	1.83	0.47	1.56	0	1.07	0	0	0	0	0	3.5
scaffold23807_len1653_cov66_995_1662-Ammotragus.lervia	0.39	0.58	0.64	0.31	0.66	0.57	0.46	0.53	0.69	0.49	0.78	0.63	0.68	0.7	0.48	0.41	0.88	0.3	0.84	0.58	0.3	0.64	0.37	0.54	0.59	0.5	0.6	0.49	0.64	0.74	0.4	0.54	0.32	0.71	0.79	0.57	0.45	0.37	0.55	0.68	0.22	0.1	0.4	0.42	0.36	0.44	0.3	0.28	0.44
scaffold2381_len826764_cov71_557000_557445-Ammotragus.lervia	0	0	0	0	0	0	0	0	0.7	0	0	0	0	0	0	0	0	0	0	0	0	0	0	0	0	0	0	0	0	0	0	0	0	0	0	0	0	0	0	0	0	0	0	0	0	0	0	0	0
scaffold2382_len1727843_cov69_1648567_1649509-Ammotragus.lervia	0.305	0.445	0	0.28	0.14	0.135	0.155	0	0	0	0	0.35	0.135	0.41	0	0.375	0	0.345	0	0	0	0	0	0.355	0	0	0	0	0	0	0	0	0	0	0	0.345	0	0	0	0	0.195	0.185	0	0	0	0.455	0	0	0.325
scaffold238511_len585_cov22_0_586-Ammotragus.lervia	0	0	0	0	0	0	0	0	0	0	0	0	0	0	0	0	0	0	0	0	0	0	0	0	0	0	0	0	0	0	0	0	0	0	0	0	0	0	0	0	0	0	0	0	0	0	0	0	0
scaffold23862_len55272_cov75_21000_22000-Ammotragus.lervia	0.16	0.155	0	0	0	0	0.01	0	0	0	0	0.02	0	0	0.01	0	0.02	0.115	0	0.27	0.29	0.15	0.385	0.36	0.19	0.145	0.225	0.215	0.33	0.38	0.415	0.195	0.21	0.235	0.085	0.08	0.395	0.1	0.295	0.49	0.31	0	0.3	0	0	0.27	0	0	0
scaffold2388_len45496_cov36_7000_8000-Ammotragus.lervia	0.33	0.12	0.12	0.125	0.17	0.135	0.12	0.06	0.17	0.115	0.16	0.235	0.17	0.095	0.19	0.1	0.05	0.1	0.38	0.275	0.59	0.465	0.255	0.2	0.25	0.265	0.265	0.25	0.3	0.29	0.205	0.24	0.305	0.26	0.245	0.185	0.29	0.32	0.325	0.775	0.295	0.16	0.205	0.175	0.175	0.235	0.265	0.18	0.32
scaffold2390_len408790_cov68_277117_278000-Ammotragus.lervia	0	0	0	0	0	0	0	0	0	0	0	0	0	0	0	0	0	0	0	0	0	0	0	0	0	0	0	0	0	0	0	0	0	0	0	0	0	0	0	0	0	0	0	0	0	0	0	0	0
scaffold2391_len260099_cov69_212000_212479-Ammotragus.lervia	0	0	0	0	1.17	2.58	0	0	0	0	2.3	2.97	0	3.26	0	0	1.85	0	0	0	0	0	0	0	0	0	0	0	0	0	0	0	0	0	0	0	0	0	0	0	0	0	0	0	0	0	0.28	0	0.63
scaffold239215_len628_cov19_0_628-Ammotragus.lervia	0	0	0	0	0	0	0	0	0	0	0	0	0	0	0	0	0	0	0	0	0	0	0	0	0	0	0	0	0	0	0	0	0	0	0	0	0	0	0	0	0	0	0	0	0	0	0	0	0
scaffold2393_len2267827_cov71_152467_153000-Ammotragus.lervia	0	0.49	0	0	0	0.35	0.35	0.26	0	0	0.42	0	0.68	0.44	0	0.46	0	0.14	0	0	0	0	0	0	0	0	0	0	0	0	0	0	0	0	0	0	0	0	0	0.06	0	0	0	0	0	0.15	0.08	0	0
scaffold2393_len2267827_cov71_1638991_1640000-Ammotragus.lervia	0.37	0.415	1.655	0.46	0.465	0.39	0.425	0.305	0.45	0.66	0.78	0.425	0.01	0.36	0.45	0.465	0.785	0.01	0	0	0.01	0.01	0	0	0	0	0	0	0.635	0	0	0	0.01	0	0	0.01	0	0.01	0	0.01	1.1	0	0.77	0.005	0.005	0	0.015	0	0
scaffold239304_len957_cov54_0_957-Ammotragus.lervia	0	0	0	0.77	0.4	0.44	0.425	0	0	0.34	0	0	0	0	0	0.53	0	0	0	0	0	0	0	0	0	0	0	0	0	0	0	0	0	0	0	0	0	0	0	0.355	0	0.78	0	0	0	0	0	0	1.545
scaffold239843_len1540_cov74_663_1522-Ammotragus.lervia	0	0	0	0	0	0	0	0	0	0.395	0	0	0	0	0	0	0	0.435	0	0	0	0	0	0	0	0	0	0	0	0	0	0	0	0	0	0	0	0	0	0	0	0	0	0	0	0	0	0	0
scaffold24_len366716_cov72_331000_332139-Ammotragus.lervia	0.23	0	0.165	0	0.22	0.28	0	0.25	0	0.25	0	0.215	0	0	0.015	0	0.115	0.135	0.245	0.545	0.12	0.32	0.355	0.125	0.365	0.245	0.04	0.255	0.335	0.25	0.305	0.33	0.385	0.295	0.23	0.335	0.22	0.185	0.295	0.18	0.425	0.21	0.135	0.275	0.155	0	0.22	0.345	0.23
scaffold24_len366716_cov72_336000_337022-Ammotragus.lervia	0.18	0	0.19	0.01	0.24	0.145	0	0.185	0	0.125	0	0.185	0	0.02	0	0	0.155	0.085	0.27	0.42	0.19	0.355	0.42	0.245	0.44	0.18	0.145	0.455	0.355	0.39	0.285	0.355	0.38	0.425	0.21	0.405	0.265	0.145	0.16	0.22	0.25	0.175	0.14	0.155	0.2	0	0.23	0.37	0.22
scaffold240_len1766083_cov71_158503_159001-Ammotragus.lervia	0	0	1.62	0	0	0	0	0	0.76	0	0.77	0	0	0	0	0	0	0	0	0	0	0	0	1.9	0	0	0	0	0	1.73	0	0	0	0	0	0	1.68	0	0	1.23	0.9	0	0	0	0	0	0	0	0
scaffold240_len1766083_cov71_1751000_1751563-Ammotragus.lervia	1.26	0	0	0	0	0	0	0	0	0	0	0	0	0	0	0	0	0	0	0	0	0	0	0	0	0	0	0	0	0	0	0	0	0	0	0	0	0	0	0	1.52	0	0	0	0	0	0	0	0
scaffold240_len1766083_cov71_278000_279000-Ammotragus.lervia	0	0	1.5	1.965	2.825	1.035	1.645	0.44	0	0	0.455	0	1.065	0.925	0	1.46	0	0.555	0	0	0	0	0	0	0	0	0	0	3.19	0	0	0	0	0	0	0	0	0	0	0	0	0	0	0	0	4.665	0	0	0
scaffold240_len1766083_cov71_418000_418548-Ammotragus.lervia	0	0	0	0	0	0	0	1.53	0	1.41	1.63	1.95	1.6	0	0	0	1.73	1.75	0	0	0	0	0	0	0	0	0	0	0	0	0	0	0	0	0	0	0	0	0	0	0	0	0	0	0	0	0	0	0
scaffold2400_len513002_cov67_199000_199773-Ammotragus.lervia	0	1.41	0	0	3.8	0.92	1.65	1.3	1.94	3.77	0	0	0	2.64	0.51	0	3.565	0.98	7.075	4.87	1.75	2.77	0	3.875	0	0	0	4.895	0	0	0	3.345	0	0.04	0	2.975	0	0.05	0	0	0	0	0	0	0	0	0	0	0
scaffold2403_len1978968_cov66_1498000_1498487-Ammotragus.lervia	0	0	0	0	0	0.96	0	1.61	0	0	0.92	1.17	1	0	0	0	0	0	0	2.75	3.26	0	0	0	6.79	0	0	0	0	0	0	0	0	0	0	0	0	0	0	0	0	0	0	1.21	0	0	0	2.91	0
scaffold2404_len137934_cov70_134000_135000-Ammotragus.lervia	0	0.75	0.57	2.125	1.73	3.205	0.41	2.09	0.77	1.335	1.39	2.265	1.175	1.615	3.06	2.175	1.58	2.415	0	0	1.055	1.755	0.355	0	0	0	0	0	0.945	0	0.93	0	0	0	0	0	0	0	0	0.285	0	0	0	0.065	0	0	0.725	0	0
scaffold2404_len137934_cov70_136000_137000-Ammotragus.lervia	0	1.465	1.65	2.845	2.155	2.85	1.585	1.52	0.855	2.5	1.2	2.71	1.79	3.21	2.195	0.985	1.075	2.825	0	0	1.92	1.05	1.415	0	0	0	0	0	1.435	0	0.845	0	0	0	0	0	0	0	0.01	0.11	0	0	0	0	0	0	1.425	0	0
scaffold2406_len412090_cov60_105000_105943-Ammotragus.lervia	4.58	0.47	3.785	2.205	1.44	3.23	4.955	6.015	0	0.785	0.46	0.535	0	0.01	3.165	3.175	0.995	1.445	0	7.85	1.87	1.425	0	7.04	0	4.915	0	0	0	0	0	4.185	25.425	9.45	0	0	5.6	0.01	0	0.355	0.585	0.005	3.82	0	0	0	0	0	1.37
scaffold2406_len412090_cov60_325785_326785-Ammotragus.lervia	0	0	0	0	0	0	0	0	0	0	0	0	0	0	0	0	0	0	0	0	0	0	0	0	0	0	0	0	0	0	0	0	0	0	0	0	0	0	0	0	0	0	0	0	0	0	0	0	0
scaffold241_len1756033_cov69_109636_110136-Ammotragus.lervia	0.16	0.11	0.08	0	0.11	0.07	0.09	0.09	0.02	0.1	0.12	0.12	0.11	0.16	0.08	0.06	0.04	0.04	0	0	0.03	0.09	0.06	0.03	0.03	0.06	0	0	0.02	0	0.03	0.07	0.03	0	0	0.1	0.03	0	0.16	0.27	0.05	0.03	0	0.01	0	0	0	0.02	0.02
scaffold241_len1756033_cov69_1504437_1505004-Ammotragus.lervia	0.47	0.36	0	0.06	0	0.13	0	0	0	1.11	0.71	0	0.24	0	0.38	0	0.21	0	0.59	0.26	0.9	0.44	0.26	1.09	0	0.12	0.24	0	0.16	0.25	0.94	0.28	0.66	0.25	0.24	1.26	0.12	0.89	0.51	1.47	0.65	0.08	0.27	0.1	0.39	0.41	0.27	0.06	0.82
scaffold241_len1756033_cov69_192000_193000-Ammotragus.lervia	0.455	0.445	0.39	0.63	0.515	0.48	0.36	0.335	0.37	0.265	0.5	0.335	0.51	0.385	0.41	0.39	0.575	0.375	0.295	0.375	0.47	0.61	0.315	0.205	0.375	0.31	0.41	0.55	0.46	0.325	0.34	0.445	0.35	0.41	0.405	0.28	0.305	0.455	0.49	0.515	0.375	0.4	0.32	0.395	0.345	0.45	0.47	0.345	0.475
scaffold241_len1756033_cov69_65000_66016-Ammotragus.lervia	0.99	1.09	1.205	1.035	1.055	1.03	1.015	1.09	1.11	0.94	1	1.09	0.855	1.065	1.215	0.92	1.495	1.07	0.785	0.97	1.185	1	1.355	1.095	1.095	1.25	1.01	0.885	1.01	1.42	1.18	1.2	1	1.145	0.815	0.94	0.865	1.01	0.73	1.995	1.055	1.215	1.455	1.365	1.21	1.46	1.055	1.16	1.26
scaffold2412_len2672664_cov72_1953000_1954000-Ammotragus.lervia	0	0	0	0	0	0	0	0	0	0.035	0	0	0	0	0	0	0	0	0	0	0.01	0.78	0	0	0.08	0	0	0	0.905	0	0.185	0	0	0.675	0.545	0	0	0	0.49	1.07	0	0	0	0	0	0	0	0	0
scaffold2412_len2672664_cov72_2661000_2662000-Ammotragus.lervia	0.33	0.335	0.04	0.32	0.015	0.645	0.015	0.335	0.34	0.01	0.04	0.385	0	0.59	0.005	0.365	0.015	0.71	0.01	0.035	0.895	0.845	0.025	0	0.015	0.88	0.855	0.865	0.415	0.025	0.025	0.025	0.01	0.94	0.025	0	0.015	0.82	0.015	0.04	0.395	2.855	1.11	0.33	0.005	0.01	0.67	2.735	0.005
scaffold2413_len225596_cov65_135000_135513-Ammotragus.lervia	0	0	0	0	0	0.8	0	0	0	0.67	0	0	0	2.14	0	0	0	0	0	0	0	0	0	0	0	0	0	2.44	0	0	0	5.27	0	0	0	0	3.05	0	0	0.74	0	2.85	0	0	0	2.93	0	0	0
scaffold2414_len391099_cov64_184513_185000-Ammotragus.lervia	0.92	0	0	0	0	0	0.89	0.75	2.8	5.01	2.87	0	0	0	0	3.9	10.28	0	0	0	0	0	0	0	0	0	0	5.68	0	0	0	0	0	0	0	0	0	0	14.78	0	0	0	0	0	3.88	0	0	0	0
scaffold2414_len391099_cov64_52362_53000-Ammotragus.lervia	0	0.63	0	1.76	0.6	0	1.11	0.63	0	0	0.6	0	0	0	0.64	0	0	1.3	6.42	0	1.66	1.61	0	0	8.78	0	0	0	0	0	1.62	0	0	0	0	14.17	0	0	1.55	0	0	0	0	0	1.41	1.8	1.29	0	0
scaffold241776_len528_cov33_0_521-Ammotragus.lervia	0	0	0	0	0	0	0	0	0.88	0	0	0	0	0	0	0	0	0	0	0	0	0	0	0	0	0	0	0	0	0	0	0	0	0	0	0	0	0	0	0	0	0	0	0	0	0	0	0	0
scaffold242_len429448_cov68_191000_191400-Ammotragus.lervia	0	0	0	0	0	0	1.24	0	1.08	0	0	0	0	0	0	0	0	0	0	0	0	0	0	0	0	0	0	0	0	0	0	0	0	0	0	0	0	0	0	0.75	0	0	0	0	0	0	0	0	0
scaffold242066_len913_cov22_0_454-Ammotragus.lervia	0	0	0	0	0	0	0	0	0	0	0	0	0	0	0	0	0	0	0	0	0	0	0	0	0	0	0	0	0	0	0	0	0	0	0	0	0	0	0	0	0	0	0	0	0	0	0	0	0
scaffold2422_len966742_cov71_720460_721000-Ammotragus.lervia	0	0	0	0	0	0	0	0	0.32	0	0	0	0	0	0	0	0	0	0	0	0	0	0	0	0	0	0	0	0	0	0.8	0	0	0	0	0	0.8	0	0	1.42	0	0	0	0.34	0	0.9	0	0	0
scaffold2423_len694029_cov70_383000_384000-Ammotragus.lervia	0	0.01	0	0	0	0	0	0	0.005	0	0	0	0	0	0	0.005	0	0	0	0	0	0	0	0	0	0	0	0	0	0	0	0	0	0	0	0	0	0	0	0.345	0	0	0.815	0	0	0	0	0	0
scaffold2428_len382563_cov69_339000_340000-Ammotragus.lervia	0	0	0	0	1.515	0.34	0	0.535	1.16	0	0.01	0	0.585	0	0	0	0	0	1.495	1.68	0	0	0	0	0	2.38	3.875	1.55	0	0	1.72	0.92	0	0	0.77	0	0	0.015	0.03	0	0	0	0	0	0	0	0.88	0	0
scaffold2428_len382563_cov69_368841_370000-Ammotragus.lervia	0	0	0	0	0	0.4	0	0	0	0	0	0	0	0	0	0.35	0	0	0	0	0	0	0.26	0	0	0	0	0	0	0	0	0	0	0	0	0	0	0	0	0	0	0	0	0	0	0	0.32	0	0
scaffold2428_len382563_cov69_75198_75845-Ammotragus.lervia	0	0	0	0	0	0	0	0	0	0	0	0	0	0	0	0	0	0	0	0	0	0	0	0	0	0	0	0	0	0	0	0	0.69	0	0	0	0	0	0	1.06	0	0	0	0	0	0.9	0	0	0
scaffold2429_len290757_cov73_144000_145000-Ammotragus.lervia	0	0.005	0.125	0	0.065	0.145	0.005	0.085	0	0	0	0	0.115	0	0	0.42	0	0	0.13	0.14	0	0	0	0	0	0.1	0.245	0.16	0	0	0.175	0.07	0	0	0.075	0	0	0.11	0.255	0	0	0	0	0	0	0	0.175	0	0
scaffold2429_len290757_cov73_161000_162000-Ammotragus.lervia	0	0	0.705	0	0.105	0.445	0	0.07	0	0.045	0.065	0.055	0.095	0	0.44	0.59	0.335	0.22	0.15	0.205	0	0	0.01	0	0	0.035	0.195	0.085	0.025	0	0.055	0.065	0	0	0.065	0	0	0.115	0.22	0.315	0.08	0.01	0	0.01	0	0	0.2	0	0
scaffold2429_len290757_cov73_178000_180007-Ammotragus.lervia	0.015	0.02	0.385	0.025	0.015	0.44	0.02	0.03	0	0	0	0.025	0	0.72	0.03	0.33	0.015	0.445	0	0	0	0	0.025	0.025	0.01	0.01	0.31	0.015	0.41	0.015	0.385	0.015	0.01	0	0	0	0	0	0	0.41	0.115	0.01	0.015	0.02	0.285	0.03	0	0	0.495
scaffold2429_len290757_cov73_181000_182000-Ammotragus.lervia	0.54	1	0.95	0.5	0.45	1.125	0.475	0.91	0.88	0	0.475	1.26	1.23	1.11	0.545	1.09	0.035	0.615	0.43	0.85	0.95	0	0.03	0.025	0.535	0.935	1.02	0.99	0.81	0.995	1.055	1.09	0.455	0.925	0.335	0.45	0.475	1.26	0.79	2.15	0.715	0.02	0.595	0.04	1.295	0.62	0.9	0.5	0.72
scaffold2429_len290757_cov73_194585_195000-Ammotragus.lervia	5.53	0.88	1.64	1.52	0	2.97	0	3.01	0.93	0	1.43	2.85	0.8	5.04	1.9	0	0	0	3.02	8.25	0	0	0	0	14.14	11.83	17.81	2.84	3.75	4.79	0	0	5.05	8.62	10.63	0	5.75	6.31	8.87	3.53	2.14	0	5.56	0	5.83	6.61	13.27	6.95	2.9
scaffold2429_len290757_cov73_43000_44000-Ammotragus.lervia	0.015	0.03	0.025	0.055	0.01	0.02	0.025	0	0.02	0.025	0.02	0.035	0.02	0.025	0.005	0	0	0.03	0.03	0.01	0	0	0.035	0	0.01	0	0	0	0	0.02	0	0	0	0.02	0.02	0	0.025	0.025	0	0.01	0.02	0.005	0.01	0.005	0	0.02	0	0	0
scaffold2429_len290757_cov73_44998_47002-Ammotragus.lervia	0	0	0.04	0.03	0	0.07	0	0	0	0.02	0	0	0	0	0.03	0.06	0	0	0	0	0	0	0	0	0	0	0	0	0	0.03	0	0.08	0	0.06	0	0	0	0	0	0.03	0.01	0	0	0	0.04	0	0.01	0	0
scaffold2429_len290757_cov73_48995_51257-Ammotragus.lervia	0	0	0.13	0.07	0	0.27	0	0	0	0.14	0	0	0	0	0.06	0.2	0	0	0	0	0	0	0	0	0	0	0	0.21	0	0.21	0	0.15	0	0.11	0	0	0	0.15	0	0.1	0.14	0	0	0	0.18	0	0.13	0	0
scaffold2429_len290757_cov73_54000_55000-Ammotragus.lervia	0	0	0	0.015	0	0	0	0	0	0	0	0	0	0	0.01	0	0	0	0	0	0	0	0	0	0	0	0	0	0	0	0	0	0	0	0	0	0	0	0	0	0	0	0	0	0	0	0	0	0
scaffold2429_len290757_cov73_55981_60003-Ammotragus.lervia	0	0	0	0	0	0	0	0	0	0	0	0	0	0	0	0	0	0	0	0	0	0	0	0	0	0	0	0	0	0	0	0	0	0	0	0	0	0	0	0	0	0	0	0	0	0	0	0	0
scaffold2434_len395641_cov72_228997_229416-Ammotragus.lervia	0.29	0	0.26	0.64	0	0	0	0	0	0.45	0.18	0	0	0	0.43	0	0.2	0	0.33	0	0	0	0	0	0	0	0	0	0.32	0	0	0	0	0	0	0	0	0	0	0.41	0.13	0	0	0.05	0	0	0.1	0	0
scaffold2436_len1208678_cov65_959000_959569-Ammotragus.lervia	1.52	8.14	7.25	6.81	6.03	7.53	3.29	4.09	7.02	5.53	1.49	1.9	0.76	1.34	0.85	1.88	1.78	7.01	0	0	0	2.93	2.81	0	5.66	0	2.24	2.84	6.25	0	0	2.18	9.46	0	0	0	0	5.31	0	8.48	2.29	3.95	6.59	5.28	6.06	3.3	7.03	7.11	0
scaffold2438_len553711_cov70_236254_237146-Ammotragus.lervia	0	0	0	0	0	0	0	0	0	0	0	0	0	0	0	0	0	0	0	0	0	0	0	0	0	0	0	0	0	0	0	0	0	0	0	0	0	0	0	0	0	0	0	0	0	0	0	0	0
scaffold245012_len693_cov21_single_0_693-Ammotragus.lervia	0	0	0	0	0	0	0	0	0	0	0	0	0	0	0	0	0	0	0	0	0	0	0	0	0	0	0	0	0	0	0	0	0	0	0	0	0	0	0	0	0	0	0	0	0	0	0	0	0
scaffold2451_len661810_cov68_130000_131000-Ammotragus.lervia	0	0.435	0.01	0.94	0.03	0.01	1.31	1.265	0.465	0.36	1.59	0.435	0.84	0	0.015	0.005	0.02	0.055	0.01	0	0.01	0	0	3	0	0.01	1.305	0	0	0.01	0.03	0	0	0	0.02	0	1.41	0	0.01	0	0.015	0.005	0	0	0.005	0.015	0.005	0	0
scaffold2452_len488749_cov67_405773_406298-Ammotragus.lervia	0	1.11	0	0	0	0	0	0	0	0	0	0	0	0.99	0	0	0	0	0	0	0	0	0	0	0	0	0	0	0	0	0	0	0	0	0	0	0	0	0	0	0	0	0	0	0	0	0	0	0
scaffold2452_len488749_cov67_461555_462000-Ammotragus.lervia	0	0	0	0	0	0	0	0	0	0	0	0	0	0	0	0	0	0	0	0	0	0	0	0	0	0	0	0	0	0	0	0	0	0	0	0	0	0	0	0	0	0	0	0	0	0	0	0	0
scaffold2452_len488749_cov67_465996_467000-Ammotragus.lervia	0	1.11	0	0	0	0	0	0	0	0	0	0.66	0	0.925	0	0	0	0	0	0	0	0	0	0	0	0	0	0	0	0	0	0	0	0	0	0	0	0	0	0.355	0.005	0	0	0.72	0	0	0	0	1.695
scaffold24553_len732_cov93_0_678-Ammotragus.lervia	0.32	0.975	0	0.61	0	0.64	0.015	0.32	0.32	0.005	0.305	0	0	0.86	0	0	0.35	0	0	0.775	0	1.625	1.645	1.56	0	0.88	0.825	1.715	0	0	0.825	0.745	0	0	1.645	2.69	0	0.8	0.79	0	0.385	0	0.565	0.97	0.715	0	1.99	1.365	0
scaffold24554_len741_cov72_0_543-Ammotragus.lervia	0.08	0.23	0.05	0.13	0.17	0.2	0.07	0.1	0.07	0.14	0.04	0.13	0.09	0.27	0.04	0.15	0.15	0.07	0.31	0.43	0.52	0.17	0.32	0.44	0.52	0.15	0.48	0.31	0.07	0.47	0.31	0.39	0.35	0.34	0.47	0.28	0.38	0.31	0.23	0.28	0.14	0.2	0.38	0.34	0.44	0.25	0.23	0.34	0.22
scaffold2457_len153141_cov73_111795_113000-Ammotragus.lervia	0.37	0.13	0.76	0.22	0.25	0.41	0.05	0.28	0.29	0.86	0.22	0.19	0.45	0.15	0.25	0.44	0.17	0.13	0	0.26	0.21	0.1	0.16	0.21	0	0	0.13	0	0.11	0.24	0.34	0.24	0.37	0	0.31	0	0.16	0.37	0.39	0.28	0.19	0	0.19	0.01	0.2	0.37	0.17	0.03	0.24
scaffold2457_len153141_cov73_23384_24000-Ammotragus.lervia	0.38	0.39	0.17	0.19	0.24	0	0.28	0.39	0	0.29	0	0.21	0.19	0.17	0.13	0.47	0.42	0.23	0.23	0.17	0.4	0.17	0.41	0.1	0	0.18	0.25	0.6	0.04	0.24	0.16	0.15	0.34	0.13	0.06	0	0.13	0.35	0.22	0.71	0.2	0.07	0	0	0.1	0.23	0.27	0.17	0.11
scaffold2457_len153141_cov73_51997_52659-Ammotragus.lervia	0.16	0	0.13	0	0	0.05	0	0.12	0.06	0.25	0	0	0.17	0	0.13	0.07	0.06	0	0	0.07	0.06	0	0.03	0	0	0	0.03	0	0	0.19	0	0	0.23	0	0	0	0	0	0.03	0	0.07	0	0.08	0	0	0	0	0	0
scaffold2457_len153141_cov73_53995_55761-Ammotragus.lervia	0.41	0.005	0.275	0	0.005	0.09	0	0.05	0.16	0.495	0	0	0.235	0	0.105	0.1	0.12	0	0	0.14	0.05	0	0.11	0	0.01	0	0.255	0	0	0.225	0	0	0.26	0	0	0	0	0	0.11	0	0.19	0	0.095	0	0	0	0	0	0
scaffold2457_len153141_cov73_70000_71003-Ammotragus.lervia	0.935	0.065	0.33	0.085	0.355	0.1	0.4	0	0.52	0.08	0.175	0.03	0.2	0.03	0.35	0.415	0	0.445	0.165	0.025	0.17	0	0.055	0.055	0	0.065	0.04	0.015	0.115	0.24	0.035	0.035	0	0	0.055	0	0.04	0	0.01	0	0.045	0.075	0	0.38	0.37	0.1	0.095	0.08	0.2
scaffold2457_len153141_cov73_80484_81010-Ammotragus.lervia	88.42	11.42	28.66	10.66	20.33	11.89	29.32	0.75	46.72	18.8	32.95	15.18	31.37	12.24	36.13	37.03	0	33.02	181.04	19.24	18.37	2.85	42.6	53.41	0	20.69	92.03	8.53	13.74	45.52	30.93	22.89	0	0	26.57	0	60.36	3.15	35.47	0	16.05	26.24	0	52.68	58.27	99.13	84.9	57.91	52.21
scaffold2457_len153141_cov73_94000_94782-Ammotragus.lervia	0.85	0	0	0	0.01	0	0	0	0	0.01	0	0	0	0	0	0	0	0	0	0	0	0	0	0	0	0	0	0	0	0	0	0	0	0	0	0	0	0	0	0	0	0	0	0	0	0	0	0.01	0
scaffold2457_len153141_cov73_95861_96378-Ammotragus.lervia	0.54	0.01	0	0.03	0.02	0	0.04	0.02	0.04	0.02	0	0	0	0.02	0	0	0	0.01	0	0	0	0	0	0	0.02	0	0.02	0	0.01	0	0	0	0	0	0	0.02	0	0.03	0	0.07	0	0	0.01	0	0	0	0.01	0	0
scaffold2457_len153141_cov73_98583_99003-Ammotragus.lervia	35.17	0	0	0	0	0	0	0	0	0.65	0	0	0	0	0.88	0	0	0	0	0	0	0	0	0	0	0	0	0	0	0	0	0	0	0	0	2.97	0	0	0	0	0	0	0	0	0	0	0	0	0
scaffold2462_len575432_cov70_272124_273000-Ammotragus.lervia	0.5	0.555	1.41	0.505	0.01	0.975	0.57	0.93	0.02	0.02	0.01	0.02	1.015	0	0.495	0.615	1.6	0.02	0.03	0	0	0	0	0	0.035	0.015	0	0	1.425	0.015	0	0	0	0.03	0	0	1.95	0.015	0	0.01	1.39	0	0	0	0	0	0	0	0
scaffold2462_len575432_cov70_456993_457681-Ammotragus.lervia	0	0	0.005	0.005	0	0	0	0	0.545	0	0	0	0	0	0	0	0	0	0	0	0	0	0	0	0	0	0	0	0	0	0	0	0	0	0	0	0	0	0	0	0	0	0	0	0	0	0	0	0
scaffold247_len76325_cov74_14997_16000-Ammotragus.lervia	0.04	1.16	0.385	0.825	0.04	0.735	0	0.35	0	1.025	0.02	0	0.81	0.39	0	0	1.135	0.03	0	0.035	0.255	0	0.01	1.215	0.035	0	0.47	0.015	0.365	0	0.82	0	0	0	0.765	0	0	0	0	0.06	0.015	0	0	0.295	0.285	0	0	0.315	0.35
scaffold2471_len936652_cov73_153852_154287-Ammotragus.lervia	0.69	1.16	0.82	0.37	1.54	1.16	0.43	2.01	1.26	1.03	2.15	2.15	1.12	0.71	2.75	0	2.01	1.42	0	1.82	1.68	0.81	1.87	0.75	1.83	0	4.76	0.96	4.1	1.66	0.8	0	0	0.82	0.87	0	0	0	0.91	3.3	4.29	3.91	0	0.75	1.37	3.38	1.68	0.67	2.4
scaffold2471_len936652_cov73_662000_663253-Ammotragus.lervia	0.02	0	0.17	0	0.01	0.01	0.23	0.02	0.39	0.03	0.21	0.01	0.2	0.24	0	0.18	0.01	0	0.1	0.41	0.16	0.19	0.02	0.18	0.02	0	0.23	0	0.03	0.52	0.24	0.27	0	0.32	0.15	0.05	0.16	0.34	0.34	0.3	0.01	0.14	0.01	0.02	0.17	0.14	0.28	0	0.04
scaffold2471_len936652_cov73_819000_820000-Ammotragus.lervia	0.02	0.01	0.8	0	0.27	0.525	0.295	0	0	0.49	0.56	0	0.29	0.25	0	0.3	0	0.305	0	0	0	0	0	0	0	0	0	0	0	0.01	0	0	0	0	0	0	0	0	0	0.49	0	0	0	0	0	0	0	0.645	0
scaffold2473_len298139_cov73_19936_20374-Ammotragus.lervia	0	0	0	0	0	0	0	0	0.81	0	0	0	0	3.34	1.98	0	3.25	0	0	0	0	0	0	0	0	0	0	0	0	0	0	0	0	0	0	0	0	0	0	0	0	0	0	0	0	0	0	0	0
scaffold2474_len1023565_cov71_680992_681566-Ammotragus.lervia	0	0	0	0	0	0	0	0	0	0	0	0	0	0.5	0	0	0	0	0	0	0	0	0	0	0	0	0	1.29	0	0	0	0	0	0	0	0	0	0	0	0	0	0	0	0	0	0	0	0	0
scaffold2479_len87108_cov65_16000_16615-Ammotragus.lervia	0.35	0	0	0.73	0	0	0	0	0	0.34	0	0	0	0	0	0	0	0	1.53	0	0	0	0	0	0	0	0	0	0.51	0	0	0	0	0.82	0	0	0	0	0	0.41	0	0	0	0	0	1.13	0	1.35	0
scaffold248263_len697_cov21_0_698-Ammotragus.lervia	0	0	0	0	0	0	0	0	0	0	0	0	0	0	0	0	0	0	0	0	0	0	0	0	0	0	0	0	0	0	0	0	0	0	0	0	0	0	0	0	0	0	0	0	0	0	0	0	0
scaffold2485_len512375_cov65_288000_289000-Ammotragus.lervia	0.005	0.015	0.01	0	0.015	0.02	0.03	0.01	0	0	0	0.735	0	0	0.41	0	1.035	0	1.02	0.02	0.015	0	0	0	0	0.035	0	0	0.01	0.01	0	0	0	0	0	0	0.025	0.025	0	0	0	0	0.02	0	0.01	0.02	0	0.01	0
scaffold2485_len512375_cov65_447000_447521-Ammotragus.lervia	0.84	22.62	13.1	0	2.76	9.58	7.93	1.61	7.69	12.16	21.12	9.35	8.03	15.24	16.61	11.92	13.95	7.36	11.06	11	22.81	6.22	13.96	0	6.79	5.91	5.31	0	10.14	2.87	5.58	0	18.02	12.97	0	19.63	0	0	20.1	1.51	11.56	27.85	15.96	2.41	18.48	21.09	35.42	0	21.75
scaffold2491_len253318_cov43_3000_3856-Ammotragus.lervia	0	0.005	0	0	0	0	0	0	0	0.52	0	0	0	0	0	0	0.62	0	0	0	0	0	0	0	0	0.77	0	0	0	0	0	0	0	0	0	0	0	0	0	0.475	0	0.755	0	0	0	0	0	0	0
scaffold249479_len534_cov77_0_543-Ammotragus.lervia	0	0	0	0	0	0	0	0	0	0	0	0	0	0	0	0	0	0	0	0	0	0.44	0	0	0	0	0	0	0	0	0	0	0	0	0	0	0	0	0	0	0	0	0	0	0	0	0	0	0.63
scaffold2497_len2286691_cov69_1774000_1775069-Ammotragus.lervia	0	0	0	0	0	0	0	0	0	0	0	0	0	0	0	0	0	0	0	0	0	0	0	0	0	0	0	0	0	0	0	0	0	0	0	0	0	0	0	0	0	0	0	0	0	0	0	0	0
scaffold2497_len2286691_cov69_1907000_1908000-Ammotragus.lervia	0.11	0.03	0.06	0.135	0.175	0.025	0.025	0.15	0.02	0.01	0.125	0.015	0.135	0.03	0.075	0.115	0.035	0.2	0	0.03	0	0	0	0.025	0	0	0.085	0.03	0.03	0	0.02	0	0.115	0	0.025	0.175	0.05	0.03	0.02	0.085	0.015	0.005	0.005	0.005	0.01	0.095	0.105	0	0.015
scaffold2497_len2286691_cov69_1954320_1955000-Ammotragus.lervia	0.17	0.16	0.17	0.1	0.29	0.11	0.27	0.08	0.03	0.04	0.07	0.21	0.13	0.18	0.25	0.09	0.26	0.07	0.33	0.08	0.14	0	0	0.14	0.17	0.05	0.06	0.03	0.16	0.16	0.2	0.15	0.21	0.13	0.03	0	0.13	0.11	0.02	0.29	0.12	0.08	0.05	0.02	0.01	0.04	0	0.01	0.03
scaffold2497_len2286691_cov69_65536_66000-Ammotragus.lervia	0	0	0	0	0	0	0	9.96	0	0	0	0	13.51	0	0	0	0	18.39	0	0	23.31	0	0	0	28.51	26.55	16.82	0	9.3	27.95	0	3.51	15.93	14.89	11.22	0	0	11.22	0	0	11.06	0	11.82	0	0	0	0	0	0
scaffold2499_len1512166_cov71_957520_958000-Ammotragus.lervia	0	0	0	0	0	0	0	0	0	0	0	0	0	0	0	0	0	0	0	0	0	0	0	0	0	0	0	0	0	0	0	0	0	0	0	0	0	0	0	0	0	0	0	0	0	0	0	0	0
scaffold25028_len1420_cov76_1000_1420-Ammotragus.lervia	0	0	0	0	0	0	0	0	0	0	0	0	0	0	0	0	0	0	0	0	0	0	0	0	0	0	0	0	0	0	0	0	0	0	0	0	0	0	0	0.66	0	0	0	0	0	0	0	0	0
scaffold25079_len31412_cov34_25502_26000-Ammotragus.lervia	0	0	0	0.37	0.77	0.39	0.43	2.01	0	2.4	2.15	0	1.12	0.71	0	0	1.01	1.42	0	3.63	0	0	0.94	0.75	1.83	0	0	0	1.02	0	0	0	0.87	0.82	0.87	0	0	0.92	0	0.82	0.95	0	0	0.37	0.69	0	0	0.67	0.8
scaffold2508_len1004967_cov72_802000_802407-Ammotragus.lervia	3.82	2.15	1.83	2.96	1.93	2.82	2.16	0.89	2	5.1	0	3.68	0	0	0	0	2.07	0	0	0	4.59	0	0	7.73	0	6.48	8.07	6.6	5.63	0	3.87	2.95	4.8	0	0	0	0	0	6.28	2.66	2.72	0	3.14	2.93	0	4.27	6.11	0	0
scaffold2508_len1004967_cov72_824000_824461-Ammotragus.lervia	0.36	0.18	0	0	0	0	0	0	0.37	0	0	0	0	0	0	0	0	0	0	0	1.02	0	0	0	0	0	0	0	0	0	0	0	0	0	0	0	0	0	0	0.27	0	0	0	0	0	0	0	0	0
scaffold2513_len276046_cov72_252000_252530-Ammotragus.lervia	0	1.85	0	0.76	0	0	0	0	0	0	0	0	0	2.29	1.08	4.22	0.78	0	0	0	0	0	0	0	0	0	0	0	0	0	0	0	0	0	0	0	0	0	0	0	0	1.55	0	2.59	0	0	0	0	0
scaffold25193_len411_cov78_0_412-Ammotragus.lervia	0.26	0.31	0.12	0.09	0.16	0.12	0.17	0	0.4	0.21	0.18	0.23	0.11	0.13	0.44	0.02	0.22	0.23	0.27	0	0.11	0	0.41	0.11	0.08	0.15	0.04	0.08	0	0.11	0	0	0.38	0	0	0.22	0	0	0.04	0	0	0	0.14	0	0.09	0.12	0.19	0.06	0
scaffold2527_len395980_cov72_36496_37002-Ammotragus.lervia	1.18	0	0	0.93	0	0	0	0	0	1.55	0.89	1.26	0	0	0	0	0	1.11	0	0	0	0	0	0	0	0	0	0	0	0	0	0	0	0	0	0	0	0	0	0	0	0	0	1.19	0	0	0	0	2.9
scaffold2530_len1223253_cov71_1171852_1172634-Ammotragus.lervia	0	0	0	0	0	0	0	0	0	0	0	0	0	0	0	0.005	0	0	0	0	0	0	0	0	0	0	0	0	0	0	0	0	0	0	0	0	0	0	0	0.38	0	0.005	0	0	0	0	0	0	0
scaffold2530_len1223253_cov71_54000_54600-Ammotragus.lervia	0	0	0.18	0.05	0	0.05	0.21	0.04	0	0	0.15	0.06	0.09	0	0	0	0.27	0	0	0	0	0.08	0	0	0	0.09	0	0	0.11	0.09	0	0	0	0	0.09	0	0.09	0.09	0	0.69	0.28	0	0.08	0.14	0.05	0	0	0.05	0.05
scaffold2531_len3184193_cov73_1587000_1588000-Ammotragus.lervia	0.375	0.39	0.5	0.565	0.565	0.415	0.36	0.495	0.41	0.51	0.395	0.585	0.55	0.585	0.44	0.59	0.375	0.415	0.37	0.58	0.67	0.695	0.555	0.38	0.625	0.44	0.44	0.71	0.645	0.615	0.505	0.515	0.315	0.405	0.36	0.71	0.615	0.48	0.585	1.11	0.685	0.295	0.325	0.355	0.285	0.275	0.5	0.385	0.265
scaffold2532_len2091923_cov69_1748463_1749000-Ammotragus.lervia	0	0.82	0	0	0	0	3.37	1.19	1.79	1.95	0	1.66	0.77	0.7	0	3.69	0	2.94	0	0	0	0	0	0	0	0	0	0	2.5	0	0	0	0	0	0	2.97	0	0	0	4.9	1.08	1.12	1.53	0	0	0	0	4.34	0
scaffold2532_len2091923_cov69_1846998_1847418-Ammotragus.lervia	0	0	0	0	0	0	1.18	0.92	0	0	0	0	1.03	0.99	0	0	1.22	1.12	0	0	4.59	0	0	4.19	0	0	0	0	0	0	0	0	0	3.72	0	0	0	0	0	0.71	0	0	0	1.51	2.57	3.3	0	0	0
scaffold25329_len1051_cov36_0_1003-Ammotragus.lervia	0.035	0.115	0.15	0.095	0.12	0.43	0.13	0.115	0.07	0.16	0.125	0.06	0.085	0.2	0.11	0.12	0.145	0.035	0.36	0.38	0.615	0.41	0.555	0.365	0.555	0.47	0.31	0.78	0.03	0.595	0.345	0.33	0.4	0.57	0.4	0.39	0.36	0.165	0.39	0.155	0.08	0.395	0.49	0.415	0.54	0.48	0.475	0.73	0.37
scaffold254_len4685787_cov71_656580_657000-Ammotragus.lervia	0	0.9	0	0	0	0	0	0	0	0	0	0	0.78	0	0	0	0	0	0	0	0	0	0	0	0	0	0	0	0	0	0	0	0	0	0	0	0	0	0	0	0	0	0	0	0	0	0	0	0
scaffold25412_len730_cov110_0_718-Ammotragus.lervia	0.045	0.1	0.025	0.025	0.025	0.085	0.09	0.04	0.005	0.04	0.07	0.055	0.055	0.065	0.045	0.05	0.005	0.005	0.06	0.09	0.025	0.045	0.16	0.055	0.185	0.115	0.115	0.17	0.055	0.065	0.075	0.075	0.085	0.05	0.08	0.155	0.13	0.175	0.105	0.115	0.02	0.305	0.18	0.33	0.39	0.43	0.2	0.215	0.32
scaffold254287_len2072_cov68_0_426-Ammotragus.lervia	0	0	0.6	0	0	1.3	0.61	0	0.57	0	1.19	0	0.58	0	0	0.72	0	0.6	0	0	0	0	0	0	0	0	0	0	0	0	0	0	0	0	0	3.48	3.35	0	0	1	0	0	0	0	0	0	0	0	0
scaffold2543_len1451407_cov71_194429_195003-Ammotragus.lervia	1.08	0.96	0.99	0	2.81	0	0	0.87	0	0	2.71	1.21	1.06	0	1.07	4.34	0	2.22	0	0	0	0	0	0	0	0	0	0	0	0	0	0	0	0	0	0	0	0	0	1.55	0	1.87	0	0	0	0	0	0	0
scaffold2543_len1451407_cov71_285000_285728-Ammotragus.lervia	0	0	0	0	0	0	0	0	0	0	0	0	0	0	0	0.99	0	2.83	0	0	0	0	0	0	0	0	0	0	0	0	0	0	0	0	0	0	0	0	0	0	0	0	0	0	0	0	0	0	0
scaffold2543_len1451407_cov71_703000_703428-Ammotragus.lervia	0	0	0	0	0	0	0	0	0	0.67	0	0	0.73	0	0.92	0	0	0	0	0	0	0	0	0	0	0	0	0	0	0	0	0	0	0	0	0	0	0	0	1.47	0	0	0	0	0	0	0	0	0
scaffold25436_len1636_cov65_524_1000-Ammotragus.lervia	0	0	0	0	0	0	0	0	0	0	0	0	0	0	0	0	0	0	0	0	0	0	0	0	0	0	0	0	0	0	0	0	0	0	0	0	0	0	0	0	0	0	0	0	0	0	0	0	0
scaffold254429_len486_cov22_0_486-Ammotragus.lervia	0	0	0	0	0	0	0	0	0	0	0	0	0	0	0	0	0	0	0	0	0	0	0	0	0	0	0	0	0	0	0	0	0	0	0	0	0	0	0	0	0	0	0	0	0	0	0	0	0
scaffold255_len2535505_cov70_1048996_1050000-Ammotragus.lervia	0.425	0	0	0	0	0	0	0	0.965	0	0.465	0	0	0	0	0	0	0	0	0	0	0	0	0	0	0	0	0	0.73	0	0	0	0	0	0	0	0	0	0	0	0	0	0	0	0	0	0	0	0
scaffold255_len2535505_cov70_138999_139453-Ammotragus.lervia	0.91	0	0	1.6	0	0	0.96	0.73	0	0.67	0	0	0	0	0	0	0	0	0	0	0	0	0	0	2.75	0	0	0	1.26	0	0	0	0	0	0	0	0	2.35	0	0	1.17	0	0	1.14	0	0	0	0	0
scaffold255_len2535505_cov70_2285000_2285444-Ammotragus.lervia	0.07	0.08	0.13	0.05	0.09	0.06	0.09	0.13	0.03	0.1	0.17	0.09	0.09	0.1	0.14	0.09	0.1	0.05	0.03	0	0	0.07	0.06	0	0.12	0	0.04	0	0.15	0.06	0.12	0	0.02	0.04	0.04	0	0.04	0.08	0.11	0.57	0.05	0.05	0.02	0.02	0.05	0.09	0.06	0.03	0.02
scaffold255_len2535505_cov70_617548_618000-Ammotragus.lervia	0	0	0	0.58	0	0	0	0	0	0	0	0	0	0	0	0	0	0	0	0	0	0	0	0	0	0	0	0	0	0	0	0	0	0	0	0	0	0	0	0	0	0	0	0.34	0	0	0	0	0
scaffold2550_len1250696_cov72_1109000_1109402-Ammotragus.lervia	0	0	0	0	0	0	0	0	0	0	0	0	0	0	0	0	0	0	0	0	0	0	0	0	0	0	0	0	0	0	0	0	0	0	0	0	0	0	0	0	0	0	0	0	0	0	0	0	0
scaffold25509_len2965_cov55_247_1227-Ammotragus.lervia	0	0	0	0	0	0	0	0	0	0	0	0	0	0	0	0	0	0	0	0	0	0	0	0	0	0	0	0	0	0	0	0	0	0	0	0	0	0	0	0	0	0	0	0	0	0	0	0	0
scaffold2551_len624282_cov72_603571_604000-Ammotragus.lervia	0.96	0	0	0	0	0	0	0	0	0	0	0	0	0.76	0	0	0	0	0	0	0	0	0	0	0	0	0	0	0	0	0	0	0	0	0	0	0	0	0	0	0	0	0	0	0	0	0	0	0
scaffold2555_len75247_cov71_52000_53004-Ammotragus.lervia	0.42	0.11	0	0.22	0.24	0	0.135	0.205	0.72	0.44	0.235	0.275	1.255	0.12	0	0.275	0.705	0.285	0	0	0	0	0	0	0	0	0	0	0.27	0	0	0	0	0	0	0	0	0	0	1.555	0	0.09	0	0	0	0	0	0	0
scaffold25563_len10281_cov50_0_3986-Ammotragus.lervia	0.025	0.205	0.13	0.195	0.12	0.455	0.135	0.105	0.07	0.15	0.1	0.04	0.11	0.245	0.08	0.1	0.13	0.045	0.99	0.93	1.105	0.985	1.03	0.805	0.875	0.745	0.73	1.065	0.07	0.57	0.66	0.615	0.735	0.72	0.795	0.945	0.625	0.685	1.01	0.175	0.17	1.16	1.33	0.99	1.17	1.8	0.825	1.295	0.765
scaffold25563_len10281_cov50_5081_9960-Ammotragus.lervia	0.07	0.155	0.09	0.12	0.09	0.535	0.12	0.06	0.065	0.13	0.04	0.06	0.07	0.16	0.09	0.055	0.125	0.07	0.315	0.4	0.31	0.315	0.225	0.205	0.265	0.255	0.23	0.23	0.07	0.285	0.26	0.26	0.26	0.25	0.235	0.295	0.23	0.22	0.265	0.18	0.16	0.83	0.79	1.005	0.89	1.075	0.66	0.89	0.63
scaffold25588_len112343_cov21_109373_112373-Ammotragus.lervia	0	0	0	0	0	0	0	0	0	0	0	0	0	0	0	0	0	0	0	0	0	0	0	0	0	0	0	0	0	0	0	0	0	0	0	0	0	0	0	0	0	0	0	0	0	0	0	0	0
scaffold25588_len112343_cov21_3000_4000-Ammotragus.lervia	0	0	0	0	0	0	0	0	0	0	0	0	0	0	0	0	0	0	0	0	0	0	0	0	0	0	0	0	0	0	0	0	0	0	0	0	0	0	0	0	0	0	0	0	0	0	0	0	0
scaffold256_len1818195_cov71_1768000_1768466-Ammotragus.lervia	0	0	0	0.98	0	1.03	0	0	0	0	0	0	2.11	0	0	1.45	0	0	0	0	0	0	0	0	0	0	0	0	1.59	0	0	0	0	0	0	0	0	10.63	0	1.55	4.19	0	0	1.77	3.22	4.66	0	0	0
scaffold256_len1818195_cov71_225000_225426-Ammotragus.lervia	0.44	0	0	0	0.43	0	0	0	0	0	0	0	0	0	0	0	0	0	0	0	0	0	0	0	0	0	0	0	0.63	0.94	0	0	0	0	0	0	0	0	0	1.33	1.01	0	0	0	0	0	0	0	0
scaffold256_len1818195_cov71_907000_908009-Ammotragus.lervia	0.445	0.01	0.42	1.41	0	0.01	0.445	2.05	0.485	0.385	0.93	0.59	0.51	0	0	0	0.47	0.545	0	0	0.02	1.565	1.755	1.745	3.42	1.49	0	0	0.005	0	1.405	0	1.81	1.63	2.56	2.825	0	5.06	0	0.395	0	0.745	2.005	0.615	3.975	0	4.105	0	7.275
scaffold256_len1818195_cov71_966000_966886-Ammotragus.lervia	0.31	0.25	0.22	0.23	0.26	0.19	0.26	0.21	0.31	0.25	0.41	0.2	0.27	0.42	0.23	0.4	0.24	0.39	0.26	0.35	0.29	0.18	0.32	0.22	0.48	0.2	0.4	0.36	0.15	0.33	0.36	0.43	0.33	0.3	0.45	0.19	0.15	0.2	0.34	0.15	0.2	0.16	0.23	0.23	0.28	0.21	0.14	0.15	0.24
scaffold2562_len40621_cov65_0_1005-Ammotragus.lervia	0.125	0.585	0.535	0.785	0.125	0.34	0.215	0.58	0.245	0.39	0.24	0.43	0.255	0.33	0.145	0.125	0.105	0.36	0.165	0.4	0	0.02	0.16	0.04	0.085	0.21	0.075	0	0.11	0.225	0.01	0.145	0.25	0.01	0.01	0.11	0.075	0.06	0	0.155	0.245	0.29	0.235	0.06	0.245	0.24	0.11	0.355	0.25
scaffold2564_len585015_cov68_299000_299498-Ammotragus.lervia	0	0	0	0	0	0	0	0	0	0	0	0	0	0	0	0	0	0	0	0	0	0	0	0	0	0	0	0	0	0	0	0	0	0	0	0	0	0	0	0	2.51	0	0	0	0	0	0	0	0
scaffold25768_len4429_cov37_0_4273-Ammotragus.lervia	0.13	0.47	0.2	0.25	0.16	0.7	0.19	0.13	0.22	0.26	0.24	0.13	0.09	0.42	0.15	0.16	0.15	0.12	0.53	0.89	0.64	0.25	0.77	0.4	0.42	0.46	0.36	0.37	0.24	0.48	0.41	0.45	0.34	0.57	0.77	0.53	0.28	0.38	0.45	0.4	0.32	0.98	0.96	1.11	1.48	1.61	0.84	0.88	0.53
scaffold2581_len4078541_cov72_2808497_2809000-Ammotragus.lervia	0.15	0.25	0.4	0.39	0.08	0.15	0.25	0.03	0.12	0.29	0.04	0.05	0.11	0.22	0.09	0.09	0.04	0.13	0.07	0	0	0	0.15	0	0	0	0	0.08	0	0	0	0	0	0	0.07	0	0	0.07	0	0.22	0.17	0.21	0.06	0.04	0	0	0.07	0.04	0.04
scaffold2581_len4078541_cov72_3161999_3162436-Ammotragus.lervia	1.97	1.1	1.1	0	3.2	0	2.09	0	0	0	0	1.31	1.1	0	2.58	1.27	2.21	0	0	4.42	0	0	0	0	0	0	2.97	0	0	10.06	0	4.35	0	0	0	0	0	3.74	0	0	0	1.71	0	4.33	0	0	0	0	0
scaffold2581_len4078541_cov72_3861996_3862470-Ammotragus.lervia	1.18	1.03	0	0	0	0.91	1.09	1.02	0.97	0.78	0	3.77	0	3.76	0	1.09	0	0	0	0	0	2.62	0	3.47	0	0	0	0	1.72	3.05	0	2.86	0	0	0	2.66	0	2.66	3.24	1.37	0	0	0	3.57	0	0	2.29	0	0
scaffold2583_len1464034_cov72_979722_981000-Ammotragus.lervia	0	0	0.27	0	0.23	0	0.26	0.23	0	0	0	0	0.45	0	0	0	0	0.31	0	0	0	0	0	0	0	0	0	0	0	0	0	0	0	0	0	0	0	0	0	0	0	0	0	0	0	0	0	0	0
scaffold2589_len469747_cov72_342000_343000-Ammotragus.lervia	0.165	0.05	0	0.25	0.15	0.1	0.11	0.055	0.06	0.45	0.16	0.055	0.095	0.1	0	0.44	0.11	0.12	0.095	0	0.095	0	0.305	0.095	0	0	0	0	0	0	0.735	0	0.1	0	0.1	0	0.405	0.1	0	0.355	0.15	0.105	0	0.055	0.05	0.085	0.22	0.055	0
scaffold259_len877695_cov65_178491_179003-Ammotragus.lervia	0.46	0	0	0.51	3.34	1.11	1.78	0	1.66	1.02	1.12	0	0	0	0.61	0.68	0	0	0	0	0	0	0	1.57	0	0	0	0	0	0	0	0	0	0	0	0	0	0	0	0	0.78	0	0	0	0	0	1.4	0	1.75
scaffold259_len877695_cov65_90999_91440-Ammotragus.lervia	10.04	2.58	9.58	8.58	3.52	4.47	8.86	5.97	6.67	5.64	10.92	6.93	9.34	4.66	5.17	6.96	4.28	7.14	4.53	7.63	0	0	0	0	7.41	4.68	2.52	4.45	2.2	0	2.14	0	0	8.38	0	5.71	0	2.73	2.34	5.1	3.98	6.11	3.94	3.76	8.58	2.5	3.88	20.73	6.15
scaffold2590_len752484_cov70_453000_454000-Ammotragus.lervia	0.63	0.67	0.51	0.505	0.625	0.545	0.76	0.6	0.56	0.555	0.55	0.705	0.735	0.51	0.435	0.67	0.635	0.59	0.685	0.685	0.65	0.575	0.475	0.58	0.495	0.215	0.63	0.555	0.715	0.5	0.555	0.265	0.645	0.685	0.23	0.255	0.695	0.815	0.495	1.335	0.585	0.535	0.42	0.4	0.415	0.26	0.615	0.39	0.41
scaffold2590_len752484_cov70_64000_64531-Ammotragus.lervia	0	3.08	0	1.47	0.77	3.09	2.55	4.02	1.26	1.37	2.15	0.86	2.99	0	0	3.1	0.67	4.26	0	0	0	1.62	0	1.5	0	0	3.81	0	0	0	0	0	1.74	0	1.74	0	0	0	0	0.41	0	0	0	0	0	0	0	0	0
scaffold2591_len92986_cov66_80529_81294-Ammotragus.lervia	0.2	0	0	0.36	0	0.27	0.14	0	0	0.11	0	0.24	0.07	0.31	0	0.21	0.13	0.18	0	0.13	0	0.29	0.32	0	0.2	0	0	0.28	0	0.39	0.23	0.13	0.34	0.14	0	0	0	0	0	0.33	0.09	0	0	0	0.17	0.3	0.22	0	0
scaffold2593_len2033063_cov68_1902000_1902550-Ammotragus.lervia	0.23	0	0	0	0.07	0.07	0.24	0.07	0	0.07	0	0	0.2	0	0	0	0.08	0	0	0	0	0	0	0	0	0	0	0	0	0	0	0	0	0	0	0	0	0	0	0	0	0	0	0	0	0	0	0	0
scaffold259376_len473_cov35_0_446-Ammotragus.lervia	0	0	0	0	0	0	0	0	0	0	0	0	0	0	0	0	0	0	0	0	0	0	0	0	0	0	0	0	0	0	0	0	0	0	0	0	0	0	0	0	0	0	0	0	0	0	0	0	0
scaffold2594_len2866875_cov71_238000_239000-Ammotragus.lervia	0.23	0.095	0.34	0.05	0.19	0.105	0.215	0.175	0.32	0.22	0.225	0.2	0.075	0.12	0.16	0.195	0.205	0.24	0.23	0.315	0.205	0.26	0.105	0.265	0.165	0.22	0.445	0.31	0.13	0.17	0.17	0.14	0.255	0.18	0.285	0.2	0.205	0.235	0.32	0.19	0.22	0.34	0.14	0.275	0.18	0.27	0.255	0.195	0.325
scaffold2594_len2866875_cov71_2582983_2583696-Ammotragus.lervia	0.13	0.34	0.12	0.14	0.02	0	0	0.18	0.02	0.03	0.01	0.22	0.01	0.03	0.05	0.18	0.02	0.04	0	0.38	0	0.17	0	0	0	0	0	0	0.12	0	0.41	0.23	0	0.03	0	0	0	0.16	0.1	0	0.22	0.35	0.32	0.2	0.14	0	0.15	0	0
scaffold2595_len326916_cov71_2995_4000-Ammotragus.lervia	0.145	0.01	0.025	0.24	0.01	0.025	0.01	0.005	0.37	0.015	0.02	0.145	0.225	0.13	0.01	0.005	0	0.015	0.015	0.01	0.01	0.01	0.025	0.015	0.01	0.01	0.01	0.015	0	0.01	0.015	0.035	0	0.015	0.025	0	0.05	0.025	0.015	0.205	0	0.025	0	0.02	0.04	0	0.015	0.01	0.01
scaffold2604_len1741829_cov71_1483000_1483869-Ammotragus.lervia	0.375	0	0.35	0.3	0	0.3	1.04	0.56	1	0.315	0	0	0.885	0.46	0.78	0.365	0.32	0.995	0	0	0	0	0	0	0.415	0.395	0	0	0	0	0	0	0	0	0	0	0.415	0	0.845	0.41	0.205	0	0	0	0	0.46	0	0	0
scaffold2605_len2160737_cov72_1040257_1041000-Ammotragus.lervia	0.425	0.335	0	0	0	0	0	0.905	1.5	0	0	2.19	0	0	0	0	0.36	0	0	0	0	0	0	0.01	0	0	0	0	0	0	0	0	0	0	0	0	0	0	0	0.65	0	0	0	0	0	0	0	0	0
scaffold2605_len2160737_cov72_454000_454403-Ammotragus.lervia	0	0	0	0	0	0	0	0	0	0.74	0	0	0	0	0	0	0	0	0	0	0	0	0	0	0	0	0	0	0	0	0	0	0	0	0	0	0	6.96	0	0	0	1.63	0	0	0	0	0	0	0
scaffold2606_len119109_cov35_42591_43000-Ammotragus.lervia	0	0.99	0	0	0	0.84	0	0	0	0.75	0	0	0	0	1.74	0	0	0	0	0	0	0	2.35	0	0	0	0	0	0	0	0	0	0	0	0	2.66	0	0	0	0.73	0	3.11	2.21	0	0	0	0	0	2.82
scaffold2609_len563376_cov65_209465_210000-Ammotragus.lervia	0.92	0	0	0	0	0	0	0.75	0	0.63	0	0	0	0	0.95	0	0	0.87	0	2.75	0	0	0	0	0	0	0	0	0	0	0	0	0	0	0	0	2.87	0	0	1.41	0	1.19	0	0	0	3.3	2.65	0	0
scaffold2609_len563376_cov65_528524_529000-Ammotragus.lervia	5.02	16.8	0	0	0	0	6.64	0	0	0	0	0	0	0	0	5.96	0	0	0	0	0	0	0	0	0	0	0	0	0	0	2.14	0	0	0	0	0	0	0	0	0	0	0	2.63	0	0	0	0	0	0
scaffold261_len604529_cov66_417998_419000-Ammotragus.lervia	0	0.345	0.35	0	0	0.185	0	0	0	0	0.18	0.195	0.33	0	0.18	0	0.18	0	0	0	0	0	0	0	0	0	0	0	0.175	0.315	0.365	0	0	0	0.36	0	0	0	0.35	0.76	0	0	0	0	0	0	0	0	0.3
scaffold261_len604529_cov66_421631_422268-Ammotragus.lervia	0	0	0.81	0	0	0	0	0	0	0	0	0	0	0	0	0.99	0	0	0	0	2.06	0	0	0	0	0	1.58	0	0	0	0	0	0	0	0	0	0	0	0	0.61	0	1.25	1.37	0	0	0	0	0	0
scaffold26117_len952_cov29_0_566-Ammotragus.lervia	0	0	0	0	0	0	0	0	0	0	0	0	0	0	0	0	0	0	0	0	0	0	0	0	0	0	0	0	0	0	0	0	0	0	0	0	0	0	0	0	0	0	0	0	0	0	0	0	0
scaffold2612_len1979653_cov68_1547000_1548000-Ammotragus.lervia	0.4	0.34	1.54	0.38	1.73	1.855	0.78	0.035	0.71	0.36	0	0.945	0.015	2.55	0.025	1.56	0.77	0	0	0	2.415	1.07	0.87	0	0	1.675	3.3	1.93	1.08	1.095	1.395	0	0	1.14	2.405	0.815	2.01	0	0	1.645	0.465	0.005	0	1.985	0.005	2.14	0	0	0
scaffold2612_len1979653_cov68_550000_550589-Ammotragus.lervia	0.2	0	0.22	0.21	0.47	0	0	0.39	0	0.65	0	0	0	0	0.25	0	0.46	0	0	0	0	0.44	0	0	0	0	0	0	0	0	0	0	0	0	0	0	0	0	0	0.34	0	0	0	0.14	0	0	0	0	0
scaffold2612_len1979653_cov68_601661_602306-Ammotragus.lervia	1.28	0	0.81	0.66	0	0	0.76	0.56	0	0.6	0	0	0	0	0	0	0.75	0	0	0	0	0	0	0	0	0	0	0	0	0	0	0	0	1.76	1.58	0	0	0	0	0.61	0	2.5	0	0	1.45	0	0	0	2.26
scaffold2612_len1979653_cov68_785000_786000-Ammotragus.lervia	11.565	22.31	14.33	8.945	7.82	0	0.54	0	0	0	0	0	0	8.665	0.505	11.42	12.05	0	25.07	0	0	0	45.59	54.44	0	21.21	24.33	19.865	0	13.88	25.255	0	74.78	24.45	35.55	47.43	33.125	0	25.285	9.105	0	34.055	0	29.4	0	40.715	0	0	0
scaffold2618_len401414_cov69_304000_305000-Ammotragus.lervia	7.18	2.14	0	0.02	1.2	0	3.215	4.7	0	4.59	0.01	5.095	2.11	0	1.855	2.4	3.415	2.71	2.09	2.815	2.675	11.555	0	0	2.335	3.52	1.895	5.355	2.85	3.895	0.01	3.595	4.09	8.215	3.17	1.5	2.045	7.3	4.62	3.99	2.675	6.715	9.36	0	20.665	17.915	10.165	13.765	27.81
scaffold2619_len635811_cov72_239000_239472-Ammotragus.lervia	0	0.94	0	0	0	0	0	0	0	0	0	0	0	0	0	0	0	0	0	0	0	0	0	0	0	0	0	0	0	0	0	0	0	0	0	2.73	0	0	0	0.69	0	0	0	0	0	0	0	0	0
scaffold2619_len635811_cov72_256000_257000-Ammotragus.lervia	0	0	0	0	0	0	0.39	0	0	0	0	0	1.915	0.745	0.385	0	0	1.625	0	0	0	0	0	0	0	0	0	0	0	0	0	0	0	0	0	0	0	0	0	0	0	0	0	0	0	0	0	0	0
scaffold2620_len432080_cov72_382000_382506-Ammotragus.lervia	0	0	0	0	0	0	1.01	0	0	0	0	0	0	0	0	0	0	0	0	0	0	0	0	0	0	0	0	0	0	0	0	0	0	0	0	0	0	0	0	0	0	0	0	0	0	0	0	0	0
scaffold2621_len2442753_cov71_2024593_2025000-Ammotragus.lervia	0	0	0	0	0	0	0	0	0	0	0	0	0	0	0	0	0	0.93	0	0	0	0	0	0	0	0	0	0	0	0	0	0	0	0	0	0	0	0	0	0	0	0	0	0	0	0	0	0	0
scaffold26280_len433_cov65_0_434-Ammotragus.lervia	0	0	0	0	0	0	0	0	0	0	0	0	0	1.58	0	0	0	0	0	0	0	0	0	0	0	0	0	0	0	0	0	0	0	0	0	0	0	0	0	0	0	0	0	0	0	0	0	0	0
scaffold26360_len46842_cov66_11578_12000-Ammotragus.lervia	0	0	0	0	0	0.84	0	0	0.88	0	0	0	0	0.67	0	0	0	0	0	0	0	0	0	0	0	0	0	0	0	0	0	0	0	0	0	0	0	0	0	0	0	0	0	0	0	0	0	0	0
scaffold2640_len2099796_cov72_1475000_1476000-Ammotragus.lervia	0	0.33	0	0	1.815	0	0	0	0	0	0.92	0.38	0.315	0.285	0	0.35	0	0	0	0	0.84	0	0	0	0	0	0	0	0	0	0	0	0	0	0	0	0	0	0	0.79	0	1.595	1.1	0.32	0	2.725	0	0	0
scaffold2640_len2099796_cov72_895000_895788-Ammotragus.lervia	0.425	0.33	0	0	0	0	0	0	0.375	0.635	0.345	0	0	0	0	0	0	0	0	1.28	0	0	0	0	0	0	0	0	0	0	0	0	1.06	0	0	0	0	0	0	1.32	0	0	0	0.47	0	0	0	0	0
scaffold264215_len469_cov30_0_470-Ammotragus.lervia	0	0	0	0	0	0	0	0	0	0	0	0	0	0	0	0	0	0	0	0	0	0	0	0	0	0	0	0	0	0	0	0	0	0	0	0	0	0	0	0	0	0	0	0	0	0	0	0	0
scaffold264226_len1035_cov52_0_1058-Ammotragus.lervia	0.91	1.74	1.1	1.52	1.16	2.2	2.12	0.63	1.13	1.29	1.11	1.31	0.65	1.67	1.04	0.96	0.99	1.68	2.52	2.07	2.62	1.65	2.65	2.27	1.94	2.09	2.41	2.33	1.69	1.77	1.62	1.48	1.78	1.42	2.14	2.27	1.73	1.6	1.75	3.51	2.17	2.95	3.56	3.86	3.82	4.64	3.02	3.3	2.32
scaffold2643_len2355347_cov66_106000_106478-Ammotragus.lervia	4.14	2.68	1.82	3.17	1.84	1.73	2.14	0.81	1.74	7.16	2.57	0	0.9	1.7	0.95	0.99	0.84	0	8.3	7.1	20.2	0	18.97	7.54	13.4	5.91	5.46	3.2	0	6.94	11.69	9.69	7.76	14.36	0	2.88	9.15	7.48	3.14	1.48	0	1.44	9.65	12.46	5.72	7.32	3.48	8.49	9.52
scaffold2646_len733772_cov73_313458_314000-Ammotragus.lervia	0.08	0.03	0.05	0.03	0.06	0	0.09	0.14	0.18	0	0.08	0.1	0.15	0.03	0.16	0	0.15	0.03	0.14	0.12	0	0	0	0	0	0	0.31	0.06	0.03	0.05	0	0	0	0	0.05	0	0	0	0	0.8	0.08	0.02	0.04	0.05	0.05	0.04	0	0.05	0
scaffold2646_len733772_cov73_542000_542434-Ammotragus.lervia	0	0	0	0	0	0	0	0	0	0	0	0	0	0	0	0	0	0	0	0	0	0	0	0	0	0	0	0	0	0	0	0	0	0	0	0	0	0	0	0	0	0	0	0	0	0	0	0	0
scaffold265_len691351_cov69_316966_317438-Ammotragus.lervia	0.84	0.65	0	1.23	0	0.64	0	0	0	0	0.68	0	0	0	1.72	0	0	0	0	0	0	0	2.2	0	0	0	0	2.22	0	0	2.14	0	0	0	2.1	0	2.79	2.73	0	1.91	1	1.22	2.63	0.94	0	2.5	3.88	1.73	6.15
scaffold266_len1568622_cov68_1195556_1196003-Ammotragus.lervia	0.35	0	0	0	0	0	0	0.34	0	0	0	0	0	0	0	0	0	0	0	0	0	0	0	0	0	0	0	0	0.51	0	0	0	0	0	0	0	0	0	0	0	0	0	0	0.37	0	0	0	0	0
scaffold266_len1568622_cov68_699000_700008-Ammotragus.lervia	0.155	0.215	0.045	0.07	0	0	0.16	0.065	0.16	0.23	0.075	0.23	0.075	0.18	0.09	0.39	0.165	0.27	0	0	0	0	0	0	0	0	0	0	0	0.15	0	0	0	0	0	0	0	0	0.075	0.19	0	0	0.035	0	0	0.07	0	0	0
scaffold267_len2784662_cov71_1581997_1583000-Ammotragus.lervia	0.015	0	0.005	0.005	0	0.485	0.005	0.015	0.02	0	0.015	0.015	0.01	0.005	0.005	0.015	0	0.015	4.695	0	0	0	0	0	0	0	0	0	0.72	0	0	0	0	0	0.01	0	0	0	0.01	0	0.685	0	1.575	0.735	0	4.285	0	0	0.01
scaffold267_len2784662_cov71_2615000_2616000-Ammotragus.lervia	0.54	1.93	0	2.44	2.34	2.055	0.545	0.44	0.6	0.82	1.355	0.605	2.12	0.915	1.61	2.18	1.445	0.56	0	0	2.295	0	2.3	0	0	0	0	0	0.795	5.03	0	0	2.805	0	0	0	0	0	2.515	0.39	0.01	0.935	7.41	0.885	0	0	4.035	0	2.305
scaffold267097_len1081_cov19_440_1082-Ammotragus.lervia	0	0	0	0	0	0	0	0	0	0	0	0	0	0	0	0	0	0	0	0	0	0	0	0	0	0	0	0	0	0	0	0	0	0	0	0	0	0	0	0	0	0	0	0	0	0	0	0	0
scaffold2673_len212026_cov70_80997_81476-Ammotragus.lervia	0	0	0	0	0	0	0	0	0	0	0	0	0	0	0	0	0	0	0	0	0	0	0	0	0	0	0	0	0	0	0	0	0	0	0	0	0	0	0	0	0	0	0	0	0	0	0	0	0
scaffold26753_len875_cov64_0_866-Ammotragus.lervia	0.24	0.49	0.305	0.395	0.295	0.58	0.19	0.19	0.185	0.335	0.15	0.17	0.2	0.4	0.345	0.1	0.255	0.285	0.645	0.805	0.895	0.635	0.855	0.705	0.645	0.64	0.625	0.83	0.49	0.405	0.565	0.565	0.455	0.6	0.715	0.55	0.57	0.275	0.5	1.715	0.69	0.72	0.85	0.695	0.945	0.895	0.785	0.75	0.625
scaffold26989_len659_cov83_0_685-Ammotragus.lervia	0.355	2.28	3.745	0.045	1.545	1.19	0.78	0.305	0.805	0.325	1.19	2.1	2.375	0.04	1.67	1.54	2.695	0.01	2.745	1.92	0.05	1.995	0.025	1.97	2.75	1.015	1.61	0.045	0.02	0.06	0.04	2.81	0.055	1.815	0.825	3.4	0.875	1.105	4.92	4.07	0.92	3.215	1.45	2.395	2.24	5.37	2.66	4.06	3.515
scaffold2699_len1108680_cov72_460000_460417-Ammotragus.lervia	0	0	0	0	0	0	0	0	0	0	0	0	0	0	0	0	0	0	0	0	0	0	0	0	0	0	0	0	0	0	0	0	0	0	0	0	0	0	0	0	0	0	0	0	0	0	0	0	0
scaffold26995_len1835_cov89_0_2565-Ammotragus.lervia	0.08	0.215	0.1	0.18	0.17	0.64	0.085	0.065	0.09	0.13	0.075	0.085	0.09	0.18	0.06	0.09	0.105	0.12	0.85	1.1	0.86	0.945	1.205	0.935	1.015	1.02	0.915	1.065	0.145	0.925	0.75	1.205	0.75	0.835	0.685	0.955	0.745	0.865	1.015	0.41	0.355	1.245	1.745	1.805	1.99	1.74	1.39	1.6	1.05
scaffold2701_len2101581_cov71_1819425_1820000-Ammotragus.lervia	0	0	1.1	0	0.56	0	0.59	0.98	1.1	0	0.56	0	0.53	0.48	0.61	0	0	1.78	4.82	0	1.84	0	3.07	1.57	0	0	0	0	0.8	0	0	1.43	4.88	4.79	0	4.88	3.1	0	0	2.83	0	0.74	1.07	3.41	1.24	0	1.4	1.46	0
scaffold2706_len424128_cov66_124000_124585-Ammotragus.lervia	0	1.03	0	0	0	0	0	1.02	0	0	0	0	0	0	0	0	0	0	0	0	0	0	0	0	0	0	0	0	0	0	0	0	0	0	0	0	0	0	0	0	0	0	0	0	0	0	0	0	0
scaffold2708_len322678_cov68_51416_52027-Ammotragus.lervia	0	0	0	0	0.01	0	0.02	0	0	0	0	0.09	0.02	0	0	0.01	0	0	0.16	0.17	0	0	0	0.2	0.26	0	0.41	0	0.23	0	0	0.33	0.17	0.29	0	0.25	0.17	0.5	0.19	0	0	0	0.39	0	0	0.1	0.12	0.01	0.14
scaffold271_len638611_cov71_181545_182000-Ammotragus.lervia	0	0	0	0	0	0	0	0	0	0	0	0	0	0	0	0	0	0	0	0	0	0	0	0	0	0	0	0	0	0	0	0	0	0	0	0	0	0	0	0.49	0	0.69	0	0	0	0	0	0	0
scaffold2710_len140781_cov69_10000_10505-Ammotragus.lervia	0.19	0	0.17	0.18	0.09	0.09	0.1	0.08	0.39	0.18	0	0.1	0.17	0	0.11	0.11	0.3	0.11	0	0	0	0	0	0	0	0	0	0	0	0	0	0	0.18	0	0	0	0	0	0	0	0	0	0	0.05	0	0	0.2	0	0
scaffold2711_len1842163_cov71_1453000_1453516-Ammotragus.lervia	0	0	0	0	0	0	0	0	0	0	0	0	0	0	0	0	0	0	0	0	0	0	0	0	0	0	0	0	0	0	0	0	0	0	0	0	0	0	0	0	0	0	0	0	0	0	2.34	0	0
scaffold2711_len1842163_cov71_937000_937406-Ammotragus.lervia	0.9	0	0	0	0	0	0	0	0	0	0	0	0	0	0	0	0	0	0	0	0	0	0	0	0	0	0	0	0	0	0	0	0	0	0	0	0	0	0	0	0	0	0	0	0	0	0	0	0
scaffold271165_len709_cov19_0_710-Ammotragus.lervia	0	0	0	0	0	0	0	0	0	0	0	0	0	0	0	0	0	0	0	0	0	0	0	0	0	0	0	0	0	0	0	0	0	0	0	0	0	0	0	0	0	0	0	0	0	0	0	0	0
scaffold2713_len1543381_cov72_762000_763000-Ammotragus.lervia	0.01	0.045	0.02	0.02	0.055	0.015	0.07	0.07	0.035	0.02	0.045	0.025	0.02	0.01	0.055	0.045	0.045	0	0	0.015	0.015	0	0.015	0.01	0.015	0	0.01	0.01	0.015	0.03	0.01	0.01	0.01	0	0	0.015	0	0.01	0.025	0.075	0.02	0	0	0.02	0.005	0	0	0.01	0.01
scaffold2715_len2305011_cov70_2045000_2045745-Ammotragus.lervia	0.02	0.045	0	0	0	0	0	0.07	0	0	0	0	0.055	0	0.01	0	0	0	0	0.025	0	0	0	0	0	0	0	0	0	0	0	0	0	0	0	0	0.05	0	0.045	0.01	0	0.005	0	0.01	0	0	0	0	0
scaffold2715_len2305011_cov70_501998_502420-Ammotragus.lervia	0	0	0	0	0	0	0	0	0	0.64	0	0.98	0	3.94	0	0	0	0.94	0	0	0	0	0	0	0	0	0	0	0	0	0	0	0	0	0	0	2.87	0	0	0.68	0	0	0	0	0	0	0	0	0
scaffold2715_len2305011_cov70_544000_545000-Ammotragus.lervia	0.62	0.64	0.57	0.405	0.48	0.4	0.655	0.425	0.48	0.385	0.57	0.585	1.3	2.045	0.59	0.775	0.605	0.47	0.51	0.15	0.235	0.485	0.725	0.45	0.355	0.335	0.45	0.565	0.35	0.225	0.4	0.415	0.23	0.37	0.31	0.35	0.52	0.195	0.355	0.39	0.35	0.405	0.62	0.77	0.305	0.625	0.21	0.075	0.7
scaffold2715_len2305011_cov70_920000_921002-Ammotragus.lervia	0.19	0.165	0.075	0	0.125	0.075	0.17	0.125	0.05	0.11	0	0	0	0.1	0.005	0.09	0.04	0.17	0.07	0.01	0	0	0	0.07	0	0	0	0.075	0.045	0	0	0	0	0	0	0	0	0	0	0.45	0.11	0.045	0	0	0	0	0.08	0.035	0.04
scaffold271871_len421_cov76_0_421-Ammotragus.lervia	1.97	1.1	1.1	0	0	0	0	0	2.47	0.8	0	0	0	0.91	0	1.27	2.21	0	0	0	0	0	0	0	0	0	0	0	0	0	0	0	0	0	0	0	0	0	0	0	0	0	0	0	0	0	0	0	0
scaffold2723_len653507_cov66_436372_437000-Ammotragus.lervia	1.73	1.71	1.5	1.05	1.93	1.4	2.03	1.62	1.38	1.3	1.02	1.13	1.2	1.54	1.61	1.72	2.04	1.78	1.1	1.28	1.08	1.67	1.72	1.7	2.03	1.61	1.43	1.05	1.44	1.38	1.77	1.99	0.83	1.14	1.34	1.38	1.32	1.71	1.91	1.74	1.77	1.18	1.94	1.52	1.88	1.66	1.53	1.22	1.36
scaffold2724_len1233383_cov70_801000_801498-Ammotragus.lervia	0.07	0	0	0	0	0	0	0	0.07	0	0	0	0	0.12	0	0	0	0	0.12	0	0	0	0.13	0	0	0	0.12	0	0	0	0	0	0.13	0	0	0	0	0	0	0	0	0.04	0	0	0	0	0	0	0
scaffold27272_len4427_cov22_3755_4514-Ammotragus.lervia	0	0	0	0	0	0	0	0	0	0	0	0	0	0	0	0	0	0	0	0	0	0	0	0	0	0	0	0	0	0	0	0	0	0	0	0	0	0	0	0	0	0	0	0	0	0	0	0	0
scaffold2733_len2693892_cov72_2652411_2653003-Ammotragus.lervia	0.6	0.2	0.21	0.49	0.15	0.42	0.8	0.53	1.05	0.67	0.43	0.26	0.6	0.28	0.49	0.55	0.77	0.75	0.26	0.15	0	0	0.15	0.14	0.15	0.6	0.28	0	1.02	0.14	0.15	1.26	0.15	0.29	0	0	0.45	0.14	0.14	1.29	0.65	0.3	0.19	0.19	0.15	0	0	0	0.09
scaffold273453_len451_cov127_0_451-Ammotragus.lervia	0	0	0	0	0	0	0	0	0	0	0	0	0	0	0	0	0	0	0	0	0	0	0	0	0	0	0	0	0	0	0	0	0	0	0	0	0	0	0	0	0	0	0	0	0	0	0	0	0
scaffold2738_len268886_cov66_230000_230480-Ammotragus.lervia	5.81	9.84	7.31	3.67	11.32	7.18	4.69	4.33	5.11	3.83	4.85	9.76	7.93	10.26	6.83	2.07	6.98	7.54	2.93	7.27	7.22	2.77	2.25	0	16.97	0	3.06	2.62	6.25	3.14	3.24	2.64	3.15	3.35	7.39	2.66	2.87	6.12	2.58	4.77	4.68	5.95	21.84	11.97	2.51	6.21	23.88	25.48	12.3
scaffold2738_len268886_cov66_27000_28000-Ammotragus.lervia	0.455	0	0.03	0.025	0.265	0.005	0.025	0	0.3	0.01	0	0.26	0	0	0	0	0	0.16	0	0.66	0.405	0.05	0	0.4	0.115	0.505	0	0	0.22	0	1.435	1.135	0	1.27	0.105	0	1.345	0	0.505	0.515	0	0	0	0	0.105	0.305	0.4	0	0
scaffold2738_len268886_cov66_30000_30644-Ammotragus.lervia	0.26	0	0.11	0.01	0.17	0.01	0.02	0	0.21	0	0	0.15	0	0	0.04	0	0	0.14	0	0.39	0.29	0.18	0	0.37	0.15	0.24	0	0	0.25	0	0.07	0.2	0	0.34	0.18	0	0.56	0	0.22	0.18	0.02	0	0	0	0.07	0.05	0.16	0.01	0
scaffold2738_len268886_cov66_93401_94003-Ammotragus.lervia	0	0	0	0	0	0	0	0	0	0	0	0	0	0	0	0	0	0	0	0	0	0	0	0	0	0	0	0	0	0	0	0	0	0	0	0	0	0	0	0	0	0	0	1.37	0	0	0	0	0
scaffold273887_len494_cov47_0_494-Ammotragus.lervia	3.94	12.11	4.39	10.47	9.6	8.87	2.09	8.48	8.64	10.43	5.43	1.31	8.81	9.13	6.46	10.14	7.75	6.02	8.79	4.42	28.87	16.6	12.26	12.57	14.55	19.33	17.81	22.73	3.17	16.77	9.42	8.71	3.36	14.89	12.62	12.62	12.98	18.69	19.33	3.41	1.34	6.84	4.15	10.1	0	24.1	2.97	14.56	10.15
scaffold274341_len532_cov80_0_514-Ammotragus.lervia	0.35	0	0	0.37	0	0	0	0	0	0	0.36	0	0	0	0	0	0	0.47	0	0	0	0	0	0	0	0	0	0	0	0	0	0	0	0	0	0	0	0	0	0	0	0	0	0	0	0	0	0	0
scaffold2747_len276316_cov58_5000_5579-Ammotragus.lervia	1.61	0	0	0	0	0	0	0	0.7	0	0	0	0	1.27	0	0	0	0	0	0	0	0	1.74	0	0	0	0	0	0	0	0	0	0	0	0	0	0	0	0	0.63	0	0	0	0	0	0	0	0	0
scaffold2749_len1971118_cov72_1715380_1716000-Ammotragus.lervia	0	0	0	0	0	1.59	0	2.92	0	0	0	0	0	1.43	0	0	1.71	1.9	0	0	0	0	0	0	0	0	0	0	0	0	0	0	0	0	0	0	0	0	0	0	0	0	0	0	0	0	0	0	0
scaffold276_len1582422_cov71_1032569_1035000-Ammotragus.lervia	0.3	0.3	0.43	0.37	0.33	0.38	0.34	0.41	0.27	0.36	0.33	0.31	0.35	0.42	0.34	0.27	0.21	0.2	0.16	0.38	0.13	0.29	0.24	0.21	0.34	0.3	0.19	0.44	0.43	0.37	0.4	0.33	0.31	0.22	0.21	0.37	0.35	0.23	0.35	0.44	0.37	0.24	0.32	0.18	0.21	0.23	0.17	0.27	0.08
scaffold276_len1582422_cov71_548995_550000-Ammotragus.lervia	0.31	0.345	0.26	0.37	0.26	0.265	0.315	0.12	0.33	0.295	0.165	0.245	0.285	0.27	0.295	0.35	0.26	0.405	0.265	0.375	0.29	0.455	0.265	0.22	0.375	0.245	0.38	0.4	0.285	0.44	0.33	0.21	0.55	0.25	0.325	0.265	0.16	0.34	0.23	0.37	0.22	0.475	0.195	0.16	0.37	0.28	0.265	0.355	0.175
scaffold27669_len446_cov77_0_448-Ammotragus.lervia	0.44	0	2.06	1.33	0	0.79	0	0.76	0	1.18	0.4	0	0	0.84	0	0	0	0.45	0	0	0	0	0	0	0	0	0	0	0.63	0	0	0	0	0	0	0	0	0	0	1.33	0	0	0	0	0	0	0	0	0
scaffold2769_len1695714_cov70_785563_786002-Ammotragus.lervia	1.18	0	0.93	0.93	1.11	0.91	0	2.04	0	0.78	0	1.26	1.14	2.82	0	0	3.25	3.33	0	0	0	0	0	0	3.18	0	0	0	1.72	0	0	0	0	0	0	0	0	0	0	2.06	1.17	0	0	0	0	0	0	0	0
scaffold2770_len1260002_cov71_1128000_1129000-Ammotragus.lervia	0.18	0	0	0.195	0	0.2	0	0	0	0	0	0	0.385	0	0	0	0	0	0	0	0	0	0.48	0	0	0	0	0	0	0	0	0	0	0	0	0	0	0	0	0.23	0	0	0	0	0	0	0	0	0
scaffold277366_len632_cov36_0_633-Ammotragus.lervia	0.05	0	0	0	0	0.23	0	0.08	0	0.18	0	0.12	0.36	0.23	0	0.12	0.11	0.17	0	0	0	0.08	0	0	0	0.18	0.18	0.1	0.27	0.09	0.1	0	0.27	0	0.17	0	0.18	0.27	0.09	0	0.36	0.15	0.08	0.05	0.14	0.22	0	0.14	0.05
scaffold2774_len1347895_cov68_478525_479290-Ammotragus.lervia	0	0.285	0	0	0.285	0	0	0.005	0	0.26	0.005	0	0	0	0	0	0	0	0	0	0	0	0	0	0	0	0	0	0	0.75	0	0	0	0	0	0	0	0	0	0.24	0.005	0	0	0.35	0	0	0.71	0	0
scaffold27749_len541_cov79_0_538-Ammotragus.lervia	0	0	0	0	0	0	0.05	0	0.1	0	0.05	0.11	0	0.09	0	0	0	0	0	0	0	0	0	0	0	0	0	0	0	0	0	0	0	0.08	0	0	0	0	0	0	0	0	0	0	0	0	0	0	0
scaffold2776_len343558_cov69_32572_33004-Ammotragus.lervia	0	0	0	0	0	0	0	0	0	0	0	0	0	0	0	0	0	0	0	0	0	0	0	0	0	0	0	0	0	0	0	0	0	0	0	0	0	0	0	0	0	0	0	0	0	0	0	0	0
scaffold2778_len572906_cov68_66000_67000-Ammotragus.lervia	0	0.12	0.175	0	0.46	0	0.28	0.175	0.135	0.025	0.215	0.35	0.26	0	0.42	0	0	0.235	0	0.285	0	0.055	0	0.41	0.245	0.42	0.015	0.12	0.31	0.415	0.245	0.365	0	0.37	0.61	0	0.18	0.37	0.275	0.58	0.085	0.175	0.095	0.215	0.295	0.085	0.105	0.09	0.2
scaffold277866_len555_cov75_0_540-Ammotragus.lervia	0.54	0.89	0.26	0.47	0.66	0.7	0.68	1.27	0.75	1.15	0.81	0.44	0.42	0.74	0.96	1.6	0.43	0.36	0.38	1.04	0	0.9	0.86	0.21	0.47	0.8	0.19	0	0.27	0.89	0.1	0.48	1.13	0.1	0.14	1.5	0.77	0.1	0	0.4	0.58	0.57	0.52	0.2	0.56	0.34	0.45	0.63	0.52
scaffold2785_len623429_cov67_1000_2005-Ammotragus.lervia	0.02	1.11	0	0	0	0	0	0	2.235	0	0	0	0	0	0	0	0	0	0	0	0	0	0	0	0	0	0	0	0	0	0	0	0	0	0	0	0	0	0	0	0	0	0	0	0	1.565	0	1.775	0
scaffold2785_len623429_cov67_395000_396000-Ammotragus.lervia	0	0.59	0	0.02	0	0.005	0.23	0	0	0.38	0	0	0.02	0	0.695	0.82	0	0	0	0.37	0	0	0	0	0	0	0	0	0.255	0	0	0	0	0	0	0	0	0	0	0.64	0.015	0	0	0	0	0	0	0	0
scaffold2785_len623429_cov67_427463_428003-Ammotragus.lervia	0	0	0	0	0	0	0	0.2	0	0	0	0	0	0	0	0	0	0.56	0	0	0	0	0	0	0	0	0	0	0	0	0	0	0	0	0	0	0	0	0	0	0	0	0	0	0	0	0	0	0
scaffold2785_len623429_cov67_457000_458000-Ammotragus.lervia	0.18	0.035	0.085	0.115	0	0.175	0.285	0.105	0	0.17	0.175	0.095	0.075	0	0	0	0.045	0.28	0	0	0	0	0	0	0	0	0	0	0.155	0	0	0	0	0	0	0	0	0	0	0.085	0	0.055	0.11	0.02	0	0	0	0	0
scaffold2791_len227831_cov69_46000_47000-Ammotragus.lervia	0.01	0.005	0	0.005	0	0.475	0	0	0	0	0	0.49	0.005	0	0.005	0	0.445	0	0	0	0	0	0	0	0	0	0	0	0	0	0	0	0	0	0	0	0	0	0	0	0	0	0	0	0	0	0	0	0
scaffold2793_len261493_cov67_162527_163000-Ammotragus.lervia	0	3.3	4.39	3.14	1.07	0	4.18	3.77	2.47	4.81	1.09	7.84	9.91	6.39	3.88	7.6	0	4.82	5.86	0	0	0	0	0	3.64	0	5.94	0	4.76	6.71	9.42	0	10.09	0	7.57	0	3.25	0	3.87	4.77	1.34	1.71	0	4.33	0	3.01	0	0	0
scaffold2796_len1778980_cov71_497000_498000-Ammotragus.lervia	0.26	0.36	0.27	0.285	0.265	0.315	0.13	0.365	0.12	0.265	0.18	0.175	0.235	0.165	0.265	0.265	0.365	0.38	0.215	0.08	0	0.015	0	0.37	0.01	0.01	0.195	0.015	0.175	0	0.01	0	0.01	0	0	0	0.215	0	0	0.215	0	0	0	0.005	0	0.015	0.205	0	0.02
scaffold2796_len1778980_cov71_562000_562806-Ammotragus.lervia	0	0	0	0	0	0	0	0	0	0	1.085	0	0	0	0	0	0	0	0	0	0	0	0	0	0	0	0	0	0	0	0	0	0	0	0	0	0	0	0	0.715	0	0	0	0	0	0	0	0	0
scaffold2797_len157587_cov47_129340_130340-Ammotragus.lervia	0	0	0	0	0	0	0	0	0	0	0	0	0	0	0	0	0	0	0	0	0	0	0	0	0	0	0	0	0	0	0	0	0	0	0	0	0	0	0	0	0	0	0	0	0	0	0	0	0
scaffold2797_len157587_cov47_133340_135340-Ammotragus.lervia	0	0	0	0	0	0	0	0	0	0	0	0	0	0	0	0	0	0	0	0	0	0	0	0	0	0	0	0	0	0	0	0	0	0	0	0	0	0	0	0	0	0	0	0	0	0	0	0	0
scaffold2797_len157587_cov47_136340_137340-Ammotragus.lervia	0	0	0	0	0	0	0	0	0	0	0	0	0	0	0	0	0	0	0	0	0	0	0	0	0	0	0	0	0	0	0	0	0	0	0	0	0	0	0	0	0	0	0	0	0	0	0	0	0
scaffold2797_len157587_cov47_142340_143340-Ammotragus.lervia	0	0	0	0	0	0	0	0	0	0	0	0	0	0	0.01	0	0	0	0	0	0	0	0	0	0	0	0	0	0	0	0	0	0	0	0	0	0	0	0	0	0	0	0	0	0	0	0	0	0
scaffold2797_len157587_cov47_145340_148340-Ammotragus.lervia	0	0	0	0	0	0	0	0	0	0	0	0	0	0	0	0	0	0	0	0	0	0	0	0	0	0	0	0	0	0	0	0	0	0	0	0	0	0	0	0	0	0	0	0	0	0	0	0	0
scaffold279704_len441_cov27_0_442-Ammotragus.lervia	0	0	0	0	0	0	0	0	0	0	0	0	0	0	0	0	0	0	0	0	0	0	0	0	0	0	0	0	0	0	0	0	0	0	0	0	0	0	0	0	0	0	0	0	0	0	0	0	0
scaffold2798_len988222_cov69_397000_398661-Ammotragus.lervia	0	0.005	0	0.225	0.455	0.005	0.635	0	0.615	0.31	0.285	0.235	0.21	0.24	0.295	0.165	0.315	0	0	0	0	0	0	0	0	0	0	0.15	0.005	0.215	0	0.225	0	0	0	0	0	0.325	0	0.005	0.395	0.005	0	0	0	0	0	0	0
scaffold2798_len988222_cov69_892161_893000-Ammotragus.lervia	0.6	0	0	0	1.19	0	0	0	0	0	0	0	0	0.01	1.21	0.01	1.145	1.34	0	0	0	0	0	0	0	0	0	0	0.955	0	0	0	0	0	0	0	0	0	0	0.01	0	1.12	0	0	2.07	0	0	0	0
scaffold28_len1016166_cov72_972457_973000-Ammotragus.lervia	0	2.06	3.73	0	4.45	0	0	2.04	1.94	1.55	0	5.03	0	0	0	0	2.17	0	0	0	0	0	0	0	0	0	0	0	0	0	0	0	0	0	0	0	0	0	0	2.06	2.34	0	0	0	0	0	0	0	0
scaffold280_len225076_cov66_69559_70000-Ammotragus.lervia	3.37	16.69	3	9.6	8.41	16.38	2.3	8.09	4.89	9.26	21.1	12.12	0	8.83	11.94	22.35	7.88	10.39	27.88	27.24	0	12.67	0	14.08	10.18	22.76	0	3.65	27.89	18.63	22.76	10.54	3.54	5.59	18.7	0	30.18	42.62	8.74	6.1	12.07	33.13	59.1	31.52	59.6	32.69	31.16	32.69	34.52
scaffold2800_len2295133_cov71_1974000_1974800-Ammotragus.lervia	0.405	0	0	0	0	0	0	0	0	0	0	0	0.385	0.325	0	0	0	0	0	0	0	0	12.46	0	6.525	0	0	16.74	0	0	0	0	12.8	0	0	10.87	21.455	0	0	0.64	0	0	0	0	8.565	0	12.605	0	0
scaffold2801_len448821_cov67_133000_134000-Ammotragus.lervia	5.265	4.035	4.455	3.845	3.85	3.01	4.695	3.12	2.06	1.2	5.665	4.29	1.85	3.505	1.175	2.41	2.045	4.795	2.515	1.225	4.62	1.175	2.825	2.66	0	1.395	2.685	1.29	0.59	2.555	2.025	1.15	4.22	2.475	2.2	5.64	2.425	1.72	0.01	0.01	0.575	3.5	3.415	0.63	0.96	1.71	2.9	8.295	2.765
scaffold2801_len448821_cov67_422995_423478-Ammotragus.lervia	0	0	0.81	0	0	0	0	0	0	0.64	0	0	0	0	0	1.03	0	0	0	0	0	0	0	0	0	0	0	0	0	0	0	0	0	0	0	0	0	0	0	0.68	0	0	0	0	0	0	0	0	0
scaffold2801_len448821_cov67_9541_10000-Ammotragus.lervia	0.64	0.74	0	0	1.5	0.77	0	0	0	0.6	0	0	0	0	0	0.99	0	0.93	0	0	0	0	0	0	1.79	0	0	0	0.99	0	0	0	0	0	1.58	0	0	0	0	0.61	0	0	0	0	0	0	0	0	0
scaffold2804_len454400_cov71_262000_262722-Ammotragus.lervia	0.49	0	0	0	0	0.425	0	0	0	0	0	0	0	0.395	0	0	0	0	0	0	0	0	0	0	0	0	1.69	0	0	0	0	0	0	0	0	0	0	0	0	0.37	0	0.78	1.11	0	0	0	0	0	0
scaffold2807_len1329137_cov68_1248243_1248893-Ammotragus.lervia	0.25	0.13	0.1	0.19	0.22	0.29	0.12	0.13	0.12	0.1	0.14	0.15	0.23	0.24	0.21	0.11	0.08	0.2	0.05	0.04	0.03	0.22	0.03	0.03	0.02	0.02	0.35	0.02	0.03	0.07	0.07	0.04	0.03	0.02	0	0	0.02	0.22	0.07	0.09	0.02	0.19	0.21	0.17	0.04	0.23	0.05	0.04	0.26
scaffold2807_len1329137_cov68_235904_236698-Ammotragus.lervia	0.34	0.22	0.05	0.05	0	0.37	0.31	0	0.05	0.05	0.75	0.4	0.04	0.37	0	0	0.16	0.34	0.25	0.29	0.55	0.08	0.09	0.35	0.19	0	0.18	0.49	0	0.26	0.59	0.49	0.36	0.36	0.51	0.09	0	0.36	0.27	0.55	0	0.09	0.04	0	0.05	0.07	0	0	0
scaffold2807_len1329137_cov68_804459_805005-Ammotragus.lervia	0	0	1.82	0	1.84	0	0	0	0	0	1.71	0	0	0	0	0	0	0	0	0	0	0	0	0	0	0	0	0	0	0	0	0	0	0	0	0	0	0	0	0	0	0	0	0	0	0	0	0	0
scaffold28070_len11646_cov42_3000_3440-Ammotragus.lervia	0	0	0	0	0	0	0	0	0.95	0	0	0	0	0.78	0	0	0	0	0	0	0	0	0	0	0	0	0	0	0	0	0	0	0	0	0	0	0	0	0	0	0	0	0	0	0	0	0	0	2.82
scaffold280798_len470_cov19_single_0_470-Ammotragus.lervia	0	0	0	0	0	0	0	0	0	0	0	0	0	0	0	0	0	0	0	0	0	0	0	0	0	0	0	0	0.01	0	0	0	0	0	0	0	0	0	0	0	0	0	0	0	0	0	0	0	0
scaffold2813_len2772849_cov71_1075000_1075437-Ammotragus.lervia	0	0	0	0	0	0	0	0	0	0	0	0	0	0	0	0	0	0	0	0	0	0	0	0	0	0	0	0	0	0	0	0	0	0	0	0	0	0	0	0	0	0	0	0	0	0	0	0	0
scaffold2813_len2772849_cov71_1522000_1522830-Ammotragus.lervia	0	0	0	0	0	0	0	0	0	0	0	0	0	0.36	0.465	0	0	0	0	0	0	0	0	0	0	0	0	0	0	0	0	0	0	0	0	0	0	0	0	0.375	0	0	0	0	1	0	0	0	0
scaffold2813_len2772849_cov71_2270553_2271000-Ammotragus.lervia	0	0	0	1.04	0.6	0	0	0	1.72	0	0.59	0	0.58	1.17	2.9	0	0.55	0	0	0	0	0	0	0	0	0	0	0	0	0	0	0	0	0	0	0	0	0	0	1.49	0.65	0	0	1.37	0	0	0	0	0
scaffold2814_len709906_cov68_121995_122471-Ammotragus.lervia	0	0.67	0	0	0	0	0	0	0.32	0	0	0	0	0	0	0	0	0.39	0.65	0	0	0.73	0	1.33	0	0	0	0	0	0	0	0	0	0	0.7	0	0	0	0	1.07	0	1.03	0	0.3	0.51	0	0	0.5	0
scaffold2814_len709906_cov68_388000_389000-Ammotragus.lervia	0	0	0.87	0	0	0	0.01	0.36	0	0	0	0	0	0.405	0	0	0	0	0	0	0	0	0	0	0	0	0	0	0	0	0	0.02	0	0	0	0	0	0	0	0	0	0	0	0	0	0	0	0	0
scaffold2814_len709906_cov68_542000_543000-Ammotragus.lervia	0	2.24	0	0.665	0	0	0	0	0	0.305	1.165	0	1.34	0	0	0	0	0.47	0	0	0	0	0	0	0	0	0	0.935	0	0	0	0	0	0	0	0	0	0	0	0.315	0	0	0	0	0	0	0	0.805	0
scaffold2819_len1583383_cov72_372482_373000-Ammotragus.lervia	0	0.13	0.11	0.1	0.06	0.05	0.15	0.05	0.06	0	0	0	0.08	0	0.1	0	0.03	0	0	0	0	0	0	0	0.11	0	0.1	0	0	0	0	0	0	0	0	0	0	0	0	0	0	0	0	0	0	0	0	0	0
scaffold282_len649077_cov65_337999_339028-Ammotragus.lervia	0.43	0	2.9	0	0	2.915	0.005	0	1.945	1.54	2.795	0	0	4.075	0	0	0	3.19	0	0	0	0	0	0	0	0	0	0	0.01	0	0	0	0	0	0.01	0	0	0	0	0.795	0	0	0	0	0	0	0	0	0
scaffold2824_len358394_cov69_15994_17000-Ammotragus.lervia	1.63	0.075	0.045	0.245	0.07	0.155	0.095	0.045	0.08	0.16	0.395	0.445	0.075	0.13	0.385	0.155	0.135	0.23	0	0.155	0	0	0	0.08	0.165	0.38	0	0.21	0	0	0.285	0.17	0	0.655	0.465	0	0	0.385	0.39	0	0	0.27	1.075	0.39	0.26	0.18	0.955	0.42	0.615
scaffold2824_len358394_cov69_88000_88585-Ammotragus.lervia	0	0	0.77	0	0	0	0	0	0	0	0.81	0	0	0	0	0	0	0	0	0	0	0	0	0	0	0	0	0	0	0	0	0	0	0	0	0	0	0	0	0	0	0	0	0	0	0	0	0	0
scaffold283_len451773_cov66_280000_281000-Ammotragus.lervia	1.93	0.33	2.24	0.3	0.915	0.945	0.565	0.97	1.6	0.565	0.615	1.88	1.55	1.99	0.33	0.695	0.69	2.31	0	1.51	0	0	1.645	0	0.01	0.865	0	0	0.785	0	0	0	0	0	0	0	0.01	0.79	0	1.845	1.565	0.4	0.005	0	0.005	0	0	0.7	0
scaffold2830_len421120_cov72_208000_208812-Ammotragus.lervia	0	0.485	0	0	0	0	0	0	0	0	0	0	0.01	0	0.005	0	0	0	0	0	0	0	0	0	0	0	0	0	0	0	0	0	0	0	0	0	0	0	0	0.395	0	0	0	0	0	0	0	0	0
scaffold2830_len421120_cov72_257000_257419-Ammotragus.lervia	0	0.68	0.76	0.73	0	0	0	0	0	2.05	0	0.92	0	0	0	1.56	0	0.77	0	0	0	0	0	0	0	0	0	0	0	0	0	0	0	0	0	0	0	0	0	1.25	0.93	0	0	0	0	0	0	0	0
scaffold28305_len1686_cov76_0_1748-Ammotragus.lervia	0.43	0.86	0.59	0.74	0.63	2.305	0.66	0.5	0.56	0.905	0.51	0.625	0.575	1.2	0.795	0.64	0.79	0.36	3.045	2.79	2.68	2.635	2.68	2.84	2.975	2.445	2.38	2.78	0.795	2.43	2.215	3.025	1.905	2.4	2.695	2.9	2.675	2.265	2.32	1.135	1.23	5.3	5.96	5.935	4.555	8.18	3.975	7.26	5.21
scaffold2833_len405470_cov67_68406_69394-Ammotragus.lervia	0	0	0	0	0	0	1.09	2.545	0.485	0	0	1.255	0.57	0	0.52	0	1.625	0	0	0	0	0	0	0	1.615	0	0	0	0.86	0	0	0	0	0	0	0	0	0	0	0	0	0	0	0	2.405	1.62	0	0	0
scaffold284_len2526582_cov72_1151000_1152000-Ammotragus.lervia	4.59	3.405	0	7.015	0	7.805	6.935	9.42	16.635	6.67	0	6.305	7.065	0.625	7.01	0	0	0	26.94	6.56	0	8.715	19.255	17.275	34.315	11.11	13.625	26.79	0.5	9.66	8.305	27.675	30.705	13.415	23.995	19.265	22.02	10.91	30.315	5.37	21.835	13.87	39.925	12.67	12.475	16.615	27.095	29.735	32.94
scaffold284_len2526582_cov72_316922_317659-Ammotragus.lervia	0	0	0.41	0.86	1.15	0	0	0.345	0	0	0	0	0.395	0	1.295	0.475	0.005	0.445	0	0	0	0	2.825	1.49	0	0.01	0	0	0	2.595	0	1.105	0	0	0	0	1.305	0	0	0.595	0.015	0	1.66	0.01	0	0	0	0.015	0
scaffold2846_len1664732_cov71_1250535_1251005-Ammotragus.lervia	0	1.77	0.67	0	0	0	0	0	0.81	0	0	0	0	0	0	0	0	0	0	0	0	0	0	0	0	0	0	0	0	0	0	0	0	0	0	0	0	0	0	0.64	0	0	0	0	0	0	0	0	0
scaffold2846_len1664732_cov71_1336000_1336511-Ammotragus.lervia	0	0	0	0.44	0	0	0.43	0.38	0	0	0	0	0	0	0	0	0.45	0	0	0	0	0	0	0	0	0	0	0	0	0	0	0	0	0	0	0	0	0	0	0.44	0	0	0	0	0	0	0	0	0
scaffold2848_len1707409_cov71_1606000_1606596-Ammotragus.lervia	0.38	0	0	0.19	0	0	0	0	0	0.19	0.2	0.19	0	0	0	0.12	0	0.01	0	0	0	0.29	0	0	0	0	0.54	0	0.01	0	0.3	0	0	0	0	0	0	0	0	0	0	0	0.12	0.11	0	0.1	0	0.17	0
scaffold285_len2705673_cov71_1049000_1049437-Ammotragus.lervia	19.24	0	0	21.4	20.23	0	7.04	23.39	1.92	9.88	11.02	31.57	0	28.69	1.11	11.92	11.16	0	18.44	0	16.29	0	0	0	0	0	0	19.35	5.79	0	0	0	0	0	0	0	20.12	0	0	5.27	5.78	24.92	2	10.85	15.84	15.06	19.07	26.21	0
scaffold2850_len166115_cov69_35000_35663-Ammotragus.lervia	0	0	0	0	0	0	0	0.89	0	0	0	0	0	0	0	0	0	0	0	0	0	0	0	0	0	0	0	0	0	0	0	0	0	0	0	0	0	0	0	0	0	0	0	0	0	0	0	0	0
scaffold285866_len792_cov20_108_793-Ammotragus.lervia	0	0	0	0	0	0	0	0	0	0	0	0	0	0	0	0	0	0	0	0	0	3.125	0	0	0	0	0	0	0	0	0	0	0	0	0	0	0	0	0	0	0	0	0	0	0	0	0	0	0
scaffold286336_len710_cov67_0_712-Ammotragus.lervia	0	0	0	0.01	0.005	0.01	0.47	0.005	0	0	0	0	0	0	0	0	0.005	0	0	0	0	0	0	0	0.01	0	0	0	0	0	0	0	0	0	0	0	0	0	0	0	0	0	0	0.63	0	0	0	0	0
scaffold287_len711505_cov67_278996_280000-Ammotragus.lervia	0	0.01	0	0	0	0.475	0	0.33	0	1.14	0.455	1.47	0.415	0.01	0.42	0	0	0	0	0	0	0	0	0	0	0	0	0	0	0	0	0	0	0	1.38	0	0	0	0	2.755	1.8	0	1.005	0.005	0	0.005	0.005	0	0
scaffold287_len711505_cov67_562996_564000-Ammotragus.lervia	0	0.02	0.02	0.09	0.01	0.09	0.01	0.08	0.025	0	0.095	0.01	0.005	0	0.01	0	0	0	0	0	0	0	0	0	0	0	0.165	0	0	0	0	0	0	0	0	0	0.39	0	0	0	0	0	0.105	0	0	0	0.005	0	0
scaffold287371_len426_cov25_single_0_426-Ammotragus.lervia	0	0	0	0	0	0	0	0	0	0	0	0	0	0	0	0	0	0	0	0	0	0	0	0	0	0	0	0	0	0	0	0	0	0	0	0	0	0	0	0	0	0	0	0	0	0	0	0	0
scaffold28798_len1456_cov132_992_1460-Ammotragus.lervia	0	0	0	0	0	0	0	0	0	0	0	0	0	0	0	0	0	0	0	0	0	0	0	0	0	0	0	0	0	0	0	0	0	0	0	0	0	0	0	0	0	0	0	0	0	0	0	0	0
scaffold2883_len1381285_cov70_1025000_1025646-Ammotragus.lervia	1.02	1.1	2.11	0	2.17	1.02	1.19	1.93	2.39	0.96	4.49	2.39	0	0.5	0	0	1.14	1.22	0	0	0	0	0	0	0	0	0	0	0	0	0	0	0	0	0	0	0	0	0	0.49	2.63	0	1.04	0.66	0	0	0	0	0
scaffold2883_len1381285_cov70_889000_889509-Ammotragus.lervia	0	0	1.35	0.76	0	0	1.86	0	0	0	0	1.88	0.73	0.77	0	0	0	0	2.49	0	0	0	0	0	0	2.72	0	0	0	0	0	0	5.61	0	0	0	0	0	0	0	1.14	0	0	0	0	0	0	2.75	0
scaffold28891_len1010_cov22_0_735-Ammotragus.lervia	0	0	0	0	0	0	0	0	0	0	0	0	0	0	0	0	0	0	0	0	0	0	0	0	0	0	0	0	0	0	0	0	0	0	0	0	0	0	0	0	0	0	0	0	0	0	0	0	0
scaffold289_len375607_cov65_201393_202000-Ammotragus.lervia	0.11	0.15	0.11	0.1	0	0.05	0.06	0.07	0.09	0.16	0.06	0	0	0.13	0.06	0.17	0.06	0	0.05	0	0	0	0	0	0	0	0	0	0	0	0	0	0	0	0	0	0	0	0	0.35	0.08	0	0	0	0	0	0	0	0
scaffold2898_len2803638_cov73_1830000_1831000-Ammotragus.lervia	0	0	0.42	1.535	0	0	1.775	0.375	0	0	1.075	2.86	0	0	0	0.005	3.44	0.87	0	0	0	0	0	0	0	0	0	0	0	0	0	0	0	0	0	0	0	0	0	0.355	0	0	0	0	0	0	0	0	0
scaffold290_len516146_cov66_121000_121473-Ammotragus.lervia	0	0	0	0	0	0	0.88	0.81	0	0.76	0	0	0	0.9	1.11	1.19	0	0	0	0	0	3.11	0	0	0	0	0	0	0	5.75	0	0	3.6	0	0	0	0	0	2.87	0	0	0	0	0	0	0	0	0	0
scaffold2901_len456838_cov69_433000_433514-Ammotragus.lervia	0	0	0	0	0	0	0	0	0	0	0	0	0	0	1.28	0	0	0	0	0	0	0	0	0	0	0	0	0	0	0	0	0	0	0	0	0	0	0	0	0.51	0	0	0	0.63	0	0	0	0	0
scaffold29019_len1715_cov120_237_1004-Ammotragus.lervia	0	0	0	0	0	0	0	0	0	0	0	0	0	0	0.41	0	0.38	0	0	0	0	0	0	0	0	0	0	0	0	0	0	0	0	0	0	0	0	0	0	0	0	0	0	0	0	0	0	0	0
scaffold29085_len448_cov76_0_449-Ammotragus.lervia	0.96	0	0.92	0	1.93	0	1.08	0	0	0	0	0	0	0	0	0	0	0	0	0	0	0	0	0	0	0	0	0	0	0	0	0	0	0	0	0	0	0	0	0	0	0	0	0	0	4.27	0	0	0
scaffold291_len245289_cov66_99542_100001-Ammotragus.lervia	0	0	0	0.44	0.43	0	0	0.76	0	0	0	0	0.88	0.84	0	0	0	0	0	0	0	0	0	0	0	0	0	0	0	0	0	0	0	0	0	0	1.05	0	0	1.77	0	0	0	0	0	0	0	0	0
scaffold2912_len700530_cov66_541000_542000-Ammotragus.lervia	0.455	0	0	0.005	0	0	0.005	0.38	0.41	0	0	0	0	0.43	0.5	0	0.55	0	0.01	0	0	0	0	0	0	0	0	0	0.675	0	0	0	0	0	0	0.01	0	0	0.01	0.84	0	0.01	0.005	0.005	0.005	0.005	0	0	0.005
scaffold2912_len700530_cov66_689583_690000-Ammotragus.lervia	1.83	0.81	0	0	0	0	0	0	0.87	0	0	0	0	0	0	0.9	0	0	0	0	0	2.77	0	0	0	0	0	0	0	0	0	0	0	0	0	0	0	0	0	0.74	0	0	0	0	0	0	0	0	0
scaffold2914_len1023776_cov72_596581_597003-Ammotragus.lervia	0	0	0	0.6	0	0	0	0.62	0	0	0	0	0.36	0.03	0	0	0	0	0	0	0	0	0	0	0	0	0	0	0	0	0	0	0	0	0.81	0	0	0	0	0	0	0	0	0	0	0	0	0	0
scaffold29175_len605_cov41_0_608-Ammotragus.lervia	0	0.42	0	0	0	0	0	0.39	0.24	0	0	0	0	0	0	0	0	0	0	0	0	0	0	0	0	0	0	0.47	0	0	0	0	0	0	0	0	0	0	0	0	0	0	0	0	0	0	0	0	0
scaffold292_len839401_cov66_436993_438000-Ammotragus.lervia	0	0	0	0	0	0	0.535	0	0	0	0	0	0.52	0	0	0	0.57	0	0	0	0	0	0	0	0	0	0	0	0	0	0	0	0	0	0	0	0	0	0	0	0	0.005	0	1.625	0	2.225	0	0	0
scaffold292_len839401_cov66_627298_628000-Ammotragus.lervia	1.1	0	0	0	0	0	0	0	0	0	0	0	0	0	0	0	1.22	1.12	0	0	0	0	0	0	0	0	0	0	0	0	0	0	0	0	0	0	0	0	0	0.71	0	0	0	0	0	0	0	0	0
scaffold2932_len224326_cov67_75998_76491-Ammotragus.lervia	0	1.1	0	0	0	0	0	0.96	0	0	0	0	0	0	0	0	0	0	0	0	0	0	0	0	0	0	0	0	0	0	0	0	0	0	0	0	0	0	0	0.49	0	0.69	0	0	0	0	0	0	0
scaffold2933_len1690892_cov69_1455000_1455493-Ammotragus.lervia	1.47	0	0	0	0	0	0.84	0	0	0	0.77	0	0	0	0	0	0	0	0	0	0	0	0	0	0	0	0	0	0	0	0	0	0	0	0	0	0	0	0	0	1.08	0	0	0.96	0	0	0	0	0
scaffold2933_len1690892_cov69_801551_802000-Ammotragus.lervia	1.1	0	0	0	1.22	0	0	0.92	0	0	0	1.27	1.03	0	0	0	0	1.12	0	0	0	0	0	4.19	0	0	0	0	0	0	0	0	0	0	0	4.21	0	0	0	0.71	0	0	0	0	0	0	0	0	0
scaffold2933_len1690892_cov69_850563_851002-Ammotragus.lervia	0	0	0	0	0.23	0	0	0	0	0	0	0	0	0	0	0	0	0	0	0	0.42	0	0	0	0	0	0	0	0	0	0	0	0	0	0	0	0	0	0.47	0.34	0	0	0	0.14	0	0	0	0	0
scaffold2934_len836768_cov64_332000_333000-Ammotragus.lervia	0.225	0.42	0.21	0.905	0.22	0.2	0.22	0.575	0.23	0	0	0	0	0.43	0.25	0.27	0	0.23	0	0	0.56	1	0.47	0	0	0	0	0	0.32	0.955	0	1.635	0.49	0.445	0	0	0	0	0	0.23	0	0	0	0.72	0	0	0.41	1.01	0
scaffold2935_len373817_cov65_348512_349000-Ammotragus.lervia	2.17	2.66	4.39	2.9	1.23	1.39	2.09	2.32	0.97	2.35	1.37	4.57	2.57	1.2	1.77	1.13	3.19	1.18	1.3	1.9	2.31	1.46	1.97	2	0.67	0.72	0	0.65	0	1.22	2.12	2.64	1.41	2.66	1.4	0.69	1.32	2.51	1.37	1.07	1.13	0.34	0.9	0	1.54	8.05	1.81	1.5	0
scaffold29350_len1654_cov41_0_2327-Ammotragus.lervia	0.615	0.57	0.755	0.495	0.495	1.225	0.675	0.365	1.21	0.715	0.7	0.955	0.415	0.7	0.25	0.485	0.445	0.435	2.515	2.29	2.43	1.96	2.515	2.7	1.81	2.62	2.19	2.79	0.94	2.285	1.765	2.19	1.33	1.715	1.82	2.375	2.085	1.735	1.695	1.51	1.5	3.05	3.9	4.14	3.465	4.425	2.76	3.605	1.945
scaffold2936_len592581_cov70_524000_524529-Ammotragus.lervia	0	0	0	0	0	0	0	0	0	0	0	0	0	0	0	0	1.08	0	0	0	0	0	0	3.47	0	0	0	0	0	0	0	0	0	0	0	0	3.35	0	0	0	0	0	0	0	0	0	0	0	0
scaffold2939_len580769_cov69_104000_105000-Ammotragus.lervia	0.075	0.195	0.025	0.015	0.14	0.03	0.19	0.09	0.07	0.09	0	0.035	0.165	0.055	0.02	0.215	0.01	0.02	0.145	0.39	0.31	0.03	0.02	0.025	0.415	0.21	0.055	0.02	0.205	0.15	0.185	0.36	0.205	0.195	0.295	0.105	0.17	0.06	0.375	0.45	0.4	0.025	0.22	0.16	0.24	0.085	0.18	0.315	0.135
scaffold2939_len580769_cov69_209000_209413-Ammotragus.lervia	0.87	0.48	0.57	0.06	0.7	0.32	0.49	0.64	0.5	1.36	0.77	0.24	0.42	0.56	0.91	1.26	0.78	0.69	0.12	0.53	0.38	0.33	0.64	0.48	1.17	0.62	0.85	0	0.86	1.13	0.13	0.28	0.26	0.99	0	1.01	0.62	0.26	0.25	2.78	0.93	0.29	0.32	0.1	0.13	0	0.14	0.13	0
scaffold2940_len671861_cov71_189457_190000-Ammotragus.lervia	0.14	0.08	0.09	0	0.14	0	0	0	0	0.09	0.05	0.05	0.04	0.13	0	0.11	0.05	0	0	0	0.08	0	0	0	0	0	0.08	0.09	0.05	0	0	0	0	0	0.08	0	0	0.09	0.09	0	0	0.06	0.07	0.02	0	0.07	0	0.09	0.05
scaffold2940_len671861_cov71_296998_298000-Ammotragus.lervia	0.255	0	0	0	0	0	0	0.49	0.015	0.495	0	0	0.59	0.015	0	0.6	0	0	0	0	0	0	0	0	0	0	0	0	0	0	0.79	0	0	0	0	0	0	0	0	1.13	0.34	0	0	0	0	0	0	0	0
scaffold2940_len671861_cov71_395688_396091-Ammotragus.lervia	0	0	0	0	0	1.24	0	0	0	0	0	0	0	0	0	0	0	0	0	0	0	1.61	0	0	0	0	0	0	0.76	0	0	0	1.77	0	0	0	0	0	0	0	0	0	0	0	0	0	0	1.34	0
scaffold2941_len1769389_cov72_134165_135000-Ammotragus.lervia	0.465	0	0	0.405	0.84	0.41	0	0.74	0.88	0.345	0	0	0	2.18	0.47	3.205	0	0	0	0	0	0	0	0	0	0	0	1.23	0	0	0	0	0	0	0	0	3.065	0	0	1.51	0.595	0	0	0.575	0	0	0	0	0
scaffold295_len1910339_cov72_867000_867830-Ammotragus.lervia	0.38	0.425	0.025	0.475	0.01	0.01	0.425	0.01	0.01	0.005	0.4	0.02	0.39	0.045	0.01	0.475	0.405	0.495	0	0	0	0	0	0	0	0	0	0	0.015	0	0	0	0	0.01	0	0	0	0	0	0	0	0.015	0	0.485	0	0	0	0	0
scaffold29561_len921_cov63_0_874-Ammotragus.lervia	5.38	3.52	6.125	4.41	4.46	2.165	2.56	7.6	3.26	2.71	2.965	5.07	3.22	3.795	2.5	4.495	4.365	3.435	6.77	10.975	15.96	12.075	9.77	4.895	7.995	8.665	9.605	10.59	6.045	2.81	5.62	7.625	6.08	3.74	6.865	6.86	13.395	8.445	7.06	1.645	3.8	21.52	28.91	34.945	43.04	21.295	17.85	13.725	11.645
scaffold296_len3015193_cov73_771000_771409-Ammotragus.lervia	0.69	0	0.41	0	0	0	0	0	0	0.34	0	0	0.37	0.35	0.46	0	0	0.47	0	0	0	0	0	0	0	0	0	0	0	0	0.8	0	0.87	0	0	0.87	0	0	0	0	0	0	0	0	0	0	0	0	0
scaffold2961_len1429150_cov72_463605_464017-Ammotragus.lervia	0	1.8	0	0	0.84	0	0.94	0	0	0	0	1.08	0.78	0.77	0	0	0.84	0	0	0	0	0	0	0	0	0	0	0	0	0	0	0	0	0	0	0	0	0	0	0	1.12	0	0	0	0	0	0	0	0
scaffold29683_len548_cov57_0_537-Ammotragus.lervia	4.03	0.67	1.35	3.54	0.62	1.39	1.74	0.58	0	0.29	1.72	0.76	0	2.4	0.71	0	1.77	0	0	0	2.31	4.39	1.97	2	3.37	1.44	0	0	1.38	1.22	0	0	0	0	0	1.37	1.32	1.25	2.05	0.71	1.51	0	2.25	0	4.61	0	0	0	0
scaffold2971_len1837271_cov64_1354994_1356000-Ammotragus.lervia	0.02	0	0	0.01	0.02	0	0.01	0.01	0.005	0	0	0	0	0.46	0	0	0.01	0	0	0	0.01	0	0.01	0	0.01	0	0	0.015	0.005	0.01	0	0.01	0	0.015	0	0	0	0	0	0.005	0	0	0	0	0	0	0	0.005	0.005
scaffold2971_len1837271_cov64_1551535_1552000-Ammotragus.lervia	4.71	1.21	3.39	3.64	2.71	5.42	1.63	2.93	1.75	4.48	4.73	4.54	5.28	3.55	2.04	5.09	5.23	1.77	4.15	3.58	5.5	3.94	2.77	4.44	4.61	2.51	4.08	5.91	2.96	3.55	4.71	4.83	3.55	5.07	5.59	4.37	6.01	5.8	4.06	9.46	6.47	3.79	3.12	3.19	3.21	3.67	3.57	2.62	2.52
scaffold2971_len1837271_cov64_655995_656459-Ammotragus.lervia	0.92	0.88	2.46	0	0	0	0	0	0	0	0.72	0	0	0.72	0	0.97	2.57	0	0	0	0	0	0	0	0	0	0	2.84	0	0	0	0	0	0	0	0	0	0	0	0	0	0	0	0	0	0	0	0	0
scaffold2974_len891254_cov71_771670_772474-Ammotragus.lervia	0.49	0	0	0.5	0.03	0	0	0	0	0.005	0.455	0	0	0.025	0.445	0	0.01	0.515	1.525	0.015	0	0.035	0.015	0.015	0.015	0.01	0.035	1.86	0.76	0.04	0.03	0.015	0	0.01	0.04	0.01	0.035	0.01	0.04	0.76	1.895	0.78	2.265	0.03	0.015	1.955	0.05	2.155	1.465
scaffold2977_len441444_cov69_357000_358000-Ammotragus.lervia	0	0	0	0	9.545	0	0	0.38	0	0	0	0	0	0	1.085	0	0	0	1.51	0	0	0	0	0	0	0	0	0	0.745	0	0	0	0	0	0	0	0	0	0	0.355	0	19.475	0	25.36	0	0	0	0	30.83
scaffold2978_len314331_cov67_152000_153000-Ammotragus.lervia	0	0	0	0	0	0	0.005	0	0.005	0	0	0	0.005	0	0	0	0	0	0	0	0	0	0	0	0	0	0	0	0	0	0	0	0	0	0	0	0	0	0	0	0.02	0	0	0	0	0	0	0	0
scaffold2980_len1033309_cov69_726499_727000-Ammotragus.lervia	0	0	1.06	1.01	1.18	0	0	0	1.08	0.82	0	0	0	0	0	0	0	0	0	2.75	0	0	0	0	0	0	0	0	1.89	0	0	0	0	0	0	0	0	0	0	0	0	0	0	0	0	0	0	0	0
scaffold29813_len477_cov36_0_448-Ammotragus.lervia	0	0	0	0	0	0	0	0	0	0	0	0	0	0	0	0	0	0	0	0	0	0	0	0	0	0	0	0	0	0	0	0	0	0	0	0	0	0	0	0.57	0	0	0	0	0	0	0	0	0
scaffold2982_len632136_cov66_215000_216000-Ammotragus.lervia	0	0	0	0	0	0	0	0	0.95	0	0	0	0	0.39	0	0	0	0	0	0	0	0	0	0	0	0	0	0	0	0	0	0	0	0	0	0	0	0	0	0.725	0	0	0	0	0	0	1.44	0	0
scaffold2983_len2085277_cov71_1363000_1363418-Ammotragus.lervia	0	0.41	0	0	0	0	0	0.76	0	0	0	0	0	0	0	0	0	0	0	0	0	0	0	0	0	0	0	0	0	0	0	0	0	0	0	0	0	0	0	0	0	0	0	0.48	0	0	0	0	0
scaffold2983_len2085277_cov71_518995_519687-Ammotragus.lervia	0	0	0	0	0	0	0	0	0	0	0	0	0	0.5	0.62	0	0	0	0	0	0	0	0	0	0	0	0	0	0	0	0	0	0	0	0	0	0	0	0	0	0	0	0	0	0	0	0	0	0
scaffold299436_len507_cov18_0_508-Ammotragus.lervia	0	0	0	0	0	0	0	0	0	0	0	0	0	0	0	0	0	0	0	0	0	0	0	0	0	0	0	0	0	0	0	0	0	0	0	0	0	0	0	0	0	0	0	0	0	0	0	0	0
scaffold3_len1964832_cov70_1273541_1273958-Ammotragus.lervia	0	0	0	0	0	0	0	0.89	0	0	0	0	0	0	0	0	0	1.3	0	0	0	0	0	0	0	0	0	0	0	0	0	0	0	0	3.88	0	0	0	0	0	0	0	0	2.93	0	6.03	0	0	0
scaffold3_len1964832_cov70_1297992_1299000-Ammotragus.lervia	0	0	0	0	0	0	0	0	0	0	0	0	0	0	0	0	0	0	0	0	0	0	0	0	0	0	0	0	0	0	0	0	0	0	0	0	0	0	0	0	1.355	0	0	0.725	0	0	0	0	0
scaffold30_len1366487_cov70_907000_907512-Ammotragus.lervia	0	0	0	0	0	0	0	0	0	0	0	0	0	0	0	0	0	0	0	0	0	0	0	0	0	0	0	0	1.49	0	0	0	0	0	0	0	0	0	0	0	0	0	0	0	0	0	0	0	0
scaffold300_len237504_cov69_223000_223417-Ammotragus.lervia	0	0	0	0.93	0	0	0	0	0	0	0	0	0	0	0	0	0	0	0	0	0	0	0	0	0	0	0	0	0	0	0	0	0	0	0	0	0	0	0	0	0	1.35	0	0	0	0	0	0	0
scaffold3005_len3017774_cov70_1771000_1771671-Ammotragus.lervia	0.34	0.13	0	0.09	0.05	0.09	0.05	0.08	0	0	0.1	0	0	0.09	0.11	0.12	0	0	0	0	0	0	0	0	0	0	0	0	0	0	0	0	0	0	0	0	0	0	0	0.14	0	0	0	0.02	0	0	0	0.05	0
scaffold3006_len276424_cov68_121000_122000-Ammotragus.lervia	0.135	0.005	0.045	0.04	0	0.15	0.185	0.11	0.185	0.275	0.12	0.05	0.075	0.165	0.135	0.055	0.04	0	0	0	0	0.075	0.245	0	0.165	0.075	0.08	0.095	0.195	0	0	0.095	0.25	0	0	0	0	0	0	0.83	0.295	0.03	0.035	0.005	0.045	0.14	0.045	0.045	0.165
scaffold300936_len835_cov28_0_835-Ammotragus.lervia	0	0	0	0	0	0	0	0	0	0	0	0	0	0	0	0	0	0	0	0	0	0	0	0	0	0	0	0	0	0	0	0	0	0	0	0	0	0	0	0	0	0	0	0	0	0	0	0	0
scaffold301_len1220409_cov70_1001000_1002000-Ammotragus.lervia	0	0.305	0.175	0	0.16	0	0	0	0.325	0	0	0	0.17	0.15	0	0	0	0.395	0	0	0	0	0	0	0	0	0	0	0.41	0	0	0	0	0	0	0	0	0.39	0	0.37	0	0	0	0	0	0	0.355	0	0
scaffold301_len1220409_cov70_577000_578000-Ammotragus.lervia	0.64	0.855	0.875	0	0.635	1.97	0	1.045	0.335	0.155	1.75	0.195	0.165	1.68	0.37	1.15	0.365	0.6	0.335	0	0	0	0.34	0	0	0	0	0	0.175	0	0	0.68	0	0	0.72	0	0	0.97	0	0.195	0.19	0.35	0.225	0.15	0.785	0.74	0	1	0.6
scaffold3014_len720090_cov68_401329_401819-Ammotragus.lervia	0	0	0	0	0	0	0	0	0	0	0	0	0	0	0	0	0	0	0	0	0	0	0	0	0	0	0	0	0	0	0	0	0	0	0	0	0	0	0	0	0	0	0	0	0	0	0	0	0
scaffold3014_len720090_cov68_502501_503000-Ammotragus.lervia	0.08	0.27	0	0	0	0.07	0	0	0.07	0.07	0	0.17	0.13	0.07	0.16	0.09	0.08	0.08	0	0	0	0	0	0	0	0	0	0	0	0	0	0	0	0	0	0	0	0	0	0.18	0	0	0	0	0	0	0	0	0
scaffold30225_len467_cov69_0_468-Ammotragus.lervia	0	0	0	0	0	0	0	0	0.57	0	0	0	0	0	0	0	0	0	0	0	0	0	0	0	0	0	0	0	0	0	0	0	0	0	0	0	0	0	0	0	0	0	0	0	0	0	0	0	0
scaffold302517_len709_cov20_0_710-Ammotragus.lervia	0	0	0	0	0	0	0	0	0	0	0	0	0	0	0	0	0	0	0	0	0	0	0	0	0	0	0	0	0	0	0	0	0	0	0	0	0	0	0	0	0	0	0	0	0	0	0	0	0
scaffold3028_len433572_cov68_195994_197000-Ammotragus.lervia	0	0.005	0	0	0	0	0	0	0	0	0	0.415	0	0	0	0	0.375	0	0	0	0	0	0	0	0	0	0	0	0	0	0	0	0	0.89	0	0	0	0	0	0	0	0	0	0	0	0	0	0	0
scaffold3029_len759211_cov64_343000_344000-Ammotragus.lervia	0.015	0	0.005	0.005	0	0	0.845	0	0.005	0	0	0.005	0	0	0.005	0	0	0.01	0	0	1.695	0	0	0	0	0	0	0	0	0	1.445	0.01	0	0	0.01	0	0	0	0	0.01	0	0	0	0.65	0	0.005	0	0	0
scaffold303_len3253696_cov72_1947000_1948000-Ammotragus.lervia	0.15	0.14	0.07	0.06	0.05	0.17	0.235	0.3	0.12	0.125	0.155	0.055	0.12	0	0.055	0.035	0.07	0.16	0.06	0.16	0.05	0.02	0	0.13	0.115	0.125	0.135	0	0.085	0.055	0.16	0.105	0	0.03	0.03	0.145	0.02	0.165	0.03	0.17	0.125	0.09	0.07	0.115	0	0.11	0.025	0.03	0.01
scaffold303_len3253696_cov72_509968_511000-Ammotragus.lervia	0.005	0.01	0.01	0.01	0	0.01	0.015	0.01	0.01	0	0.01	0	0.005	0.015	0	0	0.015	0	0.29	0	0.435	0	0.635	0	0.015	0.825	0.38	0.725	0.005	0.475	0	0.24	0.43	0.39	0.91	0	0.25	0.365	0.31	0.14	0.005	0	0	0	0.215	0.305	0.265	0.175	0.145
scaffold303_len3253696_cov72_9000_10000-Ammotragus.lervia	0.19	0.18	0.18	0.14	0.24	0.14	0	0.21	0	0.14	0.1	0.17	0.13	0.37	0.28	0.06	0.32	0	0.25	0	0	0	0	0	0	0	0	0	0	0	0.1	0	0	0	0	0	0	0	0	0.28	0	0.06	0.04	0	0	0	0	0.05	0
scaffold3030_len432852_cov66_114000_115000-Ammotragus.lervia	0.86	0	0.845	0.02	0	0	0	0	0	0	0.825	0	0	0.77	0.005	0.015	0	0	0	0	0	0	0	0	0	0	0.01	0	0	0	0	0	0	0	0	0	0	0	0	0.71	0	0.005	0.005	0	0	0	0	0	0
scaffold3030_len432852_cov66_344937_345462-Ammotragus.lervia	0	0.97	0	0.79	0	0	0	0	0	0	0	0	0	0	0.91	0	0	0	0	0	0	0	0	0	0	0	0	0	0	0	0	0	0	0	0	0	0	0	0	0.69	0	0	0	0	0	0	0	0	0
scaffold3030_len432852_cov66_52445_53000-Ammotragus.lervia	0	0	0	0	0	0	0	0	0	0	0	0	0	0	0	0	0	0	0	0	0	0	0	0	0	0	0	0	0	0	0	0	0	0	0	0	0	0	0	0	0	0	0	0	0	0	0	0	0
scaffold3032_len350143_cov35_201000_201545-Ammotragus.lervia	0	0	0.91	0.79	0	0	1.07	1.63	0.87	0	0	0	0	0	0.95	0	0	0	0	0	0	0	0	0	0	0	0	0	0	0	0	0	0	0	0	0	0	0	0	0	0	1.44	0	2.77	0	3.66	3.48	5.66	0
scaffold3037_len180759_cov55_150000_151000-Ammotragus.lervia	0.245	0.005	0	0.105	0	0.105	0	0.14	0.17	0.085	0	0.015	0.075	0.01	0	0.015	0.3	0.015	0.115	0.085	0.07	0.105	0.095	0.19	0.105	0.065	0.23	0	0.065	0.24	0.13	0.18	0.21	0.135	0.195	0.035	0.065	0.18	0.05	0.14	0.16	0.005	0.1	0.06	0.14	0.02	0	0.025	0.07
scaffold3039_len396528_cov69_102000_102703-Ammotragus.lervia	0.01	0.03	0.03	0.03	0.06	0.05	0.04	0.29	0.02	0.19	0.14	0.03	0.05	0.05	0.05	0.06	0.05	0.03	0.02	0.05	0.26	0.12	0.02	0	0.58	0	0	0.21	0.2	0.22	0.02	0.32	0.27	0.03	0.33	0.13	0	0.32	0	0.53	0.04	0	0.01	0	0	0	0	0	0.01
scaffold304_len241384_cov52_175000_175491-Ammotragus.lervia	5.48	0	4.51	0.8	10.77	1.59	1.91	0.73	3.48	5.38	6.85	0	0.73	1.43	0	5.38	3.43	6.66	0	0	0	0	2.59	0	0	0	0	0	1.26	0	0	0	0	0	0	0	0	2.35	0	4.42	5.85	1.42	1.67	0	0	0	2.58	2.55	6.34
scaffold30402_len2221_cov65_1000_2150-Ammotragus.lervia	0.24	0.475	0.605	0.93	0.71	0.475	0.245	0.595	0.535	0.64	0.615	0.44	0.655	0.715	0.46	0.61	0.54	0.355	0.24	0	0	0	0	0.495	0	0.3	0.28	0.34	0	0	0.02	0	0.23	0	0	0	0	0	0	0.445	0.245	0.345	0.25	0	0.32	0.695	0.335	0.615	0.295
scaffold304692_len403_cov25_single_0_403-Ammotragus.lervia	0	0	0	0	0	0	0	0	0	0	0	0	0	0	0	0	0	0	0	0	0	0	0	0	0	0	0	0	0	0	0	0	0	0	0	0	0	0	0	0	0	0	0	0	0	0	0	0	0
scaffold3048_len679910_cov72_448000_449000-Ammotragus.lervia	0	0	0.55	0	0	0	0	0	0.63	0	0	0	0	0	0.64	0	0	0	0	0	0	0	0	1.52	0	1.73	0	0	0.76	0	1.62	0	0	0	0	0	1.71	0	0	2.02	0.76	1.59	0	0.63	0	0	0	0	1.66
scaffold3048_len679910_cov72_507996_508483-Ammotragus.lervia	0	0	0	0	0	0	0	0	0	0	0	0	0	0	0	0	0	0	0	0	0	0	0	0	0	0	0	0	0	0	0	0	0	0	0	0	0	0	0	0	0	0	0	0	0	0	0	0	0
scaffold3053_len2195064_cov71_2147000_2147413-Ammotragus.lervia	0	0	0	0	0	0	0	0	0	0	0	0	0	0	0	0	0	0	0	0	0	0	0	0	0	0	0	0	0	0	0	0	0	0	0	0	0	0	0	0	0	0	0	0	0	0	0	0	0
scaffold3053_len2195064_cov71_41986_42490-Ammotragus.lervia	0	0	1.98	0.98	0	0	3.27	0	1.2	0	0	0	0	0.91	0	0	0	4.44	0	0	4.59	0	4.6	0	0	0	8.41	0	3.17	0	0	10.01	0	0	4.81	0	9.58	0	0	3.88	0	1.87	3.71	3.53	6.43	0	0	3.92	0
scaffold306_len3335328_cov70_3297568_3298000-Ammotragus.lervia	0.64	0	0	0	0	0	0	0	0	0	0	0.82	0	0.61	0	0	0	1.87	0	0	0	0	0	0	0	0	0	0	0.99	0	0	0	0	0	0	0	0	0	0	0.61	0	0	0	0	0	0	0	0	0
scaffold306_len3335328_cov70_689168_690000-Ammotragus.lervia	0	0	0	0	0	0	0	0.005	0.41	0.4	0.44	0	0	0	0	0	0.41	0.005	0	0	0	0	0	0	0	0	0	0	0	0	0	0	0	0	0	0	0	0	0	0	0	0	0	0	0	0	0	0	1.38
scaffold30706_len16798_cov58_15000_16001-Ammotragus.lervia	0.785	0.555	0.385	0.355	0.38	0.42	0.395	0	0.325	0.345	0.475	0.335	0.4	0.41	0.4	0.335	0.47	0	0	0	0	0	0	0	0	0	0	0	0.58	0	0.33	0	0	0	0.01	0	0	0	0	0.68	0.385	0.36	0	0	0.415	0	0	0.38	0.66
scaffold30745_len429_cov42_0_410-Ammotragus.lervia	0	0	0	0	0	0	0	0	0	0	0	0	0	0	0	0	0	0	0	0	0	0	0	0	0	0	0	0	0	0	0	0	0	0	0	0	0	0	0	0	0	0	0	0	0	0	0	0	0
scaffold3075_len383571_cov65_367000_367518-Ammotragus.lervia	0	0	0	0	0	0	0	0	0	0	0	0	0	0	0	0	0.88	0	0	0	0	0	0	0	0	0	0	0	0	0	0	0	0	0	0	0	0	0	0	0	0	0	0	2.47	0	0	0	0	0
scaffold3076_len1541011_cov72_612738_614000-Ammotragus.lervia	0	0.02	0	0.02	0	0	0	0.01	0.02	0.01	0	0	0.01	0	0	0	0	0.01	0	0.02	0	0	0	0	0	0	0	0	0.02	0	0	0	0	0	0	0	0	0	0	0.04	0.04	0.02	0	0	0	0	0	0	0
scaffold3079_len295948_cov70_0_452-Ammotragus.lervia	0.17	0.26	0.17	0.18	0.29	1.15	0.56	0.3	0.42	0.8	0.43	0.35	0.34	0.32	0.14	0.54	0.38	0.7	0.65	0.57	0.24	1.57	0.57	0.24	0.42	0.69	0.57	0.22	0.2	0.34	0.46	0.47	0.29	0.5	0.55	0.26	0.16	0.4	0.43	0.85	0.2	0.28	0.25	0.35	0.08	0.27	0.31	0.09	0.1
scaffold3079_len295948_cov70_213279_214000-Ammotragus.lervia	0.01	0.115	0.115	0.04	0.2	0.01	0.015	0.105	0	0.255	0	0	0	0.035	0.005	0.06	0	0.15	0.01	0	0	0	0	0	0	0.075	0	0	0.105	0	0	0	0	0	0	0	0	0	0	0.18	0.12	0	0	0	0	0	0	0	0
scaffold3080_len1050827_cov72_11000_12010-Ammotragus.lervia	0.48	0	0.455	0	0	0	0	0	0	0	0.46	0.495	0.465	0.44	0	0.495	0	0	1.585	0	0	0	0.025	0	0	0	1.34	0	0	0	0	0	0	0	0	0	0	2.03	0	0.335	0	0	0	0	0.025	0	0	0	0.065
scaffold3080_len1050827_cov72_128382_129000-Ammotragus.lervia	0	0.485	0	0	0	0	0.445	0	0	0	0	0	0	0	0	0	0	0	0	0	0	0	0	0	0	0	0	0	0	0	0	0	0	0	0	0	0	0	0	0	0	0	0	0	0	0	0	0	0
scaffold3080_len1050827_cov72_264998_265757-Ammotragus.lervia	0.01	0	0	0	0.09	0.005	0	0	0	0	0	0	0.305	0	0.235	0	0	0.115	0	0	0	0.18	0	0	0	0	0	0	0.125	0	0	0	0	0	0	0	0.205	0	0	0	0	0.175	0	0	0.665	1.825	0.415	0	0
scaffold30818_len1599_cov72_0_583-Ammotragus.lervia	0	0	0	0	0	0	0	0	0	0	0	0	0	0	0	0	0	0	0	0	0	0	0	0	0	0	0	0	0	0	0	0	0	0	0	0	0	0	0	0	0	0	0	0	0	0	0	0	0
scaffold30835_len3926_cov62_0_1000-Ammotragus.lervia	0.595	1.045	0.47	1.41	0	0.46	1.105	0	0.49	1.18	0	0	0	0.475	0.525	0.55	1.645	0.005	2.78	4.945	0	1.32	0	0	0	0	0	3.115	0	0	0	0	0	1.335	0	1.34	1.685	0	3.255	1.39	2.365	1.36	2.44	1.2	1.2	0	2.305	2.22	2.905
scaffold30858_len1349_cov34_0_1299-Ammotragus.lervia	0.18	0.25	0.13	0.21	0.17	0.36	0.22	0.18	0.08	0.22	0.1	0.05	0.08	0.17	0.08	0.2	0.15	0.05	0.32	0.52	0.45	0.32	0.3	0.41	0.29	0.42	0.25	0.44	0.2	0.46	0.29	0.45	0.41	0.4	0.43	0.39	0.26	0.28	0.45	0.28	0.2	0.92	0.63	0.66	0.34	1	0.44	0.81	0.44
scaffold308742_len467_cov22_0_468-Ammotragus.lervia	0	0	0	0	0	0	0	0	0	0	0	0	0	0	0	0	0	0	0	0	0	0	0	0	0	0	0	0	0	0	0	0	0	0	0	0	0	0	0	0	0	0	0	0	0	0	0	0	0
scaffold309_len1084275_cov69_234000_235003-Ammotragus.lervia	0.25	0.24	0.19	0.01	0.045	0.255	0.235	0.27	0.005	0.14	0.32	0.245	0.205	0.28	0.29	0.125	0.065	0.13	0.28	0.29	0.205	0.26	0.235	0.33	0.225	0.245	0.145	0.13	0.005	0.18	0.26	0.28	0.255	0.255	0.115	0.27	0.18	0.255	0.135	0.14	0.265	0.015	0.125	0.195	0.025	0.12	0.015	0.11	0.035
scaffold309127_len487_cov22_0_488-Ammotragus.lervia	0	0	0	0	0	0	0	0	0	0	0	0	0	0	0	0	0	0	0	0	0	0	0	0	0	0	0	0	0	0	0	0	0	0	0	0	0	0	0	0	0	0	0	0	0	0	0	0	0
scaffold309352_len749_cov19_0_750-Ammotragus.lervia	0	0	0	0	0	0	0	0	0	0	0	0	0	0	0	0	0	0	0	0	0	0	0	0	0	0	0	0	0	0	0	0	0	0	0	0	0	0	0	0	0	0	0	0	0	0	0	0	0
scaffold30960_len270_cov96_0_584-Ammotragus.lervia	0.39	0.58	0.43	0.33	0.43	1.34	0.7	0.25	0.32	0.5	0.54	0.56	0.3	0.53	0.41	0.66	0.33	0.39	1.27	1.33	1.14	1.46	0.88	0.97	1.12	1.16	1.12	1.54	0.32	0.98	0.99	1.23	0.74	0.74	0.87	1.03	0.59	0.85	1.06	1.83	0.76	1.53	1.66	1.74	1.95	1.32	1.19	1.34	0.88
scaffold30970_len49213_cov70_22000_23001-Ammotragus.lervia	0	0	0	0	2.38	0	0	0	0	0	0.41	1.305	0	3.805	0	2.135	0	0	0	0	0	0	0	0	0	0	0	0	0	0	0	0	0	0	0	0	0	0	0	0	0	0	0	0	0	0	0	0	0
scaffold31_len1752997_cov70_1579000_1579496-Ammotragus.lervia	0	0.3	0	0	0	0	0.33	0	0	0	0	0	0	0	0	0	0	0	0	0	0	0	0	0	0	0	0	0	0	0	0	0	0	0	0	0	0	0	0	0	0	0	0	0	0	0	0	0	0
scaffold310_len1533645_cov69_1458000_1458656-Ammotragus.lervia	0.3	0.35	0.37	0	0.17	0.36	0.3	0.34	0.4	0.42	0.39	0.43	0.19	0.33	0.39	0.29	0.56	0.1	0.67	0.22	0.32	0.43	0.69	0.4	0.52	0.34	0.36	0.65	0.25	0.45	0.45	0.23	0.4	0.63	0.35	0.46	0.6	0.42	0.58	0.65	0.31	0.31	0.28	0.38	0.36	0.4	0.5	0.34	0.39
scaffold310_len1533645_cov69_61437_62000-Ammotragus.lervia	0	0	1.68	0	0	1.59	0	3.85	0.86	0.74	0	0	0	0	0	1.08	0	1.82	0	0	0	0	0	0	3.77	0	0	0	0	0	0	0	0	0	0	0	0	0	0	0.69	0	0	0	0	0	0	0	0	0
scaffold310_len1533645_cov69_675000_675774-Ammotragus.lervia	0.395	0.415	0.01	0.01	0	0.005	0.03	0.01	0	0.015	0	0	0.015	0.015	0.025	0.015	0	0.015	0	0	0	0	0	0	0	0	0	0	0.005	0	0	0	0	0	0	0	0	0	0	0	0.005	0.005	0	0.005	0	0	0	0	0
scaffold310111_len1202_cov62_single_491_1202-Ammotragus.lervia	0	0.035	0.385	0	0.04	0	0.11	0	0	0.42	0.025	0	0	0	0.05	0	0.48	0	0.1	0.085	1.26	0	0	0	0.06	0.025	0	0.115	0	0	0	0.025	0	0	0	0.1	0.04	0	0.025	0	0	0	0.065	0	0	0	0	0	0
scaffold3103_len298349_cov68_61824_62330-Ammotragus.lervia	0	0	0	0	0	0	0	0	0	0	0	0	0	0	0	0	0	0	0	0	0	0	0	0	0	0	0	0	0	0	0	0	0	0	0	0	0	0	0	0	0	0	0	0	0	0	0	0	0
scaffold311_len1422325_cov65_27495_28001-Ammotragus.lervia	1.29	1.09	2.04	0	1.02	2.14	3.72	0.89	4.3	0.89	2.13	5.59	1.07	2.9	1.26	2.57	2.43	1.3	0	0	0	3.69	0	0	0	9.14	0	3.53	0	0	0	8.35	11.64	0	0	0	0	0	4.02	4.48	1.48	1.77	2.53	4.39	3.68	3.01	3.36	0	0
scaffold3111_len181675_cov50_23000_24000-Ammotragus.lervia	0.385	0.22	0.14	0.135	0.17	0.185	0.17	0.175	0.21	0.165	0.18	0.105	0.185	0.1	0.13	0.18	0.245	0.18	0.6	0.485	0.425	0.43	0.45	0.285	0.305	0.415	0.355	0.485	0.305	0.28	0.32	0.415	0.295	0.415	0.53	0.435	0.495	0.39	0.34	0.565	0.275	0.335	0.295	0.27	0.215	0.32	0.45	0.4	0.24
scaffold31150_len120195_cov68_24000_24705-Ammotragus.lervia	0	0.2	0	0	0	0.63	0.32	0	0	0.19	0.25	0	0	0	0.71	0.3	0.29	0.29	0	0	0	0.3	0.02	0	0	0.24	0	0	0	0	0.23	0	0.23	0.52	0.31	0.37	0	0	0	0	0	0.18	0	0	0.15	0	0	0	0
scaffold31150_len120195_cov68_37711_39000-Ammotragus.lervia	0	0	0	0	0	0.35	0	0	0	0	0.35	0	0	0	0.41	0.35	0	0	0	0.36	0.33	0.69	0.26	0.03	0.36	0.41	0	0.26	0	0.02	0.26	0	0.47	0.41	0.18	0.38	0	0	0	0	0	0	0	0	0	0	0	0	0
scaffold3117_len504545_cov69_482000_482786-Ammotragus.lervia	0.425	1.445	1.705	1.33	0	0	1.275	1.135	0.92	0	0.94	0	1.81	1.17	0	1.605	1.005	0	4.715	0.015	0.025	2.915	1.42	4.765	1.48	5.005	6.385	1.36	0	1.45	8.71	0	2.845	0	0	0	9.895	0	0	1.42	1.77	0.685	0.015	5.225	0	0	2.49	0	0.01
scaffold3127_len26807_cov59_23995_26000-Ammotragus.lervia	0.4	0.17	0.03	0.15	0.07	0.27	0.04	0.21	0.2	0.09	0.04	0.1	0.17	0.34	0.1	0.15	0.08	0.25	0.05	0.13	0.06	0.08	0.1	0.15	0.18	0.13	0.04	0.12	0.18	0.21	0.08	0.19	0.18	0.08	0.08	0.05	0.08	0.13	0.11	0.21	0.11	0.2	0.17	0.12	0.17	0.11	0.19	0.15	0.2
scaffold3128_len1312897_cov65_1067000_1068000-Ammotragus.lervia	0.335	0.255	0.055	0.32	0.285	0.165	0.095	0.17	0.145	0.065	0.07	0.16	0.06	0.08	0.13	0.29	0.235	0.1	0.475	0.235	0.33	0.255	0.15	0.12	0.38	0.485	0.365	0.14	0.385	0.3	0.325	0.035	0.34	0.33	0.175	0.375	0.08	0	0.03	0.445	0.175	0.145	0.13	0.075	0.135	0.335	0.15	0.06	0.115
scaffold3128_len1312897_cov65_32492_33000-Ammotragus.lervia	0.14	0.02	0	0.13	0.17	0	0.5	0.38	0.19	0.18	0.43	0	0.38	0.22	0.21	0.21	0.52	0.27	0.42	0.36	0.33	0.31	0.18	0.51	0.3	0.41	0.46	0.46	0.43	0.57	0.37	0.09	0.47	0.49	0.64	0.41	0.3	0.39	0.25	1.59	0.32	0.26	0.14	0.33	0.16	0	0.44	0.21	0.18
scaffold312929_len506_cov54_0_507-Ammotragus.lervia	0	0	0	0	0	0	0	0	0	0	0	0	0	0	0	0	0	0	0	0	0	0	0	0	0	0	0	0	0	0	0	0	0	0	0	0	0	0	0	0	0	0	0	0	0	0	0	0	0
scaffold3131_len1595639_cov71_1214000_1214423-Ammotragus.lervia	0	1.8	0.91	0	0	0	0	2.22	0	0	0	1.08	0	1.54	0	0.94	0	1.07	7.38	0	0	0	0	0	0	0	0	0	1.61	0	0	0	0	0	0	0	3.05	0	0	2.07	1.12	0	0	0	2.64	0	0	0	2.99
scaffold3131_len1595639_cov71_1591000_1591882-Ammotragus.lervia	0	0	0	0.015	0	0	0	0	0.01	0	0	0	0.005	0	0.02	0	0	0	0.01	0	0	0	0	0	0	0	0	0	0	0	0	0	0	0	0	0	0	0.01	0	0.04	0	0.005	0	0.005	0	0	0	0.005	0
scaffold3132_len2663562_cov70_2500729_2501184-Ammotragus.lervia	0.46	0.55	0	0	0.56	0	1.19	0.49	0	0.51	0	0	0	0	0	0.68	0	0	0	0	0	0	0	0	0	0	1.38	0	0.8	0	0	0	0	0	0	0	0	0	0	0	0	0	0	0	0	0	0	0	3.5
scaffold3136_len3722810_cov71_2081997_2083000-Ammotragus.lervia	0	0	0	0.395	0	0	0	0.41	0	0.725	0	0.505	0	0	0	0	0	0	0	0	0	0	0	0	0	0	0	0	0	0	0	0	0	0	0	0	0	0	0	0	0	0	0	0	0	0	0	0	0
scaffold3136_len3722810_cov71_208998_209399-Ammotragus.lervia	0.19	0.12	0.03	0.16	0.02	0.13	0.09	0.11	0.19	0.02	0.02	0.05	0.04	0.06	0.11	0.05	0.2	0.03	0.11	0.11	0.08	0.09	0	0.04	0.2	0	0.22	0.09	0.06	0.06	0	0.13	0.23	0.06	0.04	0	0.16	0.04	0.08	0.32	0.12	0.02	0.03	0.05	0.05	0.03	0.05	0.05	0.05
scaffold3136_len3722810_cov71_2376000_2376553-Ammotragus.lervia	0	0.81	1.5	0	0.83	0	0	1.46	0	0	0	2.82	0	0.71	1.83	0.9	0	1.9	0	0	0	0	0	0	0	0	0	0	1.26	0	0	0	0	0	0	0	0	0	0	2.94	1.17	1.42	0	1.14	0	0	0	0	0
scaffold3136_len3722810_cov71_2496000_2497000-Ammotragus.lervia	0	0	0	0	0	0	0	0	0	0	0	0	0	0	0	0	0	0	0	0	0	0	0	0	0	0	0	0	0	0	10.82	0	0	0	0	0	0	0	0	0	0	0	0	0	0	0	0	0	0
scaffold3136_len3722810_cov71_3378000_3378833-Ammotragus.lervia	0	0	0	0	0	0	0	0	0	0	0	0	0	0	0	0	0	0	0	0	0	0	0	0	0	0	0	0	0	0	0	0	0	0	0	0	0	0	0	0	0	0	0	0	0	0	0	0	0
scaffold3138_len699396_cov71_102598_103000-Ammotragus.lervia	0.44	0.82	0.41	1.33	0.85	0	0	0	0.45	0	0.79	0	0	0.42	0.49	1.06	0.89	0	0	0	0	0	0	0	0	0	0	0	1.26	0	0	0	0	0	0	0	0	0	0	0.89	0	0	0	0	0	0	0	0	0
scaffold31380_len7781_cov21_4000_5207-Ammotragus.lervia	0	0	0	0	0	0	0	0	0	0	0	0	0	0	0	0	0	0	0	0	0	0	0	0	0	0	0	0	0	0	0	0	0	0	0	0	0	0	0	0	0	0	0	0	0	0	0	0	0
scaffold31380_len7781_cov21_6592_8113-Ammotragus.lervia	0	0	0	0	0	0	0	0	0	0	0	0	0	0	0	0	0	0	0	0	0	0	0	0	0	0	0	0	0	0	0	0	0	0	0	0	0	0	0	0	0	0	0	0	0	0	0	0	0
scaffold314_len2030228_cov67_1133000_1134000-Ammotragus.lervia	0	0	0	0	0	0	0	0	0	0	0	0	0	0	0.745	0.39	0	0	0	0	0	0	0	0	0	0	0	0	0	0	0	0	0	0	0	0	0	0	0	0	1.395	0	0	0	0	1.07	0	0	0
scaffold314_len2030228_cov67_1217000_1217563-Ammotragus.lervia	0	0	0	0	0	0	0	0	0	0	0	0	0	0	0	0	0	0	0	0	0	0	0	0	0	0	0	0	0	0	0	0	0	0	0	0	0	0	0	0	0	0	0	0	0	0	0	0	0
scaffold314_len2030228_cov67_1257383_1258001-Ammotragus.lervia	0	0.02	0.02	0.09	0	0.03	0.1	0.19	0	0.17	0	0.08	0.06	0.1	0	0.17	0.07	0.06	0.12	0	0.21	0.04	0.23	0	0	0	0.1	0	0.08	0	0	0.11	0	0	0.06	0.08	0.25	0.15	0	0.23	0.24	0.12	0.14	0.15	0.09	0.21	0.03	0.02	0.13
scaffold314_len2030228_cov67_1967989_1969000-Ammotragus.lervia	0	0	0	0	0	0	0	0	0	0	0	0	1.055	0	0	0	0	0	0	0	0	0	0	0	0	0	0	0	0	0	0	0	0	0	0	0	0	0	0	0.445	0	0	0	0	0	0	0	0	0
scaffold314_len2030228_cov67_464563_465000-Ammotragus.lervia	5.02	2.15	1.64	0	0.92	0	3.52	0	5.77	0	5.51	2.34	3.01	1.79	4.43	0	4.65	2.1	0	0	0	0	3.49	6.93	6.79	0	0	0	0	0	5.58	5.56	0	0	0	0	0	0	0	3.01	1.16	0	0	0	2.64	0	0	2.91	0
scaffold314_len2030228_cov67_664000_664478-Ammotragus.lervia	0.31	0.33	0.34	0.32	0	0	0	0	0	0	0	0	0	0.3	0	0	0.35	0	0	0	0	0	0	0	0	0	0	0	0	0	0	0	0.71	0	0	0	0	0	0	1.43	0	0	0	0.3	0	0	0	0	0
scaffold3145_len173924_cov73_54000_55022-Ammotragus.lervia	0.655	1.495	1.385	1.075	1.705	1.585	1.3	1.625	0.985	1.785	1.065	1.37	1.545	1.38	1.59	1.4	1.88	1.47	1.73	1.285	1.33	1.72	1.765	1.18	0.825	1.455	1.355	0.79	1.68	0.755	1.24	0.97	1.695	1.36	1.62	2.035	1.405	1.355	1.45	2.455	1.285	1.32	0.88	1.01	1.235	1.38	1.05	1.225	0.81
scaffold3145_len173924_cov73_70000_71000-Ammotragus.lervia	0.215	0.445	0.45	0.365	0.44	0.545	0.49	0.47	0.305	0.415	0.285	0.505	0.375	0.375	0.455	0.325	0.52	0.365	0.325	0.27	0.305	0.31	0.375	0.305	0.345	0.23	0.365	0.3	0.515	0.07	0.32	0.33	0.34	0.28	0.24	0.25	0.35	0.365	0.22	0.31	0.41	0.265	0.145	0.35	0.41	0.585	0.345	0.33	0.405
scaffold3147_len269843_cov71_11000_12000-Ammotragus.lervia	2.45	4.96	6.9	7.03	4.09	5.09	3.795	6.06	2.485	2.37	5.88	5.275	4.04	1.595	11.96	8.94	4.07	4.095	9.76	8.62	4.59	8.425	8.555	5.685	8.22	7.255	6.38	4.03	9.03	7.24	9.675	15.515	8.65	9.705	6.15	10.755	12.145	5.95	7.805	2.755	7.455	16.07	10.435	11.51	17.64	11.34	12.43	14.665	21.55
scaffold3147_len269843_cov71_123511_124000-Ammotragus.lervia	1.21	1.69	1.8	2.35	3.03	1.93	2.82	0.78	1.43	2.16	0.92	3.24	1.44	2.33	1.77	2.14	2.31	2.53	1.66	2.66	0.84	2.66	2.31	1.68	1.83	2.26	0	2.34	2.9	2.5	2.28	5.32	3.7	0.48	3	1.83	2.73	3.61	0.94	3.39	5.2	3.91	3.76	4.5	2.78	2.58	3.42	2.22	2.85
scaffold3147_len269843_cov71_134998_136000-Ammotragus.lervia	0.45	0.525	0.735	0.685	0.655	0.485	0.505	0.425	0.585	0.42	0.69	0.8	0.57	0.645	0.495	0.485	0.705	0.515	0.465	0.78	0.5	0.55	0.65	0.38	0.51	0.59	0.545	0.51	0.595	0.575	0.59	0.465	0.605	0.4	0.51	0.695	0.62	0.555	0.46	0.8	0.49	0.555	0.415	0.4	0.415	0.3	0.48	0.4	0.475
scaffold3147_len269843_cov71_149997_152000-Ammotragus.lervia	0.78	0.84	0.755	0.715	0.72	0.66	0.835	0.575	0.68	0.705	0.73	0.765	0.755	0.82	0.62	0.665	0.675	0.715	0.87	0.65	0.735	0.725	0.625	0.585	0.775	0.815	0.73	0.9	0.675	0.885	0.705	0.82	0.82	0.765	0.905	0.81	0.76	0.615	0.9	0.655	0.6	0.83	0.865	0.81	0.905	0.84	0.835	0.83	0.59
scaffold3147_len269843_cov71_159836_162120-Ammotragus.lervia	0.48	0.67	0.65	0.69	0.48	0.58	0.47	0.57	0.42	0.33	0.58	0.66	0.62	0.65	0.63	0.74	0.48	0.4	0.47	0.44	0.63	0.54	0.57	0.49	0.4	0.5	0.66	0.54	0.67	0.39	0.58	0.47	0.73	0.49	0.7	0.72	0.56	0.56	0.59	0.58	0.58	0.57	0.79	0.65	0.75	0.68	0.6	0.39	0.6
scaffold3147_len269843_cov71_164997_166004-Ammotragus.lervia	7.04	2.275	4.2	2.095	2.745	4.675	1.16	4.83	2.555	3.83	3.1	0.77	5.89	6.185	3.285	3.16	5.175	2.015	6.52	9.845	15.05	12.985	15.655	13.835	7.125	14.02	16.45	8.5	3.1	11.68	4.915	4.5	10.735	9.98	10.72	4.485	7.73	12.755	10.935	2.355	3.875	8.455	14.85	10.78	16.34	8.185	9.145	12.195	12.585
scaffold3147_len269843_cov71_172998_174000-Ammotragus.lervia	0.475	0.545	0.42	0.295	0.37	0.395	0.465	0.425	0.535	0.195	0.44	0.595	0.375	0.4	0.525	0.4	0.355	0.27	0.285	0.23	0.335	0.365	0.435	0.315	0.28	0.285	0.43	0.29	0.585	0.13	0.295	0.27	0.33	0.255	0.21	0.275	0.16	0.36	0.39	0.4	0.36	0.23	0.155	0.25	0.155	0.355	0.28	0.15	0.17
scaffold3147_len269843_cov71_236990_238004-Ammotragus.lervia	2.26	1.845	2.15	1.76	1.97	2.26	2.165	2.22	2.495	2.08	2.05	2.04	1.91	2.46	2.755	2.095	2.58	1.83	2.035	1.965	1.085	1.145	1.145	1.49	1.845	1.665	1.355	2.27	2.205	1.205	1.605	2.425	1.68	1.64	1.525	2.565	2.455	2.04	2.42	1.765	1.865	1.81	2.56	1.77	2.23	2.525	2.775	1.88	1.89
scaffold3147_len269843_cov71_239998_241022-Ammotragus.lervia	0.72	0.395	0.555	0.545	0.465	0.43	0.8	0.415	0.37	0.58	0.31	0.385	0.48	0.41	0.72	0.815	0.49	0.575	0.11	0.605	0.28	0.345	0.39	0.51	0.3	0.175	0.17	0.5	0.355	0.925	0.365	0.425	0.36	0.245	0.325	0.16	0.44	0.34	0.22	0.43	0.525	0.235	0.395	0.495	0.325	0.315	0.435	0.315	0.435
scaffold3147_len269843_cov71_254863_256000-Ammotragus.lervia	0.37	0.37	0.335	0.315	0.325	0.35	0.355	0.3	0.38	0.24	0.355	0.315	0.255	0.3	0.38	0.255	0.435	0.235	0.32	0.475	0.415	0.285	0.305	0.34	0.295	0.28	0.28	0.355	0.375	0.355	0.465	0.41	0.45	0.2	0.32	0.185	0.505	0.29	0.325	0.375	0.335	0.225	0.17	0.345	0.33	0.19	0.535	0.195	0.19
scaffold3147_len269843_cov71_33000_34000-Ammotragus.lervia	1.1	1.32	1.315	1.275	1.46	1.145	1.26	1.39	1.15	1.31	1.365	1.15	1.235	1.14	1.37	1.285	1.415	1.265	1.225	1.485	1.25	1.15	1.31	1.52	1.28	1.415	1.35	1.165	1.195	1.415	1.295	1.48	1.545	1.48	1.445	1.485	1.505	1.525	1.6	1.265	1.33	1.06	1.215	1.155	1.11	1.21	1.345	1.115	1.21
scaffold3147_len269843_cov71_36991_38668-Ammotragus.lervia	0.265	0.45	0.37	0.385	0.44	0.45	0.255	0.445	0.425	0.41	0.365	0.305	0.295	0.31	0.4	0.41	0.41	0.375	0.59	0.315	0.46	0.35	0.51	0.525	0.295	0.445	0.495	0.435	0.4	0.47	0.44	0.58	0.365	0.39	0.415	0.355	0.38	0.53	0.43	0.53	0.455	0.415	0.5	0.41	0.375	0.34	0.47	0.465	0.485
scaffold315149_len469_cov19_single_0_469-Ammotragus.lervia	0	0	0	0	0	0	0	0	0	0	0	0	0	0	0	0	0	0	0	0	0	0	0	0	0	0	0	0	0	0	0	0	0	0	0	0	0	0	0	0	0	0	0	0	0	0	0	0	0
scaffold3159_len709426_cov70_290000_291000-Ammotragus.lervia	1.34	0.005	0.75	0.04	1.305	0.495	1.06	0.065	0.01	0.075	0.365	1.175	1.195	0.875	0	1.26	0.05	0.095	0.535	3.03	1.795	1.035	1.11	2.685	2.015	0.905	2.22	0.815	0.85	1.195	2.255	0.87	0.815	1.645	2.365	0.765	2.06	1.155	1.045	3.765	2.315	0	1.81	0.795	0.005	1.005	0.955	0	0.01
scaffold316_len1262580_cov66_1010536_1011000-Ammotragus.lervia	0.56	0	0.26	0	0	0	0.62	0	0	0.49	0.29	0	0	0	0	0	0	0	0	0	0	0	0	0	0	0	0	0	0	0	0	0	0	0	0	0	0	0	0	0.35	0	0	0	0	0	0	0	0	0
scaffold316_len1262580_cov66_125516_126000-Ammotragus.lervia	0	0	0.07	0.21	0.15	0.07	0.16	0.13	0.15	0	0	0.17	0	0	0.08	0	0	0.08	0	0	0.15	0.26	0.15	0.56	0	0	0	0.16	0	0.14	0	0.31	0	0	0.14	0	0.3	0	0.14	0.18	0	0.05	0	0	0	0	0	0	0.09
scaffold316_len1262580_cov66_82000_82484-Ammotragus.lervia	0	0.6	0.67	0	0	0.29	0.33	0.55	0.32	0	0	0	0	0	0	0	0	0.39	0	0	0	0	0	0	0	0	0	0	0	0	0	0	0	0	0.64	0	0	0	0	0.35	0	0	0	0.34	0	0	0	0	0
scaffold316_len1262580_cov66_882200_883000-Ammotragus.lervia	0.005	0.005	0	0	0	0	0	0	0	0	0	0	0	0	0	0	0.005	0	0	0	0	0	0	0	0	0	0	0	0	0	0	0	0	0	0	0	0	0	0	0.025	0	0	0	0	0	0	0	0	0
scaffold316_len1262580_cov66_988000_989000-Ammotragus.lervia	0	0	0	0.765	0	0	0	0	0	0.005	0	0	0	0.36	0	0	0	0.01	1.52	1.385	2.31	1.435	0	4.74	0	0	2.985	1.43	0	1.21	3.895	0	1.27	0	4.01	0	0	0	0	0.05	0	1.8	5.58	1.96	2.93	0	2.665	2.325	2.91
scaffold3160_len754128_cov70_518955_519358-Ammotragus.lervia	0	0	0	0	0	0	0	0.62	0	0	0	0	0.75	0	0	0	0	0	0	0	0	0	0	0	0	0	0	0	0	0	0	0	0	0	0	0	0	0	0	0.61	0	0	0	0	0	0	0	0	0
scaffold3161_len495441_cov67_442995_443578-Ammotragus.lervia	0	0.21	0	0.62	0	0	0	0.18	0.12	0	0	0	0.4	0	0	0	0	0	0	0	0	0	0	0	0	0	0	0	0.27	0	0	0	0	0	0	0	0	0	0	0	0	0	0	0	0	0	0	0	0
scaffold3164_len752216_cov66_167000_167708-Ammotragus.lervia	2.55	2.97	4.875	4.06	3.88	2.935	6.745	3.035	3.405	1.605	5.21	3.52	0	1.695	0	6.545	6.54	0	10.28	7.72	5.565	13.16	8.91	8.265	4.68	9.45	3.81	9.005	8.36	4.33	6.47	6	8.475	5.285	8.52	7.71	9.88	6.885	5.895	7.175	0.505	3.715	5.33	1.92	5.405	2.545	5.885	7.86	4.665
scaffold3164_len752216_cov66_251476_252000-Ammotragus.lervia	0.66	0	0.34	0	0	0	0	0.27	0	0	0	0	0	0	0	0	0.31	0	0	0	0	0	0	0	0	0	0	0	0	0	0	0	0	0	0	0	0	0	0	0.71	0	0	0	0	0	0	0	0	0
scaffold3164_len752216_cov66_381510_382000-Ammotragus.lervia	0	0	0	0	0	0	0.59	0	1.2	0	0	0	0	1.98	0	0	0	0.61	0	0	0	1.42	0	0	0	0	0	0	0.73	0	0	1.45	0	0	0	0	0	0	0	1.47	0	0.69	0	0	0	3.47	0	0	2.64
scaffold3164_len752216_cov66_727000_728000-Ammotragus.lervia	0	0.45	0	0	0	0	0.47	0	0	0	0	0	0	0	0	0.515	0.44	0.475	0	0	0	1.395	0	0	0	0	0	0	0	0	0	0	0	0	0	0	0	0	0	0.34	0	0	0.915	0	0	0	0	0	0
scaffold3164_len752216_cov66_92000_93000-Ammotragus.lervia	0.95	0.32	3.33	0.595	0.6	0.935	0	0.955	0.63	0.27	1.215	1.86	0.615	0.56	0.645	0.685	0	0.325	0	0	0	3.24	1.64	0	0.89	0	1.64	0.84	0.765	2.5	1.63	2.22	0	2.71	0.825	0	0	0.8	0	1.025	1.15	1.205	1.095	1.265	2.83	2.72	1.955	0.67	0
scaffold317_len2148477_cov68_1135000_1136000-Ammotragus.lervia	7.87	1.825	6.955	4.48	2.85	2.2	6.545	7.045	2.68	5.51	3.085	4.605	0	0.86	3.405	2.005	0.42	2.44	9.835	0	3.5	1.345	9.62	0	2.79	1.48	0	1.635	7.85	8.81	5.99	3.36	0	10.94	0	4.39	0	0	3.21	0.77	1.38	8.07	15.83	10.5	2.91	5.515	17.49	15.72	12.805
scaffold317_len2148477_cov68_1267000_1268000-Ammotragus.lervia	0.195	0.165	0.015	0.01	0.245	0.16	0.35	0.015	0.01	0.03	0.285	0.185	0.265	0.02	0.015	0.12	0.065	0.115	0.165	0.02	0.08	0	0	0.08	0.01	0.12	0.09	0	0.18	0	0	0.02	0	0.025	0.01	0	0	0	0.02	0.245	0.19	0.125	0.3	0.02	0.125	0.29	0.245	0.355	0.24
scaffold317_len2148477_cov68_1424573_1425000-Ammotragus.lervia	5.91	9.9	2.2	2.09	0	11.83	0	3.77	3.7	2.41	5.43	6.53	4.41	3.65	2.58	6.33	9.97	0	0	0	0	6.64	0	0	0	0	0	0	3.17	0	0	0	0	0	0	0	0	0	0	1.36	1.34	1.71	0	0	0	3.01	2.97	0	0
scaffold317_len2148477_cov68_1444575_1445000-Ammotragus.lervia	0.28	0.28	0	0	0	0	0.62	0	0.28	0	0.58	0.34	0.27	0	0	0	0	1.69	0	0	0	0	0	0	0	0	0	0	0	0	0	0	0	0	0	0.69	0.69	0	0.67	0.35	0	0	0	0.28	0	0	0	1.12	0
scaffold317_len2148477_cov68_2034000_2035000-Ammotragus.lervia	0	0.48	0.1	0.55	0	0.18	0.295	0.005	0.195	0.185	0	0	0.105	0.17	0	0	0	0.22	0	0.39	0	0.35	0	0	0	0	0.165	0	0	0	0	0	0	0.195	0.7	0.36	0	0.545	0	0	0.125	0	0	0	0	0	0	0	0
scaffold3170_len1738827_cov71_444000_444665-Ammotragus.lervia	0	0.58	0.26	0.72	0.69	0.45	0.58	0.28	0.67	0.36	0.2	0.49	0.66	0.52	0.27	0.33	0.48	0.47	0.49	0.67	0.42	0.51	0.53	0.69	0.55	0.36	0.57	0.52	0.51	0.61	0.75	0.48	0.52	0.57	0.42	0.47	0.62	0.43	0.46	0.85	0.54	0.3	0.2	0.37	0.2	0.25	0.41	0.32	0.6
scaffold3176_len149719_cov72_67122_68000-Ammotragus.lervia	0.32	0.69	0.87	1.315	0.635	0.535	0.89	0.595	0.675	0.165	0.525	0.39	0.66	0.47	0.18	0.955	0.18	1.215	0	0	0.395	0.375	1.67	1.025	0	0	1.05	0.665	0.7	0	0.725	0	0	0	0	0.695	1.02	0	1.05	1.285	2.495	0.53	0.92	0.78	0.79	0.375	1.24	0.515	0
scaffold3180_len1179614_cov72_1132637_1133133-Ammotragus.lervia	0.03	0.05	0.07	0.02	0.04	0.04	0.04	0.07	0.07	0.06	0.08	0.12	0.1	0.05	0.06	0.05	0.02	0.08	0.18	0.34	0.3	0.17	0.29	0.46	0.34	0.47	0.19	0.37	0	0.28	0.32	0.5	0.44	0.41	0.3	0.22	0.34	0.29	0.27	0.27	0.03	0.06	0.03	0.04	0.09	0.01	0.06	0.02	0.07
scaffold3181_len436864_cov73_158590_159000-Ammotragus.lervia	0	0	0	0	0	0	0	0	0	0	0	0	0.8	0	0	0	1.71	0	0	0	0	0	0	0	0	0	0	0	0	0	0	0	0	0	0	0	0	0	0	0	0	0	0	0	1.94	3.3	0	0	0
scaffold318225_len521_cov33_0_521-Ammotragus.lervia	0.14	0.19	0.11	0.17	0.12	0.23	0.14	0.12	0.1	0.18	0.1	0.22	0.09	0.2	0.11	0.1	0.16	0.04	0.54	0.57	0.51	0.37	0.38	0.45	0.64	0.5	0.27	0.68	0.19	0.44	0.45	0.55	0.56	0.45	0.29	0.79	0.39	0.35	0.39	1.05	0.38	0.23	0.2	0.26	0.28	0.5	0.23	0.26	0.08
scaffold3189_len1162661_cov72_83488_84000-Ammotragus.lervia	0.39	0.08	0	0.03	0	0	0	0	0.21	0	0.06	0	0.15	0.13	0.13	0.13	0	0.03	0	0	0	0	0	0.1	0	0	0.1	0	0	0.11	0.22	0	0	0.1	0	0	0	0.1	0	0	0	0	0	0.01	0.05	0	0	0	0
scaffold3190_len334193_cov68_123000_124000-Ammotragus.lervia	0.18	0.095	0	0.07	0.16	0.1	0.105	0.225	0.415	0.145	0	0	0.185	0.19	0.115	0.12	0.105	0.18	0	0	0	0	0	0	0	0	0	0	0.22	0	0	0	0	0	0	0	0	0	0	0.7	0.15	0	0	0	0	0	0	0	0.06
scaffold3190_len334193_cov68_133000_134000-Ammotragus.lervia	11.38	0	3.63	5.54	1.84	3.46	3.2	5.69	3.48	5.01	0	8.96	0	3.4	15.21	3.97	0	2.83	0	2.37	20.2	0	6.32	0	10.72	0	0	0	0	6.94	0	3.23	3.88	0	2.81	14.42	0	0	9.42	2.97	0	0	2.41	1.38	2.86	0	3.48	0	9.52
scaffold3191_len184118_cov69_135000_135519-Ammotragus.lervia	0	0.95	0	0	0.91	0.84	1.75	0	0	0	0	0	0	0	0.94	0	0	0	0	0	0	2.55	0	0	0	0	0	0	0	0	0	0	0	0	0	0	0	0	0	0	0	1.94	0	0	0	0	0	0	0
scaffold319904_len461_cov70_0_433-Ammotragus.lervia	0	0	0	0	0	0	0	0	0	0	0	0	0	0	0	0	0	0	0	0	0	0	0	0	0	0	0	0	0	0	0	0	0	0	0	0	0	0	0	0	0	0	0	0	0	0	0	0	0
scaffold320_len726684_cov68_242000_242453-Ammotragus.lervia	0	0	0	0	0	1.03	0	0.87	1.2	1.64	0.9	0	0	0.91	0	2.9	0	0	0	0	0	0	0	0	0	0	0	0	0	0	0	0	0	0	0	0	0	0	0	0	0	0	0	0	0	0	0	0	0
scaffold3207_len555951_cov68_172994_174000-Ammotragus.lervia	0	0	0	0	0	0	0	0.28	0	0	0.77	1.67	0.665	0.625	0	1.005	0	0.94	0	0	0	0	0	0	0	0	0	0	0	0	0	0	0	0	0	0	0	0	0	0.305	0	0	0	0	0	0	0	0	0
scaffold3207_len555951_cov68_530549_531000-Ammotragus.lervia	2.08	0	0	0	0	0	0	0	0	0	1.63	0	0.8	4.18	0	1.93	2.59	0	0	0	0	0	0	0	0	0	0	0	1.04	2.29	0	0	0	0	0	0	6.29	0	0	0.61	1.99	2.14	0	0	0	0	0	0	2.36
scaffold3208_len738989_cov71_556692_557135-Ammotragus.lervia	0	0	0.11	0	0	0.11	0	0.18	0	0	0	0.13	0	0.34	0	0	0	0	0	0	0	0	0	0	0	0	0	0	0	0	0	0	0	0	0	0	0	0	0	0.24	0	0	0	0	0	0	0	0	0
scaffold32081_len539_cov37_0_540-Ammotragus.lervia	0.51	0	0	0	0	0	0	0	0	0	0	0	0	0	0	0	0	0.61	0	0	0	0	0	0	0	0	0	0	0	0	0	0	0	0	0	0	0	0	0	0.49	0	0	0	0	0	0	0	0	0
scaffold3210_len760618_cov70_2993_4007-Ammotragus.lervia	0.095	0.235	0.17	0.31	0.24	0.16	0.28	0.21	0.295	0.285	0.075	0.14	0.07	0.185	0.11	0.11	0.125	0.21	0	0.03	0	0	0.02	0	0	0	0.01	0	0.265	0	0.01	0	0	0.02	0.01	0	0.01	0.02	0	0.625	0.19	0.01	0.015	0.015	0.005	0.06	0.015	0.055	0.01
scaffold3217_len405156_cov68_313000_313533-Ammotragus.lervia	6.23	17.72	11.47	6.05	11.39	3.4	3.72	13.72	1.63	3.11	1.73	12.22	13.12	4.62	7.69	0	3.23	1.72	9.96	4.84	0	9.26	0	5.29	0	0	0	7.67	2.27	5.03	0	0	5.61	4.9	0	0	4.79	6.73	15.08	3.83	0	0	0	0	0	0	0	0	0
scaffold322_len683052_cov38_438000_439000-Ammotragus.lervia	0.19	0.23	0.275	0.125	0.17	0.165	0.125	0.09	0.15	0.13	0.17	0.25	0.165	0.175	0.205	0.23	0.145	0.155	0.265	0.295	0.245	0.365	0.19	0.21	0.275	0.25	0.37	0.185	0.13	0.385	0.4	0.405	0.385	0.25	0.195	0.425	0.415	0.24	0.215	0.335	0.355	0.3	0.26	0.375	0.265	0.33	0.39	0.315	0.31
scaffold3220_len13703_cov68_8000_8495-Ammotragus.lervia	2.78	0.39	0.82	0.73	0	0	0.85	0.67	0.42	0.68	0.72	0	0	0	0	1.03	0.67	0	0	0	0.84	0	0	0	0	0.92	0	0	0.51	0	0	0	0	0	0	0	0	0	0	0	1.43	0.43	0	0	0.69	0	0	0	0
scaffold32220_len968_cov39_0_1544-Ammotragus.lervia	0.03	0.09	0.05	0.06	0.05	0.23	0.12	0.01	0	0.12	0.04	0.07	0.04	0.08	0.1	0.01	0.01	0.02	0.32	0.15	0.13	0.28	0.17	0.21	0.18	0.16	0.1	0.25	0.01	0.24	0.15	0.23	0.15	0.28	0.21	0.26	0.29	0.24	0.14	0.12	0.04	0.57	0.41	0.47	0.63	0.94	0.45	0.45	0.19
scaffold3224_len383535_cov72_69000_70000-Ammotragus.lervia	0.06	0.145	0.275	0.095	0.31	0.235	0.105	0.075	0.13	0.155	0.14	0.145	0.265	0.14	0.215	0.385	0.205	0.09	0.125	0.21	0.385	0.175	0.235	0.185	0.225	0.185	0.18	0.205	0.18	0.38	0.105	0.225	0.195	0.185	0.49	0.32	0.24	0.18	0.305	0.225	0.13	0.12	0.175	0.05	0.19	0.215	0.17	0.125	0.095
scaffold3226_len870110_cov69_875998_877000-Ammotragus.lervia	0.005	0.425	0	0	0	0	0.415	0	0	0.005	0	0	0.01	0.4	0	0.005	0	0.005	0	0	0	0	0	0	0	0	0	0	0	0	0	0	0	0	0	0	0	0	1.33	0.395	0	0	0	1.24	0	0	0	0	0
scaffold3235_len927342_cov66_36592_37000-Ammotragus.lervia	0.67	0	0	0.64	0	0	0	0	0	0	0	0	0	0	0	0	0	0	0	0	0	0	0	0	0	0	0	0	0	0	0	0	0	0	0	0	0	0	0	0	0	0	1.31	0	0	0	0	0	0
scaffold3236_len1252408_cov69_155000_155677-Ammotragus.lervia	0	0	0	0	0	0	0	0	0.465	0	0	0	0	0	0	0	0	0	0	0	0	1.285	0	0	0	0	0	0	0	0	0	0	0	0	0	0	0	0	0	0	0	0	0	0.86	0	0	0	0	1.82
scaffold3238_len364667_cov24_181472_182193-Ammotragus.lervia	0	0	0	0	0	0	0	0	0	0	0	0	0	0	0	0	0	0	0	0	0	0	0	0	0	0	0	0	0	0	0	0	0	0	0	0	0	0	0	0	0.8	0	0	0	0	0	0	0	0
scaffold324_len1132535_cov69_549000_550000-Ammotragus.lervia	0.01	0.275	0.465	0	0.2	0.165	0.495	0.125	0.005	0.38	0.075	0.185	0.19	0.025	0	0.335	0	0.175	0	0	0	0.035	0	0	0	0	0	0	0	0	0	0	0.44	0	0	0	0.05	0	0	0.135	0	0	0	0	0	0.06	0.135	0	0
scaffold3251_len242094_cov45_12344_13344-Ammotragus.lervia	0	0	0	0	0	0	0	0	0	0	0	0	0	0	0	0	0	0	0.03	0.025	0.035	0.11	0.015	0	0.03	0.035	0	0.04	0.005	0	0	0.03	0.01	0	0	0	0.07	0	0	0	0.04	0.005	0.03	0	0.03	0.085	0.005	0	0.04
scaffold326_len448744_cov71_225996_226493-Ammotragus.lervia	4.37	1.64	3.29	1.78	5.12	0.79	2.14	1.51	1.79	2.36	2.77	2.55	2.19	1.26	2.92	4.78	5.35	4.95	13.21	9.25	4.39	1.97	4.6	7.59	3.95	8.84	8.41	3.56	3.79	12.22	14.36	7.21	10.57	9.53	14.56	13.21	2.1	13.99	8.53	8.42	3.52	20.4	20.75	16.2	11.81	26.18	13.01	19.98	12.98
scaffold3266_len401538_cov68_23602_24009-Ammotragus.lervia	0	0.36	0	0	0	0.18	0	0.16	0.19	0	0	0	0	0.16	0.23	0	0	0	0	0	0	0	0	0	0	0	0	0	0.23	0	0	0	0	0	0	0	0	0	0	0	0.24	0	0	0	0	0	0	0.22	0
scaffold3266_len401538_cov68_334000_334474-Ammotragus.lervia	0.14	0	0	0	0.14	0	0.23	0	0	0	0	0.08	0	0	0	0	0.23	0	0	0	0	0	0	0	0	0	0	0	0	0.27	0	0	0	0	0	0	0	0	0	0	0	0	0	0	0.07	0	0	0	0
scaffold3276_len90190_cov69_60657_61153-Ammotragus.lervia	1.38	0	0	0	0	0	1.86	0	0	0	0	0.94	0	1.54	0.77	0	0	0	0	0	0	0	0	0	0	0	0	0	0	0	0	0	0	0	0	0	0	0	0	0	1.14	0	0	1.25	0	3.41	0	0	2.74
scaffold3276_len90190_cov69_69000_70000-Ammotragus.lervia	1.145	0	0	1.43	0.27	0	0	0	0	0	0	0	1.1	2.105	0	0	0	0.175	2.755	0	1.425	0.975	0	2.17	0	0	0	0	0	0	0.98	0	0	0	0	0.705	0	0	0	2.135	0	7.98	0	3.46	0	0	0	4.53	0
scaffold3276_len90190_cov69_82000_83000-Ammotragus.lervia	0.275	0	0.555	0.6	0.26	0.375	0	0.245	0	0.43	0.405	0.56	0.26	0.8	0.5	0.415	0	0.295	0.475	0	0.37	0.35	0.33	0.685	0	0	0	0	0	0	0.38	0	0	0	0	0.325	0	0	0	0.495	0	0.72	0	0.235	0.31	0.525	0	0.76	0.385
scaffold3276_len90190_cov69_87695_89225-Ammotragus.lervia	0.33	0.02	0.5	0.49	0.2	0.17	0	0.24	0	0.22	0.14	0.38	0.14	0.46	0.25	0.29	0.02	0.27	0.42	0	0.16	0.25	0.18	0.26	0	0	0	0	0	0	0.15	0	0	0	0	0.2	0	0	0	0.18	0	0.41	0.01	0.18	0.14	0.28	0	0.42	0.24
scaffold3277_len209217_cov70_190996_191430-Ammotragus.lervia	0	0.68	0	0.73	0.68	0	0	1.34	0.7	0	0	0	0	0.64	0	0	0.77	1.55	0	0	0	0	0	0	0	0	0	0	0	0	0	0	0	0	0	0	0	0	0	0	0.93	0	0	0	0	0	0	1.82	0
scaffold3278_len609917_cov72_38000_38768-Ammotragus.lervia	0.22	0.07	0.16	0.12	0.11	0.07	0.12	0.09	0.08	0.05	0.13	0.08	0.13	0.15	0.08	0.02	0.04	0.04	0.06	0.07	0.03	0	0.1	0	0	0	0.03	0	0.06	0	0	0	0	0.07	0.07	0	0	0.03	0	0.23	0.05	0.02	0.06	0.03	0.02	0	0.02	0.08	0.04
scaffold328_len2364762_cov72_1000000_1000796-Ammotragus.lervia	0.12	0	0.06	0.115	0	0.235	0.655	0	0.13	0.695	0.13	0	0.49	0.305	0.415	0.15	0.4	0.43	0.11	0	0	0	0	0.22	0.13	0.335	0	0	0.075	0	0	0	0	0	0	0.235	0	0	0.23	0.125	0	0	0	0	0	0	0	0	0
scaffold32806_len1839_cov36_0_1887-Ammotragus.lervia	0.8	0.335	0.36	0.64	0.66	0.675	0.885	0.6	0.495	0.74	0.665	0.425	0.595	0.65	0.61	0.085	0.83	0.38	0.06	0.135	0.015	0.38	0.225	0.115	0.04	0.605	0.04	0	0.015	0.065	0.365	0.075	0.45	0.24	0	0.22	0.23	0	0.32	0.58	0.16	0.255	0.065	0.075	0.09	0.225	0.125	0.1	0.065
scaffold32809_len593_cov55_0_594-Ammotragus.lervia	0.53	0.24	0.16	0.45	0.32	0.49	0.47	0.41	0.67	0.55	0.6	0.23	0.52	0.63	0.4	0.03	0.46	0.19	0	0	0	0.17	0.03	0	0	0.23	0	0	0.03	0	0.28	0	0.53	0.27	0	0.11	0.03	0	0.21	0.53	0.05	0.01	0	0.02	0.02	0	0	0.01	0
scaffold329070_len402_cov39_0_403-Ammotragus.lervia	0	0	0	0	0	0	0	0	0	0	0	0	0	0	0	0	0	0	0	0	0	0	0	0	0	0	0	0	1.04	0	0	0	0	0	0	0	0	0	0	0	0	0	0	0	0	0	0	0	0
scaffold3293_len1458938_cov71_1115000_1116000-Ammotragus.lervia	0.075	0.2	0	0	0.32	0	0	0	0.055	0	0.04	0.09	0.02	0.04	0.01	0	0.01	0.01	0.125	0	0	0	0.03	0	0	0	0.02	0	0.05	0	0	0.01	0	0	0.01	0.02	0	0	0	0.28	0.015	0	0	0	0	0	0	0	0
scaffold3293_len1458938_cov71_150000_150458-Ammotragus.lervia	1.29	2.18	1.02	0	2.05	0	1.24	0.89	2.15	2.66	0	0	1.07	1.93	1.26	1.28	2.43	0	0	0	0	0	0	4.19	0	0	0	3.53	4.47	0	0	0	0	0	0	0	0	0	0	0.75	2.96	3.54	2.53	1.46	0	0	3.36	0	4.23
scaffold3293_len1458938_cov71_676377_677019-Ammotragus.lervia	0	0	0	0	0	0	0	0	0	0	0	0	0	0.005	0	0	0	0	0	0	0	0	0	0	0	0	0	0	0	0.01	0	0	0.015	0	0.015	0	0	0	0	0	0	0.005	0	0	0.01	0	0	0	0
scaffold3293_len1458938_cov71_886000_886721-Ammotragus.lervia	0.395	0.115	0.17	0.095	0.08	0.065	0.19	0.04	0.34	0.09	0.275	0.23	0.205	0.08	0.155	0.045	0.355	0	0	0.035	0.275	0.095	0.14	0.2	0	0.2	0	0.33	0.085	0.31	0.25	0.145	0.14	0.35	0	0.065	0.29	0.345	0.305	0.535	0.055	0	0.14	0	0.095	0.12	0	0	0
scaffold3294_len1662_cov55_1000_1663-Ammotragus.lervia	0	0	0	0	0	0	0	0.33	0	0	0	0	0	0	0.42	0	0	0	0	0	0	0	0	0.015	0	0	0	0	0	0	0	0	0	0	0	0	0	0	0	0	0	0	1.015	0	0	0	0	1.255	0
scaffold33037_len684_cov59_0_651-Ammotragus.lervia	0	2.005	2.6	0.965	0.945	2.985	0.005	0.35	0.96	1.155	0.44	0	0.845	2.76	0	0.53	1.82	1.51	1.535	16.075	5.665	6.145	8.315	20.52	9.32	8.43	5.07	14.69	0	10.955	15.815	5.94	6.355	10.82	3.64	8.05	6.135	12.33	9.835	2.195	1.885	6.275	7.79	5.625	5.605	9.58	10.15	6.305	2.845
scaffold33087_len804_cov57_0_699-Ammotragus.lervia	0.01	0.425	0.12	0.62	0.29	1.35	0.025	0.265	0.72	0.67	0.125	0.02	0.63	0.285	0.38	0.005	0.225	0	0.22	1.22	0.825	0.01	0.66	0.405	0.585	0.63	0.43	1.6	0.265	0.77	0.585	0.415	0.605	1.22	1.115	0.94	0.45	0.83	0.94	0.595	0.735	1.075	0.92	1.13	2.69	1.3	1.5	1.505	0.715
scaffold33095_len773_cov80_0_1218-Ammotragus.lervia	0.27	0.7	0.58	0.76	0.45	2.32	0.49	0.39	0.25	0.65	0.23	0.32	0.38	1.06	0.48	0.37	0.54	0.23	2.89	2.5	3.07	3.01	2.72	2.96	2.76	2.55	2.29	3.5	0.27	2.72	1.78	2.54	2.23	2.61	2.29	2.91	2.54	1.81	2.48	1.01	0.52	6.03	5.85	6.69	6.04	8.88	4.97	6.91	6
scaffold331_len1515781_cov68_1165000_1166000-Ammotragus.lervia	0	0	0	0.305	0.28	0	0	0	0.61	0.245	0	0	0	0.255	0	0	0	0.005	0	0	0	0	0	0	0	0	0	0	0	0	0	0	0	0	0	0	0	0	0	1.01	0	0.345	0	0	0	0	0	0	0.665
scaffold331_len1515781_cov68_892579_893005-Ammotragus.lervia	0	9.69	0	0	0	0	0	0	0	0	0	0	0	0	0	0	0	0	0	0	0	0	0	0	0	0	0	0	0	0	0	0	0	0	0	0	0	0	0	0	0	0	0	0	0	0	0	0	0
scaffold3310_len335230_cov72_198999_200000-Ammotragus.lervia	0	0	0	0	0	0	0	0	0	0	0	0	0	0	0	0	0	0	0	0	0	0	0	0	0	0	0	0	0	0	0	0	0	2.19	0	0	0	0	2.72	0.61	0	2.14	0	0	0	0	0	2.37	0
scaffold3310_len335230_cov72_322000_322407-Ammotragus.lervia	1.01	1.05	0	1.04	1.19	0	0.61	1.06	0	0	1.19	0	0	0	0	0	1.1	0	0	0	0	0	0	0	0	0	0	0	0	0	0	0	0	0	0	0	0	0	0	0	0	0	0	0	0	0	0	0	0
scaffold3311_len126753_cov72_18998_20000-Ammotragus.lervia	0.155	0.125	0.075	0.205	0.06	0.175	0.245	0.14	0.165	0.22	0.16	0.145	0	0.14	0.2	0.2	0.31	0.135	0.25	0.2	0.225	0.135	0.345	0.255	0.405	0.02	0.195	0.205	0.155	0.185	0.305	0.18	0.1	0.075	0.145	0.305	0.235	0.255	0.2	0.215	0.115	0.085	0.155	0.195	0.19	0.155	0.195	0.11	0.085
scaffold3312_len201032_cov72_147000_148000-Ammotragus.lervia	0.235	0.205	0.355	0.155	0.335	0.29	0.3	0.455	0.365	0.12	0	0.17	0.265	0.15	0.215	0.38	0.08	0.47	0.425	0.29	0.15	0.135	0.205	0.425	0.415	0.57	0.28	0.23	0.27	0.59	0.395	0.175	0.375	0.18	0.15	0.215	0.015	0.25	0.4	0.74	0.38	0.42	0.215	0.195	0.29	0.45	0	0.295	0.33
scaffold3316_len323497_cov71_153000_154000-Ammotragus.lervia	0	0	0	0	0	0	0	0	0	0	0	0	0	4.575	0.89	0	0	0	0	0	0	0	0	0	0	4.93	0	0	0	0	0	0	0	0	0	0	0	0	0	0	0	0	0	0	0	0	0	1.09	0
scaffold33166_len1479_cov74_0_1000-Ammotragus.lervia	0.04	0.11	0.035	0.06	0.03	0.095	0.045	0.035	0.06	0.04	0.06	0.02	0.04	0.155	0.025	0.095	0.105	0.05	0.135	0.125	0.13	0.19	0.145	0.19	0.29	0.16	0.335	0.365	0.075	0.145	0.16	0.18	0.09	0.15	0.1	0.09	0.185	0.09	0.12	0.155	0.085	0.325	0.175	0.26	0.47	0.32	0.33	0.5	0.205
scaffold33168_len927_cov33_0_923-Ammotragus.lervia	0.105	0.17	0.09	0.115	0.125	0.535	0.06	0.09	0.04	0.07	0.11	0.08	0.085	0.235	0.09	0.105	0.195	0.045	0.34	0.22	0.29	0.355	0.205	0.23	0.24	0.24	0.14	0.24	0.11	0.295	0.13	0.19	0.145	0.06	0.22	0.32	0.145	0.195	0.135	0.365	0.08	0.255	0.33	0.38	0.18	0.235	0.16	0.205	0.13
scaffold3320_len486447_cov71_142518_143000-Ammotragus.lervia	0	6.51	4.83	0	0.75	3.35	0	2.04	1.75	0	2.97	0	0	2.01	1.71	0	4.44	0	0	0	0	0	0	0	2.83	0	0	0	3.75	0	0	0	0	0	0	5.46	2.58	0	0	2.26	0	0	1.65	0	0	0	0	0	2.6
scaffold3320_len486447_cov71_31000_31402-Ammotragus.lervia	6.21	0.89	0	0	0	2.6	0	3.25	0	0.72	0.86	0	0.9	0.85	0.95	0	0	0.94	0	0	3.37	0	0	0	0	0	0	0	2.81	0	0	0	0	0	0	2.88	0	0	0	5.19	0	0	2.41	1.38	2.86	7.32	0	0	0
scaffold333_len2186485_cov72_326000_327000-Ammotragus.lervia	0	0.095	0.095	0.295	0	0.47	0.3	0.41	0	0.275	0.595	0	0.2	0	0.695	0	0.1	0	0.355	0	0.18	0.18	0	0.555	0	0	0	0.565	0.355	0.55	0	0	0	0	0.18	0	0	0	0.18	0.545	0.495	0.675	0.195	0.245	0.12	0.18	0.36	0.45	0.835
scaffold3331_len199870_cov65_120563_121000-Ammotragus.lervia	0	0	0	0	0	0	0	0	0	0	0	0	0	0	0	0	0.66	0.8	0	0	0	0	0	0	0	0	0	0	0	0	0	0	0	0	0	0	0	0	0	0	0	0	0	0	0	0	0	0	2.03
scaffold3332_len1587335_cov70_1558594_1559000-Ammotragus.lervia	0	0.82	0	0	0	0	0	0	0	0	0	0	0	0	0	0	0	0	0	0	0	0	0	0	0	0	0	0	0	0	0	0	0	0	0	0	0	0	0	0	0	0	0	0	0	0	0	0	0
scaffold3332_len1587335_cov70_278000_279000-Ammotragus.lervia	0.175	0.155	0.12	0.07	0.06	0.215	0.215	0.07	0.135	0.11	0.05	0.07	0.075	0.085	0.065	0.065	0.205	0.065	0	0.04	0	0	0	0.075	0	0.035	0	0	0.025	0.06	0.08	0.145	0.035	0	0	0	0	0.035	0.075	0.365	0.025	0.03	0.04	0.04	0.12	0.035	0.045	0.16	0.075
scaffold3333_len974200_cov72_624523_625000-Ammotragus.lervia	0.55	0.2	0.67	0	0.46	0	0.31	0.28	0	0.34	0.53	0.25	0.19	0	0.04	0.34	0	0.53	0.57	0.47	0.21	0.23	0	0.26	0.3	0.44	0	0.74	0.32	0.67	0.42	0.72	0	0.23	0.47	0	0.13	0.38	0	0.72	0.28	0.4	0.22	0.24	0	0.25	0.18	0.13	0.11
scaffold3333_len974200_cov72_806511_807000-Ammotragus.lervia	0.11	0.11	0.1	0.08	0.06	0.13	0.06	0.12	0.12	0.13	0.18	0.08	0.15	0.17	0.08	0.13	0.05	0.07	0.04	0.05	0.07	0.06	0	0.02	0.05	0.05	0	0	0.04	0.07	0	0.1	0.05	0.02	0	0.02	0.02	0.02	0	0.25	0.06	0.03	0.04	0.03	0	0.06	0.03	0.03	0.01
scaffold33380_len538_cov36_0_539-Ammotragus.lervia	0	0	0	0	0	0	0	0	0	0	0	0	0	0	0	0	0	0.28	0	0	0	0	0	0	0	0	0	0	0	0	0	0	0	0	0	0	0	0	0	0	0	0	0	0	0	0	0	0	0
scaffold3348_len594985_cov71_279292_280000-Ammotragus.lervia	0	0	0	0	0	0.855	0	0.355	0	0	0	0	0	0.425	0	0	0	0.475	0	0	0	0	0	0	0	0	0	0	0	0	0	0	0	0	0	0	0	0	0	0	0	0	0	0	0	0	0	0	0
scaffold3349_len1610496_cov72_1167000_1167418-Ammotragus.lervia	0	0	1.87	0	0	0	0	0	0	0	0	0	0	0	0	0	0	0	0	0	0	0	0	0	0	0	0	2.84	0	0	0	0	6.96	0	0	5.18	0	0	0	0.71	0	0	2.47	1.3	0	0	0	0	0
scaffold335_len956507_cov73_319000_319417-Ammotragus.lervia	0	0	0	0	0	0	0	0	0	0	0	0	0.9	0.76	0	0	0	0	0	0	3.37	0	0	0	0	0	0	0	0	0	0	0	0	0	0	0	0	0	0	0	0	0	0	0	0	0	0	0	0
scaffold33588_len413_cov23_single_0_413-Ammotragus.lervia	0	0	0	0	0	0	0	0	0	0	0	0	0	0	0	0	0	0	0	0	0	0	0	0	0	0	0	0	0	0	0	0	0	0	0	0	0	0	0	0	0	0	0	0	0	0	0	0	0
scaffold336_len2714465_cov70_1796000_1797000-Ammotragus.lervia	0	1.355	1.24	0	0	0.01	0.475	0.005	0.375	1.305	1.63	0	0	0	1.3	1.06	0	0	0	0	0	0	0	0	0	2.885	0	0	1.27	0	0	0	0	0	0	0	0	0	0	0.7	0	0	0	0	0	1.555	0	0	0
scaffold336_len2714465_cov70_1846000_1847000-Ammotragus.lervia	0.155	0	0	0	0	0	0.355	0.295	0.16	0.15	0.17	0	0.325	0	0	0	0	0.195	0	0	0.395	0	0	0	0	0	0	0	0	0	0	0	0	0	0	0	0.33	0	0	0.555	0	0	0	0	0	0	0.31	0	0
scaffold336_len2714465_cov70_2041000_2041565-Ammotragus.lervia	3.35	3.88	2.74	4.29	1.17	1.92	2.95	2.98	6.67	3.76	5.46	5.2	6.67	1.33	3.45	5.96	4.28	3.57	0	2.54	0	0	2.2	4.68	3.7	0	0	2.22	4.39	2.14	0	4.77	0	0	2.1	3.81	0	0	0	4.46	6.97	2.44	0	0.94	2.14	0	1.94	0	0
scaffold3361_len72054_cov61_40333_41002-Ammotragus.lervia	0.48	0.36	0.46	0.55	0.29	0.28	0.52	0	0.52	0.18	0.1	0.23	0.27	0	0.11	0.36	0	0	0	0.19	0.37	0.16	0.18	0	0	0.18	0	0.39	0.38	0.26	0.2	0.19	0.18	0.36	0	0.26	0.18	0.45	0	0.69	0	0	0.04	0	0.09	0	0.14	0	0.11
scaffold3362_len130442_cov69_128434_129000-Ammotragus.lervia	1.02	1.1	0.53	2.99	1.08	1.02	1.19	2.89	1.2	3.37	1.12	1.2	3.46	1.98	1.4	1.17	3.42	7.31	0	0	5.32	0	2.98	3.68	1.5	4.13	4.88	0	1.46	2.68	1.55	1.45	1.9	1.4	1.31	2.59	3.25	3.15	0	0.49	3.94	5.55	8.3	12.56	9.45	6.94	6.15	5.16	2.64
scaffold33624_len1463_cov81_0_1464-Ammotragus.lervia	0	0.03	0.04	0.22	0.55	0.06	0.01	0.01	0.25	0	0	0.28	0.41	0	0.03	0	0.2	0	0	0.25	0.02	0	0	0.05	0.02	0.06	0	0.41	0.36	0.02	0.3	0.03	0	0.06	0.22	0	0.5	0	0.18	0	0	0	0	0	0	0	0	0	0
scaffold3374_len888652_cov71_36000_37000-Ammotragus.lervia	1.28	2.765	5.055	3.31	2.73	2.555	2.685	0.48	3.31	1.94	3.375	2.705	3.175	3.5	1.76	2.06	4.87	3.98	4.79	1.495	5.33	4.28	2.985	2.45	1.505	3.44	0	2.605	5.13	0.67	0.775	2.915	0.95	0.7	3.95	0	0	0.79	0.7	1.48	2.315	4.17	0	0	2.63	1.735	2.46	3.225	8.575
scaffold3376_len410094_cov70_231553_232000-Ammotragus.lervia	0	0	0	0	0	0	0	0	0	0.72	0	0	0	0	0.95	0	0	3.77	8.3	0	0	0	0	0	0	0	0	0	0	0	0	0	0	0	0	0	0	0	0	0	0	0	0	0	0	0	0	0	0
scaffold3377_len1864435_cov71_262710_263883-Ammotragus.lervia	0.01	0	0	0	0	0	0	0	0	0	0	0	0	0	0	0	0.01	0	0	0	0	0	0	0	0	0	0	0	0	0	0	0	0	0	0	0	0	0	0	0.02	0.03	0	0	0	0	0	0	0	0
scaffold3385_len2400928_cov71_1590558_1591000-Ammotragus.lervia	0.23	0.46	0.11	0.21	0.24	0.07	0.62	0.1	0.08	0.15	0.19	0.28	0.04	0.37	0.04	0	0	0	0	0	0.14	0	0.51	0.28	0.23	0.07	0	0	0.09	0.14	0.24	0	0	0.14	0.28	0	0	0.07	0	1.11	0	0	0	0	0.04	0	0	0	0
scaffold3385_len2400928_cov71_196225_197000-Ammotragus.lervia	0.015	0.825	0	0.42	0.01	0	0	0.01	0.005	0	0	0	0.37	0.01	0	0	0.01	0.005	0	0	0	0.01	0	0	0.01	0	1.27	0	0.635	0	0.01	0	0	0	0	0.015	0.01	0	0.015	0.745	0.005	0.72	0	0.015	0	0	0	0	0.01
scaffold3385_len2400928_cov71_918979_919385-Ammotragus.lervia	1.1	1.11	0	0	0	0.98	0	0.92	0	0.93	1.07	0	0	0.99	0	4.11	2.43	1.12	0	0	0	0	0	0	0	4.02	0	0	0	0	0	0	0	0	0	0	0	0	0	0.71	0	0	0	0	0	0	0	0	0
scaffold3389_len1732154_cov72_380316_381000-Ammotragus.lervia	0	0	0	0	0	0	0	0	0	0	0	0	0	0	0	0	0	0	0	0	0	0	0	0	0	0	0	0	0	0	0	0	0	0	0	0	0	0	0	0	0.505	0.54	0	0	0	0	0	0	0
scaffold3392_len1462338_cov72_0_423-Ammotragus.lervia	0	0	0	0	0	0.01	0	0.01	0	0	0	0	0	0	0	0	0	0.01	0	0	0	0	0	0	0	0	0	0	0	0	0	0	0	0	0	0	0	0	0	0	0	0	0	0	0	0	0	0	0
scaffold33975_len425_cov67_0_468-Ammotragus.lervia	0.32	0.4	0.81	0.67	1.01	0.57	0.79	0.68	0.18	0.52	0.41	0.49	0.36	0.8	0.89	0.43	0.29	0.21	0.3	0.41	0.22	0.25	0.24	0.54	0.15	0.55	0.21	0.28	0.34	0.16	0.39	0.36	0.34	0.24	0.26	0.3	0.24	0.29	0.24	4.19	0.92	0.25	0.26	0.14	0.09	0.3	0.19	0.36	0.09
scaffold340_len3596235_cov71_3336140_3337000-Ammotragus.lervia	0.515	0.27	0	0.265	0.305	0	0.93	0	0	0.485	0.3	0.34	0.295	0	0.735	0.735	0	0	0	0	0	0	0	1.585	0.735	0	0	0	0	0	0.86	0.905	0	1.91	1.5	0	0	0	0	0.53	0	0	0	0	0	0	0	0.725	0
scaffold3400_len1708383_cov66_711544_712000-Ammotragus.lervia	0	0	0	0	0	0	0	0	0	0	0	0.51	0.88	0.42	0	0	0.89	0.9	0	1.03	0	0	0	0	0	0	0	0	0	0	0	0	0	0	0	0.94	0	0	0	0.89	0	0	0	0	0	0	0	1	0
scaffold3400_len1708383_cov66_833996_835000-Ammotragus.lervia	0	0	0	0	0	0	0	0	0	0.005	0	0.005	0	0	0	0	0	0	0	0	0	0	0	0	0	0	0	0	0	0	0	0	0	0	0	0	0	0	0	0.01	0	0	0	0	0	0	0	0	0
scaffold3400_len1708383_cov66_969995_971000-Ammotragus.lervia	0.035	0.205	0.04	0.115	0.195	0.155	0.17	0.275	0.165	0.09	0.125	0.135	0.07	0.075	0.01	0.1	0.035	0.08	0	0.24	0.02	0	0.02	0.015	0.335	0	0.16	0.36	0.015	0.175	0	0.3	0.115	0	0.065	0.3	0	0.17	0	0.235	0.125	0	0.005	0.025	0	0	0	0.12	0
scaffold3400_len1708383_cov66_978000_978453-Ammotragus.lervia	0	1.1	0	0	0	0	0	0	0	0.48	0	0	0	0	0	1.17	0.57	0.61	0	1.5	0	0	0	0	0	0	0	0	0.73	0	0	0	0	0	0	0	0	0	0	0.49	0	0	0	0	0	0	0	0	0
scaffold3408_len490054_cov37_373557_374000-Ammotragus.lervia	27.29	6.94	7.68	3.76	6.56	10.88	18.25	10.29	13.33	3.02	15.54	12.15	7.42	9.32	4.34	14.63	11.43	7.92	60.35	49.4	48.64	38.86	32.94	43.48	30.86	27.92	63.93	47.5	20.57	59.83	65.97	73.64	63.06	61.04	57.71	39.85	30.49	21.41	47.46	17.41	22.35	55.96	33.11	43.2	69.56	56.91	54.73	37.44	50.76
scaffold3410_len216871_cov69_46000_46453-Ammotragus.lervia	0	0	0	0	0.6	0	0	0	0	0	0	0	0	0	0	0	0	0	0	0	0	0	0	0	0	0	0	0	0	0	0	0	0	0	0	0	0	0	0	0.51	0	0	0	0	0	0	0	0	0
scaffold3418_len1480577_cov69_154000_154459-Ammotragus.lervia	0	0	0	0	0	0	0	0	0	0	0	0	0	0	0	0	0	0	0	0	0	0	0	0	0	0	0	0	0	0	0	0	0	0	0	0	0	0	0	0	0	0	0	0	0	0	0	0	0
scaffold3418_len1480577_cov69_384000_384616-Ammotragus.lervia	0.2	0.25	0.15	0.04	0.32	0	0.13	0.17	0.26	0.26	0.41	0.19	0.33	0.38	0.27	0.29	0	0.05	0	0	0.14	0.13	0	0	0	0	0	0.25	0.22	0.23	0.57	0.24	0.07	0.36	0.07	0.3	0.15	0	0.08	1.52	0.52	0.15	0.12	0.06	0.11	0	0.19	0.04	0.09
scaffold3422_len165860_cov72_26965_28000-Ammotragus.lervia	1.605	9.595	3.85	0	2.755	0.73	1.905	0	0	0	2.96	3.265	0	0.635	0	5.51	0.775	0	0	0	6.065	0	0	0	0	2.54	0	0	2.67	0	0	0	5.64	0	0	0	0	4.84	0	1.875	2.34	0	0	0	0	1.07	0	0	0
scaffold3434_len1267231_cov72_793000_793477-Ammotragus.lervia	1.33	0.3	0.67	0.58	1.25	1.45	0.33	1.91	1.62	3.03	1.4	0.71	0.69	0.59	0.76	1.07	0	0	0	1.37	2.05	1.9	0.74	4.79	2.44	1.52	0	1.55	0	2.08	1.61	0.66	2.75	2.2	1.28	2.88	0	0	2.49	1.77	1.16	1.91	0	0.67	0.58	0	0	0.59	2.06
scaffold3435_len1345941_cov69_524000_524540-Ammotragus.lervia	0.08	0	0	0.07	0.15	0	0	0	0	0	0	0	0	0	0	0	0.08	0	0	0	0	0	0	0	0	0	0	0	0	0	0	0	0	0	0	0	0	0	0	0.74	0	0.05	0.25	0.08	0	0.12	0.08	0.08	0
scaffold34380_len552_cov67_0_717-Ammotragus.lervia	0.13	0.245	0.15	0.38	0.135	0.675	0.205	0.12	0.095	0.3	0.345	0.24	0.13	0.145	0.26	0.19	0.295	0.055	0.34	0.505	0.54	0.355	0.5	0.39	0.47	0.275	0.34	0.525	0.135	0.295	0.46	0.44	0.325	0.26	0.465	0.36	0.33	0.35	0.26	1.4	0.305	0.335	0.29	0.37	0.405	0.31	0.34	0.18	0.28
scaffold3441_len1660734_cov72_1643073_1643943-Ammotragus.lervia	0	0	0	0	0	0	0	0	0	0	0	0	0	0	0	0	0	0	0	0	0	0	0	0	0	0	1.33	0	0	0.01	0	0	0	0	0	0	0	0	0	0	0	0	0	0.005	0	0	0	0	0
scaffold3442_len188016_cov71_174567_175000-Ammotragus.lervia	0	0	0	0.73	0	0	0	0	0	0	0	0	0	0	0	0	0	0	0	0	0	0	0	0	0	0	0	0	0	0	0	0	0	0	0	0	0	0	0	0.68	0	0	0	0	0	0	0	0	0
scaffold34475_len502_cov86_0_452-Ammotragus.lervia	0	0	0	0	0	0	0	0	0	0.47	0	0	0	0.02	0	0	0	0	0	0	0	0	0	0	0	0	0	0	0.16	0	0	0	0	0	0	0	0	0	0	0	0	0	0	0	0	0	0	0	0
scaffold34494_len4273_cov70_512_1000-Ammotragus.lervia	0.13	0	0.06	0.12	0	0	0	0.12	0.07	0.06	0.13	0.16	0.06	0	0	0.08	0.14	0.08	0	0	0	0	0	0	0.13	0	0	0.13	0.08	0	0	0	0	0	0	0	0	0	0.13	0.49	0	0	0	0	0	0.2	0	0	0
scaffold345_len620158_cov73_204264_205000-Ammotragus.lervia	0	0	0	0	0	0	0	0	0.455	0	0	0	0	0	0	0	0	0	0	0	0	0	0	0	0	0	0	0	0	0	0	0	0	0	0	0	0	0	0	0	0	0	0	0	0	0	0	0	0
scaffold34519_len4179_cov69_1000_5029-Ammotragus.lervia	0.04	0.125	0.055	0.05	0.05	0.195	0.04	0.035	0.055	0.08	0.02	0.05	0.045	0.085	0.05	0.065	0.05	0.025	0.19	0.145	0.18	0.165	0.135	0.085	0.18	0.15	0.15	0.145	0.05	0.195	0.145	0.215	0.06	0.125	0.165	0.175	0.13	0.11	0.145	0.11	0.09	0.445	0.53	0.455	0.34	0.545	0.34	0.4	0.24
scaffold3458_len1171457_cov73_353598_354000-Ammotragus.lervia	0	0	0	0	0	0	0	0	1.79	0	0	0.83	0	0	0.88	0	0	0	0	0	0	0	0	0	0	0	0	0	0	0	0	0	0	0	0	0	0	0	0	0.7	0	0	0	0	0	0	0	0	0
scaffold346_len1912420_cov72_1203000_1203403-Ammotragus.lervia	0	0	1.71	3.76	0	0	2.03	2.74	3.81	1.51	0	0	0	0	1.74	0	0	1.98	0	0	0	4.86	0	0	0	0	0	0	0	0	0	0	0	0	0	0	0	0	0	0	0	0	0	0	0	0	0	0	0
scaffold346_len1912420_cov72_825000_825717-Ammotragus.lervia	0	0	0	0.015	0	0	0	0	0	0	0	0	0	0	0	0	0	0	0	0	0	1.285	0	0	0	0	0	0	0	0	0	0	0	0	0	0	0	0	0	0	0	0	0	0	1.52	0	0	0	0
scaffold34611_len451_cov75_0_424-Ammotragus.lervia	0	0	0	0	0	0	0	0	0	0	0	0	0	0	0	0	0	0	0	0	0	0	0	0	0	0	0	0	0	0	0	0	0	0	0	0	0	0	0	0	0	0	0	0	0	0	0	0	0
scaffold346496_len455_cov89_0_456-Ammotragus.lervia	92.3	77.65	31.54	24.33	49.76	11.14	36.02	36.1	76.21	25.07	39.19	29.24	73.57	39	22.39	35.11	24.31	35.98	45.8	69.02	27.2	41.64	39.23	46.25	42.77	28.45	20.56	32.88	88.31	31.67	22.76	52.71	47.79	26.06	33.66	42.71	20.12	35.89	37.14	14.04	26.14	29.92	73.55	53.19	55.99	74.1	58.65	59.61	56.85
scaffold3465_len2127889_cov71_8000_8449-Ammotragus.lervia	0	0	0	0	0	0	0	0	0	0	0	0	0	0	0	0	0	0	0.77	0	0	0	0	0	0	0	0	0	0	0	0	0	0	0	0	0	0	0	0	0	0	0	0	0	0	0	0	0	0
scaffold3466_len1054701_cov72_864000_865338-Ammotragus.lervia	0.21	0.22	0.21	0.21	0.21	0.23	0.25	0.16	0.29	0.15	0.32	0.22	0.17	0.18	0.23	0.31	0.18	0.27	0.21	0.29	0.15	0.3	0.21	0.28	0.24	0.13	0.34	0.33	0.16	0.26	0.21	0.31	0.15	0.26	0.37	0.2	0.13	0.24	0.36	0.2	0.3	0.29	0.15	0.3	0.22	0.29	0.25	0.18	0.18
scaffold3466_len1054701_cov72_89000_89411-Ammotragus.lervia	0	0	0	0	0	0.9	0	0	0.73	0	0	0	0	0	0	0	0	0	0	0	0	0	0	0	0	0	0	0	0	0	0	0	0	0	0	0	0	0	0	0	0	0	0	0	0	0	0	0	3.08
scaffold3467_len788622_cov74_383988_385000-Ammotragus.lervia	0.165	0.39	0.495	0.095	0.025	0.16	0.13	0.01	0.19	0.13	0.095	0.155	0	0.775	0.525	0.125	0.09	0.1	0.025	0.06	0.04	0	0.12	0.145	0.06	0	0.065	0	0.05	0.19	0.105	0.695	0.055	0.015	0.04	0.36	0.07	0.055	0.06	0.025	0.075	0.005	0.01	0	0	0.055	0.035	0.01	0
scaffold3467_len788622_cov74_394998_396000-Ammotragus.lervia	1.555	8.77	11.365	0.455	0	1.21	0.655	0.195	0	0.795	0.405	1.56	0.45	19.6	10.22	0.815	0	0.46	0	1.04	0	0	0	0	0.505	1.12	0.95	0	0	0	0	9.13	0.975	1.325	0.495	10.595	0	0.51	0.485	0	0	0.295	1.12	0.24	0	1.725	0.41	1.01	0
scaffold3467_len788622_cov74_447994_450007-Ammotragus.lervia	0.25	0	0.32	0	0	0	0	0	0	0	0.01	0	0	0.69	0.03	0.02	0.32	0	0	0	0	0	0	0	0	0	0	0	0.01	0	0	0	0	0	0	0	0	0	0	0.48	0	0.25	0	0.35	0.29	0	0	0	0
scaffold3467_len788622_cov74_498469_499004-Ammotragus.lervia	0.19	0	0	0.18	0	0.12	0.28	0.01	0.01	0.02	0	0.15	0	0.01	0	0	0.19	0.02	0	0	0	0	0.19	0	0.15	0	0	0	0	0.27	0	0	0.18	0.05	0	0	0	0.13	0	0.44	0	0	0	0	0	0.35	0.14	0	0
scaffold3467_len788622_cov74_665000_666000-Ammotragus.lervia	0	0.18	0.385	0.345	0.4	0.11	0.16	0.265	0.25	0	0	0.215	0.545	0.01	0.295	0	0.215	0	0	0.1	0.195	0.27	0	0.16	0.295	0.27	0.27	0	0.145	0.22	0	0.15	0	0.445	0.245	0	0	0	0	0	0	0	0	0	0	0	0	0	0
scaffold3467_len788622_cov74_672000_676596-Ammotragus.lervia	0.01	0.05	0.14	0.13	0.3	0.07	0.07	0.05	0.12	0	0	0.14	0.27	0.02	0.06	0	0.18	0	0	0.15	0.1	0.06	0	0.07	0	0.03	0.05	0.14	0.33	0.02	0.28	0.04	0	0.08	0.19	0	0.37	0	0.13	0	0	0	0	0	0	0	0	0	0
scaffold3467_len788622_cov74_690999_692000-Ammotragus.lervia	0.415	0.465	0.68	0.27	0.175	0.585	0.495	0.23	0.24	0.35	0.265	0.36	0.135	0.62	0.445	0.205	0.095	0.595	0.33	0.27	0.245	0.515	0.365	0.345	0.4	0.41	0.41	0.175	0.485	0.345	0.185	0.475	0.395	0.725	0.06	0.23	0.21	0.43	0.12	0.375	0.475	0.22	0.205	0.18	0.275	0.05	0.26	0.295	0.015
scaffold3467_len788622_cov74_719997_721000-Ammotragus.lervia	0.76	0.82	1.595	0.82	0.43	1.175	1.23	0.865	0.935	0.885	0.83	0.785	0.905	0.805	1.155	0.295	0.005	0.855	0.81	0.755	0.985	1.085	0.855	1.15	1.18	1.135	1.165	0.63	0.345	1.36	0.8	1.395	0.85	1.42	0.5	0.885	0.585	0.63	0.67	1.135	0.96	0.235	0.34	0.345	0.455	0.29	0.285	0.335	0
scaffold3467_len788622_cov74_742000_742436-Ammotragus.lervia	0.08	0.07	0.11	0	0	0.11	0	0.07	0.08	0.04	0.27	0	0.11	0	0.09	0.42	0.08	0	0	0.15	0	0.32	0	0.07	0.23	0	0.14	0	0	0	0	0.08	0	0.22	0	0	0.07	0.07	0	0	0.17	0	0.06	0.27	0	0	0	0	0
scaffold346794_len3464_cov73_2413_3000-Ammotragus.lervia	0.4	1.06	0.22	0	0	0.43	0	0.39	0	0	0.69	0	0.21	0	0	0.27	0	0	0	0	0	0	0	0	0	0	0	0	0	0.42	0	0	0	0	0	0	0	0	0	0.34	0	0	0	0	0	0	0	0	0.63
scaffold3468_len68207_cov71_25990_26477-Ammotragus.lervia	0.15	0	0.35	0.42	0	0.42	0.72	0.59	0.97	0.34	0	0.69	0	0.83	0.58	0	0	0.59	0.79	0	0.73	0	2.18	0	0.15	0	0.28	0	1.02	0.14	0.46	0	0.9	0	0	0	0.59	1.15	0.29	4.05	1.08	0.25	0.63	0	0.52	0	0	0.15	0
scaffold3468_len68207_cov71_41000_42000-Ammotragus.lervia	0.285	0	0.205	0.36	0	0	0.29	0.24	0.29	0.145	0.28	0.19	0	0.685	0.235	0	0.005	0.28	0.465	0	0.315	0	0.56	0	0.47	0	0.15	0	0.305	0.23	0.2	0	0.28	0	0	0	0.31	0.51	0.405	0.93	0.31	0.235	0.345	0	0.26	0	0	0.125	0
scaffold3468_len68207_cov71_45000_45509-Ammotragus.lervia	0.04	0	0.04	0.15	0	0	0.08	0.17	0	0.15	0.08	0.33	0	0.38	0.05	0	0	0.14	0	0	0.07	0	0.15	0	0.08	0	0.07	0	0.04	0.15	0.16	0	0	0	0	0	0	0.38	0	0.58	0.17	0.17	0.09	0	0	0	0	0	0
scaffold3468_len68207_cov71_50986_52110-Ammotragus.lervia	0.65	0.325	0.585	0.725	0.79	0.62	0.845	0.415	0.845	0.83	0.715	0.795	0.725	0.755	0.695	0.55	0.37	0.74	0.775	0.715	0.65	0.795	1.035	0.72	0.875	0.775	0.655	0.705	0.865	0.665	0.58	1.005	0.655	0.665	0.32	0.705	0.885	0.65	0.775	0.595	0.885	0.495	0.26	0.3	0.325	0.26	0.46	0.4	0.005
scaffold346834_len217525_cov71_26000_27002-Ammotragus.lervia	0	0.28	0	1.035	0	0	0	0	0	0.52	0.565	0.7	3.19	0	0.62	0	0	0.605	0	0	0	0	0	0	0	0	0	0	0	0	0	0	0	0	0	0	0	0	0	0.74	0	0	0	0	0	0	0	0	0
scaffold346928_len30324_cov37_7167_8167-Ammotragus.lervia	0	0	0	0	0	0.005	0	0	0	0	0	0	0	0	0	0	0	0	0.035	0	0	0	0	0	0	0	0	0	0.03	0	0	0	0	0	0	0	0	0	0	0	0.005	0.025	0.075	0.02	0.275	0.02	0.01	0	0
scaffold346973_len2423_cov75_1998_2414-Ammotragus.lervia	23.99	31.35	22.4	8.74	0	17.17	27.38	12.79	0	14.54	0	0	25.57	0	40.51	0	19.49	12.49	0	94.45	0	37.77	108.96	0	3.18	63.18	40.92	87.26	0	0	13.96	0	0	0	87.34	38.2	29.59	29.44	98.17	0	32.68	1.53	0	4.1	2.45	35.32	0	39.77	55.11
scaffold347035_len1425_cov74_1000_1426-Ammotragus.lervia	0	0.94	0	0	0	3.21	0	0	0	0	0	0	0	0.76	1.05	0	1.97	0	0	0	0	0	0	0	0	0	0	0	7.59	0	0	0	0	0	0	0	0	0	0	0	1.16	0	0	0	0	0	0	0	0
scaffold347116_len763_cov62_0_758-Ammotragus.lervia	0	0	0	0	0	0	1.635	0	0	0	0	0	0	0	0	0	0	0.005	0	0	0	0	0	0	0	0	0	0	0	0	0	0	0	0	0	0	0	0	0	0.45	0	0	0	0	0	0.015	0	0	0
scaffold3472_len1011221_cov38_1013000_1013434-Ammotragus.lervia	0	0	0	0	0	0	0	0	0	0	0	0	0	0	0	0	0	0.91	0	0	0	0	0	0	0	0	0	0	0	0	0	0	0	0	0	0	0	0	0	0	0	0	0	0	0	0	0	0	0
scaffold3472_len1011221_cov38_29000_29402-Ammotragus.lervia	8.03	0	0	4.4	0	0	0	0.67	0	0	0	0	1.52	1.27	0	3.12	0	0	0	0	0	0	0	0	0	0	0	0	0	0	0	0	0	0	0	0	0	0	0	0	0	0	0	0	0	0	0	0	0
scaffold3472_len1011221_cov38_92000_93000-Ammotragus.lervia	0.04	0.005	0.01	0.025	0.01	0.01	0.02	0.01	0.03	0.005	0.01	0.625	0.01	0.02	0.015	0	0.015	0.005	0.015	0.01	0.01	0.015	0.015	0.01	0.015	0.015	0	0	0.01	0	0	0	0.01	0	0.01	0.01	0.025	0.01	0.025	0.035	0.005	0.005	0.005	0.01	0.005	0.01	0	0	0.015
scaffold347335_len423_cov54_0_423-Ammotragus.lervia	0.33	1.2	0.34	1.16	0.62	0.58	0.67	0.27	0.65	0	0.28	0	0.34	0.89	0	0	0	0.78	0	0	0	0	0	0	0	0	0	0	0	0	0	0	0	0	1.28	0	0	0.76	0	0.71	0	0.48	0	0	0	0	0	0.59	0
scaffold34759_len794_cov58_0_769-Ammotragus.lervia	0	0	0	0.005	0	0	0	0.005	0	0	0	0.005	0	0.005	0.005	0	0	0.335	0	0	0	0	0	0	0	0	0	0	0.01	0	0	0	0	0	0	0	0	0	0	0	0	0	0.55	0	0	0	0	0	0
scaffold347615_len1627_cov69_0_464-Ammotragus.lervia	0	0	0	0	0	0	0	0	0	0	0	0	0.53	0	0	0	0	0	0	0	0	0	0	0	0	0	0	0	0	0	0	0	0	0	0	0	0	0	0	0.94	0	0	0	0	0	0	0	0	0
scaffold3477_len4859598_cov70_185000_185675-Ammotragus.lervia	0.015	0.11	0.005	0.01	0	0.05	0.125	0.06	0.015	0.015	0.01	0.01	0	0.165	0	0.01	0	0.005	0.19	0	0	0	0	0	0	0	0	0	0.115	0	0.105	0	0	0	0	0	0.315	0	0	0	0.005	0	0	0	0	0.29	0	0	0
scaffold3477_len4859598_cov70_4400000_4400447-Ammotragus.lervia	0	1.48	0	0	0	0.77	0.76	0	0	0	0	0	0	0.61	0	0.99	0	0	0	0	0	0	0	0	0	0	0	0	0	0	0	0	0	0	0	0	0	0	0	0	0	0	0	0	0	2.05	0	0	0
scaffold3477_len4859598_cov70_4651000_4651463-Ammotragus.lervia	0	0	0	0	0	0	0	0	1.87	0	0	0	0	0	0	0	0	0	0	0	0	0	0	0	0	0	0	0	0	0	0	0	0	0	0	0	0	0	0	0	0	0	0	0	0	0	0	0	0
scaffold347787_len481_cov70_0_447-Ammotragus.lervia	5.91	3.1	0.93	5.58	0	13.58	7.64	2.04	0.97	3.89	2.68	0	2.28	1.88	3.12	8.72	9.75	5.55	5.53	29.53	20.8	15.72	27.91	13.87	31.82	47.47	23.07	27.9	12.06	15.24	11.49	17.17	17.81	15.87	6.12	45.16	30.18	15.94	35.66	10.97	12.86	25.65	27.56	25.01	23.94	54.42	48.12	42.1	20.3
scaffold348_len6808047_cov72_946000_946403-Ammotragus.lervia	0	0	0	0	0	0	0	0	0	0	0.59	0	0	0	0	0	0	0	0	0	0	0	0	0	0	0	0	0	0	0	0	0	0	0	0	0	0	0	0	0	0	0	0	0	0	0	0	0	0
scaffold348075_len4304_cov64_2000_2822-Ammotragus.lervia	0	1.645	1.625	0.86	0.38	0	0.835	0.69	1.775	0	1.13	0	0	0	0	0.95	0.9	0.45	0	0	0	0	0	0	0	0	0	0	0	0	0	0	0	0	0	0	0	0	0	0	0	0	0	0	1.02	0	0	0	0
scaffold3481_len622759_cov67_66883_67435-Ammotragus.lervia	5.62	0	2.29	0	0.68	0	1.5	0.67	0.7	1.36	0	2.77	5.33	4.45	0	0	0	1.55	5.97	0	0	2.12	1.74	0	0	0	2.19	0	0	0	0	4.26	0	0	2.4	0	2.01	2.4	1.93	8.76	2.79	3.08	3.66	2.38	1.51	4.27	5.71	7.28	7.25
scaffold348204_len2691_cov70_1997_2692-Ammotragus.lervia	0	0	0	0	0	0	1.45	0	0	0	0	0	0	0.725	0	0	0	0	0	0	0	0	0	0	0	0	0	0	0	0	0	0	0	0	0	0	0	0	0	0	0	0	0	0	0	0	0	0	0
scaffold348451_len421_cov30_single_0_421-Ammotragus.lervia	0	0	0	0	0	0	0	0	0	0	0	0	0	0	0	0	0	0	0	0	0	0	0	0	0	0	0	0	0	0	0	0	0	0	0	0	0	0	0	0	0	0	0	0	0	0	0	0	0
scaffold3493_len81846_cov67_38549_39000-Ammotragus.lervia	0	1.94	0	0	0	0	0	0	0	0	0	0	0	0	0	0	0	0	0	0	0	0	0	0	0	0	0	0	0	0	0	0	0	0	0	0	0	0	0	0	0	0	0	0	0	0	0	0	0
scaffold34942_len847_cov115_0_781-Ammotragus.lervia	0	0	0	0	0	0	0	0	0	0	0	0	0	0	0	0	0	0	0	0	0	0	0	0	0	0	0	0	0	0	0	0	0	0	0	0	0	0	0	0	0	0	0	0	0	0	0	0	0
scaffold349478_len1153_cov98_0_1147-Ammotragus.lervia	0.06	0.1	0.09	0.04	0.09	0.19	0.09	0.03	0.03	0.15	0.15	0.09	0.02	0.11	0.08	0.04	0.04	0.1	0.3	0.29	0.15	0.24	0.26	0.24	0.31	0.23	0.15	0.23	0.09	0.47	0.16	0.19	0.25	0.15	0.21	0.15	0.21	0.14	0.13	0.14	0.08	0.14	0.19	0.27	0.15	0.24	0.15	0.15	0.11
scaffold3498_len1225896_cov71_463000_464000-Ammotragus.lervia	0.09	0.135	0.335	0.11	0.16	0.28	0.125	0.135	0.545	0.095	0.135	0.21	0.34	0	0.07	0.24	0.15	0.44	0.135	0	0.16	0.21	0.565	0.175	0	0.17	0	0.395	0	0.205	0.115	0	0.47	0.305	0.445	0.41	0.18	0.535	0	0.695	0.08	0.02	0.33	0	0.055	0.375	0.31	0.62	0.12
scaffold35_len3040761_cov71_1243589_1244000-Ammotragus.lervia	0.93	0	0	0	0	0	0	0	0.65	0.29	0	0	0	0.6	0	0	0	0.39	1.3	0	0	0.73	0.66	0	0	0.72	0	0	0	0	0	0	0	0	0	0.69	0.66	0.63	0	1.07	0	0.34	0	0.91	0	0	0	0.5	0
scaffold35_len3040761_cov71_1264999_1265483-Ammotragus.lervia	0	0	0	0	0	0	0	0	0	0	0	0	0	0	1.2	0	0	0	0	0	0	0	0	0	0	0	0	0	0	0	0	0	0	0	0	0	0	0	0	0	0	0	0	0	0	0	0	0	0
scaffold35_len3040761_cov71_1422541_1423000-Ammotragus.lervia	0	5.32	7.42	3.02	3.8	3.4	0	4.12	0.81	0.78	3.45	7.52	9.48	4.62	10	2.87	7.27	0	0	0	0	0	0	0	0	0	10.62	0	0	5.03	6.03	0	5.61	0	0	0	0	3.36	0	1.28	0	2.77	0	0	0	0	0	0	0
scaffold350_len634622_cov69_15000_16000-Ammotragus.lervia	0.04	0.025	0.02	0	0.02	0.03	0.01	0.015	0	0.42	0.03	0	0.035	0.05	0.035	0.035	0.02	0.48	0	0	0	0	0.02	1.215	0	0	0.02	0	0.025	0	0	0	0	0	0	0	0	0	0	0.5	0.055	0.005	0	0.005	0	0	0.01	0	0
scaffold350068_len428_cov132_0_429-Ammotragus.lervia	0	0	0	0	0	0	0	0	0	0	0	0	0	0	0	0	0	0	0	0	0	0	0	0	0	0	0	0	0	0	0	0	0	0	0	0	0	0	0	0	0	0	0	0	0	0	0	0	0
scaffold350105_len655_cov59_0_607-Ammotragus.lervia	0	0	0	0	0	0	0	0.16	0	0	0	0	0	0	0	0	0	0	0	0	0	0.34	0	0	0	0	0	0	0	0	0	0	0	0	0	0	0	0	0	0.8	0.48	0	0	0.23	0	0	0	0	0
scaffold350161_len6073_cov78_3000_4362-Ammotragus.lervia	0.68	0	0.69	0.02	0.02	0.19	0.02	0.25	0.29	0.95	0	0.01	0.44	0.01	0.3	0.36	0.21	0	0	0.2	0.18	0	0.34	0.02	0.03	0.02	0.34	0	0.01	0.49	0.03	0	0.64	0	0	0.02	0	0	0.35	0	0.29	0	0.14	0	0	0.01	0.02	0.02	0
scaffold350184_len1986_cov71_1000_1916-Ammotragus.lervia	0.71	0.055	0	0.065	0.085	0.06	0	0.115	0.125	0.17	0.01	0.03	0.14	0.015	0.14	0	0.16	0	0	0	0.285	0.15	0.175	0.06	0.09	0	0.21	0.195	0.4	0.185	0.08	0	0.375	0	0.02	0.155	0	0.04	0.23	0.365	0	0	0.575	0.075	0.045	0	0.105	0.225	0.02
scaffold350192_len495_cov93_0_496-Ammotragus.lervia	0	0	0	1.79	3.25	0	0	0.48	0	0.96	6.73	0	1.15	1.98	2.1	1.76	0	0	0	0	1.77	0	0	0	0	0	3.26	0	0	0	1.55	0	0	0	0	0	0	0	0	0.49	0	0	1.04	0	0	0	0	0	0
scaffold350337_len107177_cov36_12000_13000-Ammotragus.lervia	0	0	0	0	0	0	0	0	0	0.01	0	0	0	0	0	0	0	0	0	0	0	0	0	0	0	0	0	0	0	0	0	0	0	0.03	0	0.02	0.02	0	0	0	0.015	0.035	0.05	0.03	0.485	0	0.035	0	0.055
scaffold350354_len116188_cov36_40000_40427-Ammotragus.lervia	0	0.99	0.85	3.76	0	0.84	1.01	0	1.9	0	0.86	0	1.65	0	0.87	0	0	0.99	0	0	0	0	0	0	0	0	0	0	0	0	0	0	0	0	0	0	0	0	0	1.45	0	0	0	1.23	0	3.79	0	0	0
scaffold350364_len1038692_cov72_416443_417000-Ammotragus.lervia	0	1.03	1.87	1.86	0	0.91	3.27	0	3.88	0.78	0	1.26	3.42	1.88	0	1.09	1.08	0	0	0	0	0	0	3.47	0	0	0	0	1.72	0	0	0	0	0	3.06	0	0	0	0	1.37	1.17	0	1.62	2.38	0	0	0	0	0
scaffold350377_len880870_cov67_310000_310470-Ammotragus.lervia	0	0	0	0	0	0	0	0	0	0	0	0	0	0	0	0	0	0	7.86	0	0	0	0	0	0	0	0	0	7.49	0	0	0	0	0	0	0	0	0	2.87	0	4.57	0	13.18	0	0	0	0	0	0
scaffold350378_len98643_cov65_31000_31699-Ammotragus.lervia	24.87	15.68	15.87	6.12	26.53	15.46	1.01	1.5	11.29	9.19	20.59	18.85	0	5.01	23.71	26.73	10.83	7.95	32.29	4.84	17.32	20.6	15.57	6.49	0	34.46	27.28	24.07	10.66	33.54	61.43	24.28	8.07	52.13	16.38	38.2	35.51	58.89	0	3.2	5.03	12.25	11.53	1.37	0	10.6	47.44	0	17.4
scaffold350385_len109904_cov71_34588_35000-Ammotragus.lervia	1.69	0.97	0.84	0.79	0	0.8	0	1.54	0.86	2.21	0	0	0	3.03	2.72	0	0	0	0	0	0	0	0	0	0	0	0	0	2.74	0	9.42	0	0	2.96	0	0	0	0	0	4.14	0	0	0	1.31	0	0	0	0	0
scaffold350386_len380688_cov68_304000_304435-Ammotragus.lervia	8.79	4.1	5.73	1.83	3.64	3.86	0	3.58	1.79	4.56	2.3	9.97	3.09	9.79	6.19	8.29	8.6	4.9	7.38	11.3	10.92	17.32	15.18	11.83	11.98	19.61	18.12	8.29	7.49	5.3	17.16	20.03	15.52	2.39	6.89	11.88	19.03	15.77	7.54	7	3.24	7.81	12.21	4.79	13.14	3.01	11.46	4.34	10.15
scaffold350391_len278792_cov35_8529_9000-Ammotragus.lervia	0	0	0	0	0	0	0	0.87	0	0	0	0	0	0	0	0	0	0	0	0	0	0	0	0	0	0	0	0	0	0	0	0	0	0	0	0	0	0	0	0	0	0	0	0	0	0	0	0	0
scaffold350397_len79673_cov70_27994_29000-Ammotragus.lervia	0	0.475	0.235	0.215	0	0	0.005	0.41	0.155	0.42	0.295	0	0.395	0.755	0.015	0.22	0.365	0.005	0	0.295	0	0	0.5	0.01	0	0	0.015	0	0	0	0.01	0	0.315	0	0.115	0	0	0	0	0.02	0.005	0.01	0	0	0	0	0	0	0
scaffold350397_len79673_cov70_43000_44000-Ammotragus.lervia	0	0	0	0	0	0	0	19.815	0	0	0	0	0	32.815	0	0	20.395	0	0	0	0	0	0	0	0	0	0	0	0	0	0	0	0	0	0	0	0	0	0	0	0	0	0	0	0	0	0	0	0
scaffold350397_len79673_cov70_46396_47000-Ammotragus.lervia	0	0	0	0	0	0	0	0.12	0	0	0	0	0	0.25	0	0	0.17	0	0	0	0	0	0	0	0	0	0	0	0	0	0	0	0	0	0	0	0	0	0	0.04	0	0	0.01	0	0	0.01	0	0	0
scaffold350397_len79673_cov70_47851_48329-Ammotragus.lervia	0.28	0	0	0	0	0	0	5.31	0	0	0	0	0	8.43	0	0	6.14	0	0	0	0	0	0	0	0	0	0	0	0	0.71	0	0	0	0	0	0	0	0	0	0	0	0	0	0	0	0	0	0	0
scaffold350397_len79673_cov70_50000_51003-Ammotragus.lervia	0	0	0	0	0	0	0	0.33	0	0	0	0	0	0.43	0	0	0.28	0	0	0	0	0.03	0	0	0	0	0	0	0	0	0	0	0	0	0	0	0	0	0	0	0	0	0	0.03	0	0	0	0.04	0
scaffold350397_len79673_cov70_58000_59000-Ammotragus.lervia	0.005	0	0	0	0	0	0	0.485	0	0	0	0	0	0.745	0	0	0.565	0	0	0	0	0	0	0	0	0	0	0	0	0	0	0	0	0	0	0	0	0	0	0	0	0	0	0	0	0	0	0	0
scaffold350399_len71278_cov71_70000_70795-Ammotragus.lervia	0.39	0.84	0.425	2.165	1.155	0.845	0.835	1.39	1.79	1.06	2.26	2.875	0.775	0.345	2.175	2.86	3.59	3.125	0	1.58	1.43	2.945	1.42	1.495	2.87	1.36	0.015	0.015	1.895	0.015	0.01	1.115	3.195	0.015	2.47	4.13	1.315	0.01	2.9	2.585	2.895	5.33	3.34	5.34	9.185	0.025	4.75	1.21	3.985
scaffold350405_len609690_cov70_276000_276429-Ammotragus.lervia	5.15	3.27	3.06	0	1.02	8.57	3.72	0.89	0	0.89	3.19	1.4	0	1.93	7.56	2.57	1.22	0	0	0	0	0	0	0	0	0	0	0	1.49	0	0	0	0	0	0	0	0	0	0	3.74	0	3.54	2.53	0	0	0	0	0	4.23
scaffold350406_len45789_cov70_31465_32000-Ammotragus.lervia	1.47	2.46	0.82	1.83	1.82	0.77	2.53	0.6	0.89	1.3	2.3	0	2.32	4.9	0	0	0.78	0.98	0	2.83	0	0	2.53	0	2.99	0	0	2.76	0	0	0	0	2.59	0	2.3	0	0	0	0	4.2	0	0	0	2.87	2.19	3.01	4.58	2.17	0
scaffold350486_len898272_cov71_121273_122000-Ammotragus.lervia	0	0	0	0.47	0	0.46	0	0.515	0.49	0.395	0	0	0.575	0	1.05	0.55	0	0	0	0	0	0	0	0	0	0	0	0	0	0	0	0	0	0	0	0	0	0	0	0	0	0	0	0	0	0	0	0	0
scaffold350486_len898272_cov71_536000_537001-Ammotragus.lervia	0	0.005	0	0	0	0.005	0	0.345	0.005	0	0	0	0	0	0	0.475	0.45	0	1.32	1.55	0	0	1.415	1.49	1.425	0	0	0	0	0	0	0	0	0	0	0	0	1.34	0	0	0	0	0	0	0	0	0	0	0
scaffold350486_len898272_cov71_651989_652450-Ammotragus.lervia	0	0	0	0	0	0	0	0.53	2.87	0.48	0	0	0	0	0	0	0	1.2	0	0	0	0	0	0	0	0	0	0	0	0	0	0	0	0	0	0	0	0	0	0	0	0	1.14	0	0	0	0	0	0
scaffold350488_len401694_cov72_116000_116579-Ammotragus.lervia	0.17	0.12	0.12	0.23	0.13	0.1	0.23	0.13	0	0.18	0.09	0.11	0.24	0.11	0.14	0.13	0.15	0.08	0.15	0.1	0.16	0.18	0.23	0.29	0.1	0.16	0.16	0.24	0.13	0.26	0.1	0.21	0.2	0.1	0.22	0.31	0.23	0.21	0.18	0.57	0.08	0.1	0.17	0.13	0.11	0.03	0.1	0.1	0.08
scaffold350488_len401694_cov72_338585_339000-Ammotragus.lervia	0	0	0	0	0	0	0	0.34	0	0.68	0	0	0	0	0	0	0	0	0	0	0	0	0	0	0	0	0	0.96	0	0	0.8	0	0	0	0	0	0	0	0	0.82	0	0	0	0.37	0	0	0	0	0
scaffold350491_len382958_cov68_233000_233420-Ammotragus.lervia	0	0	0	0	0	0	0	0	0	0	0	0	0	0	0	0	0	0	0	0	0	0	0	0	0	0	0	0	0	0	0	0	0	0	0	0	0	0	0	0	0	0	0	0	0	0	0	0	0
scaffold350508_len317317_cov66_106999_108000-Ammotragus.lervia	0.34	0	0	0	0	0.3	0.005	0	0.335	0.15	0.45	0.36	0	0	0	0	0.16	0	0	0	0	0	0	0	0	0	0	0	0.005	0	0	0	0	0	0	0	0	0	0	0	0	0.005	0	0	0	0	0	0	0
scaffold350508_len317317_cov66_147000_148008-Ammotragus.lervia	0.15	0.115	0.135	0.26	0.225	0.065	0.03	0.1	0.125	0.08	0.225	0.15	0.175	0	0.045	0.135	0.205	0.265	0.18	0.255	0.225	0.175	0.145	0.275	0.21	0.24	0.27	0.115	0.295	0.075	0.14	0.29	0.23	0.305	0.205	0.205	0.13	0.215	0.285	0.005	0	0.09	0.26	0	0.155	0.09	0.145	0.04	0.075
scaffold350525_len3489_cov42_3000_3548-Ammotragus.lervia	0	0	0	0	0	0	0	0.93	0	0	0	0	0	0	0	0	0	0	0	0	0	0	0	0	0	0	0	0	0	0	0	0	0	0	0	0	0	0	0	0	0	0	0	0	0	0	0	0	0
scaffold350538_len4530_cov74_3992_4407-Ammotragus.lervia	8.3	9.84	0	4.4	2.43	0.9	1.88	1.86	0	5.11	0	0	3.53	1.58	0.85	0	0.87	0.94	8.79	14.53	0	2.77	0	7.36	0	0	3.06	0	3.75	3.14	0	2.64	0	10.05	2.46	0	2.87	9.18	2.58	0	1.17	0	0	0	0	0	2.65	0	0
scaffold350556_len3858895_cov71_3771000_3771441-Ammotragus.lervia	0	0	0	0	0	0	0	0	0	0	0	0	0	0	0	0	0	0	0	0	0	0	0	0	0	0	0	0	0	0	0	0	0	0	0	0	0	0	0	0	0	0	0	0	0	0	0	0	0
scaffold350566_len87267_cov76_85000_85490-Ammotragus.lervia	0	0	0	0	0	0	0	0	0	0	0	0	0	0	0	0	0	0	0	0	0	0	0	0	0	0	0	0	0	0	0	0	0	0	0	0	0	0	0	1.37	2.34	0	0	0	0	0	0	0	0
scaffold350580_len25242_cov72_12000_13000-Ammotragus.lervia	0.6	0.245	1.595	0.335	0.2	0.535	0	0.44	0.26	1.68	0.295	0.275	0.72	0.26	0.62	0.44	0.325	0.175	0	0.31	0.195	0.085	0.165	0.535	0	0	0.31	0	0.21	0.32	0.205	0.2	0.3	0	0.23	0	0.115	0.38	0.445	0.32	0.26	0.01	0.255	0	0.49	0.095	0.165	0	0.255
scaffold350580_len25242_cov72_7996_9000-Ammotragus.lervia	0.395	0.12	0.77	0.07	0.12	0.23	0	0.245	0.26	0.78	0.09	0.14	0.42	0.11	0.255	0.225	0.135	0.085	0	0.24	0.065	0.055	0.08	0.295	0	0	0.05	0	0.095	0.08	0.12	0.09	0.155	0	0.135	0	0.09	0.12	0.335	0.125	0.155	0	0.15	0	0.21	0.14	0.085	0	0.14
scaffold350581_len165260_cov68_80953_82000-Ammotragus.lervia	0.45	0	0.015	0.495	0.575	0	0.025	0	0.26	0	0.045	0	0	0.02	0.76	0.02	0	0.365	0.47	0.43	0.295	0.385	0.46	0.3	0.805	0.055	0	0.495	0	0	0.03	0	0.41	0.37	0	0.015	0	0.52	0	0.05	0	0.005	0	0	0.005	0	0.005	0	0
scaffold350591_len5221_cov55_0_513-Ammotragus.lervia	0.51	0	0	0	0	0.51	0	0	0	0	0	0	0	0	0	0.59	0	0	0	0	0	0	0	0	0	0	0	0	0	0	0	0	0	0	0	0	0	0	0	0.49	0	0	0	0	0	0	0	0	0
scaffold350603_len570909_cov71_179000_179918-Ammotragus.lervia	0	1.125	0	0.31	0	0	0	0.005	0.31	0	0	0.01	0	0.015	0	0	0	0	0	0	0	0	0	0	0	0	0	0	0	0	0	0	0	0	0	0	0	0	0	0	0	0	0.005	0	0	0	0	0	0
scaffold350603_len570909_cov71_201999_203000-Ammotragus.lervia	0.06	0.165	0.185	0.135	0	0.07	0.075	0.19	0.01	0.24	0.135	0.175	0.37	0.25	0.26	0	0	0.27	0.12	0.08	0.13	0.135	0.1	0.195	0.33	0.11	0.2	0.125	0.03	0.09	0.165	0.315	0.06	0.195	0.24	0.37	0.33	0.135	0.125	1.145	0.225	0.375	0.63	0.38	0.605	0.41	0.355	0.095	0.26
scaffold350609_len253539_cov71_8995_10000-Ammotragus.lervia	0.97	0	0	0	0.375	0	0.47	0	0	0	0	0	0.42	0	0	0	0.455	0.465	0	0	0.045	0	0	0	0	0	0	0	0	0	0	0.05	0	0	0	0	0	0	0.045	0	0	0	0	0	0	0.035	0	0	0.055
scaffold350627_len535748_cov73_403677_405000-Ammotragus.lervia	0.35	0.45	0.32	0.47	0.28	0	0.68	0.3	0.44	0.34	0.28	0	0.38	0.25	0.49	0.6	0.91	0.33	0.36	0.54	0.65	0.37	0.66	0	0.43	0.95	0.65	0.45	0.39	0.67	0.18	0.25	0.19	0.4	0.29	0.19	0	0.55	0.18	0.51	1.07	0.54	0.54	0.51	0.18	0.45	0.59	0	0.56
scaffold350627_len535748_cov73_408986_410002-Ammotragus.lervia	0.13	0.24	0.22	0.355	0.215	0	0.315	0.21	0.39	0.225	0.135	0	0.195	0.245	0.405	0.11	0.465	0.165	0.47	0.21	0.56	0.28	0.375	0	0.285	0.415	0.365	0.58	0.12	0.535	0.25	0.355	0.18	0.325	0.235	0.72	0	0.19	0.235	0.175	0.32	0.42	0.51	0.23	0.385	0.59	0.455	0	0.485
scaffold350633_len810912_cov72_529000_530000-Ammotragus.lervia	0	0	0	0	0	0	0	0.945	0	0	0	0	0	0	1.3	0	1.67	0	0	0	0	0	0	0	0	0	0	0	0	0	0	0	0	0	0	0	0	0	0	0.36	0	0	0	0	0	0	0	0	0
scaffold350633_len810912_cov72_760000_760592-Ammotragus.lervia	0.69	1.77	0	0	0	0	0.93	0.69	0	1.55	0	1.88	2.19	0	1.54	0.96	0	1.72	0	0	0	0	0	0	0	2.72	0	0	0	0	0	0	0	0	0	5.61	0	0	0	3.19	0	0	0	0	0	0	2.88	0	0
scaffold350633_len810912_cov72_785555_786000-Ammotragus.lervia	0.4	0	0	0.21	0	0.21	0	0	0	0	0.23	0	0	0	0.25	0	0	0	0.41	0	0	0	0	0	0	0	0	0	0	0	0	0	0	0	0	0	0	0	0	0	0	0.18	0	0	0	0	0	0	0
scaffold350635_len200196_cov68_30521_31000-Ammotragus.lervia	0	8.92	4.27	5.64	10.3	9.21	9.13	13.72	8.57	7.54	5.18	6.63	11.54	0.78	7.82	11.49	6.43	5.94	6.03	23.25	7.48	2.43	0	24.46	18.51	0	20.19	10.96	11.76	10.88	0	11.78	9.46	21.54	10.82	23.91	21.34	33.65	5.58	5.8	9.93	0	19.87	14.81	13.91	7.59	5.76	2.08	19.74
scaffold350637_len668670_cov69_383000_383592-Ammotragus.lervia	0.22	0	0	0.1	0	0	0	0	0	0	0	0.26	0.2	0.11	0.13	0	0.25	0.26	0	0	0	0	0	0	0	0	0	0	0	0	0	0	0	0	0	0	0	0	0	0	0	0	0	0	0	0	0	0	0
scaffold350637_len668670_cov69_566460_567002-Ammotragus.lervia	13.39	5.56	0	8.38	7.1	0	14.22	0	3.25	8.08	4.91	4.02	0.9	1.53	4.33	4.22	4.69	9.09	15.09	44.07	6.73	35.57	3.75	16.22	17.56	14.36	0	8.53	7.35	0	17.23	22.26	0	36.86	10.1	20.71	26.83	27.18	2.72	12.07	9.46	10.88	44.47	20.75	20.59	18.29	28.35	7.84	18.46
scaffold350639_len317643_cov67_265502_266000-Ammotragus.lervia	0.66	0	0.34	0.29	0	0	0.67	0.27	0.65	0.61	0	1.06	0.69	0	0	0.36	0	0.39	0.81	1.37	0	0	0	0	0	0.76	0	0.77	0	0.69	0	0.66	0	0	0	0.72	0	0	0	0.71	0.77	1.43	0.48	1.01	0	0	2.09	0.59	1.37
scaffold350639_len317643_cov67_312982_313952-Ammotragus.lervia	0	0	0.495	0	0	0	0.545	0	0.6	0	0	0	0	0.455	0	0	0	0	0	0	0	0	0	0	0	0	0	0	0	0	0	0	0	0	0	0	0	0	0	0	0	0	0	0	0	0	0	0	0
scaffold350640_len109330_cov67_48336_49000-Ammotragus.lervia	0	0.55	1.06	0.6	1.08	1.02	1.19	0	0	1.45	0.56	0.6	0.58	2.97	0.7	1.76	3.42	0	2.73	0	0	0	0	0	0	0	0	3.88	2.92	4.02	3.09	2.9	0	5.59	2.62	1.29	0	1.58	2.79	0.98	0	2.77	1.04	0.66	2.1	0	4.92	2.58	5.27
scaffold350640_len109330_cov67_88000_88425-Ammotragus.lervia	0.89	0.87	0	1.75	0	0	0	0	0	1.53	0	0	0	0.84	0	0	0	0	0	0	0	0	0	0	0	0	0	0	0	0	0	0	4.04	0	0	0	0	0	0	1.6	0	0	0	0	0	0	0	0	0
scaffold350642_len247787_cov70_159000_159648-Ammotragus.lervia	2.76	0	0	0	0	0	0	1.5	1.87	0	0.72	0	1.61	0	1.9	0.97	2.57	1.74	6.03	2.75	2.3	0	0	0	2.83	0	0	0	0	0	0	2.86	2.52	2.87	0	0	2.87	3.15	5.91	0	0	1.19	5.56	2.93	3.88	0	0	2.32	0
scaffold350644_len298048_cov48_111467_112467-Ammotragus.lervia	0	0	0	0	0	0	0	0	0	0.02	0	0	0	0	0	0	0	0	0	0	0.03	0	0	0	0	0	0	0	0	0	0	0.025	0	0	0	0.02	0	0	0	0.015	0.015	0	0	0	0.025	0	0	0	0
scaffold350645_len102548_cov70_8200_9000-Ammotragus.lervia	0	0	0	0.005	0	0	0	0	0	0	0.475	0	0	0.455	0.565	0	0.475	0	0	0	0	0	0	0	0	0	0	0	0.005	0	0	0	0	0	0	0	0	0	0	0	0	0	0.005	1.215	0	0.01	0	0	0
scaffold350647_len15283_cov75_4999_6000-Ammotragus.lervia	0.16	0.165	0	0	0	0	0.005	0	0	0	0	0	0	0.015	0	0	0	0.145	0.035	0.17	0.405	0.155	0.585	0.46	0.14	0.235	0.32	0.64	0.23	0.1	0.28	0.335	0.28	0.48	0.205	0.3	0.235	0.225	0.19	0.26	0.35	0	0.275	0	0	0.17	0	0	0
scaffold350649_len407090_cov66_251000_252000-Ammotragus.lervia	8.44	9.72	0.84	3.96	9.59	13.55	15.75	10.78	8.62	11.8	0.81	5.29	15.52	9.1	2.72	18.33	11.75	9.99	27.16	26.15	15.31	26.36	13.06	21.55	22.63	26.61	19.54	28.85	13.69	16.32	18.85	22.61	11.87	23.66	13.93	18.69	12.98	13.92	11.17	0	13.66	47.22	39.15	53.84	31.68	37.25	35.42	36.8	38.51
scaffold350654_len180639_cov70_53997_54453-Ammotragus.lervia	0	0	0	0	0	0	0	0.62	0	0	0.75	0	0	0	0	0	0	0	0	0	0	0	0	0	0	0	0	0	0	0	0	0	0	0	0	0	0	0	0	0.61	0	0	3.94	0	0	2.18	0	5.77	0
scaffold350663_len11501_cov84_4000_5000-Ammotragus.lervia	0.015	0.325	0.17	0.4	0.64	0.375	0.33	1.08	0.065	0.42	0.73	0.2	0.02	0.415	0.525	0.51	0.245	0.135	0	0.47	0	0.235	0.37	0	0	0.02	0	0	0.015	0	0	0	0.36	0	0	0.395	0.31	0	0	0.29	0.51	0.415	0.14	0.02	0.57	0	0	0.905	0.305
scaffold350668_len142989_cov66_60000_61000-Ammotragus.lervia	0	0	0	0	0	0.39	1.28	0	0.45	0.33	0.39	0	0.785	0	0	0	0	1.475	0	0	0	0	0	0	0	0	0	0	0	0	0	0	0	0	0	0	0	0	0	0	0.54	0	0.77	0	0	0	0	0	0
scaffold3509_len309013_cov70_75000_76000-Ammotragus.lervia	0	0	5.875	0	0	0	0	0	0	0	0	0	0	0	3.53	0	0	0	0	0	0	0	0	0	1.495	0	0	0	0	0	0.775	0	0	0	0	3.26	7.355	0	0	0	0	0	0	0	0	0	0	0	0
scaffold3509_len309013_cov70_92995_94000-Ammotragus.lervia	0	0.005	0.2	0	0	0	0.005	0.01	0	0.005	0	0.01	0	0.02	0.285	0	0.015	0.015	0	0	0	0.02	0	0	0.435	0	0	0.01	0.01	0	0.38	0	0	0	0	0.265	0.39	0	0	0	0	0.005	0	0	0	0	0	0.005	0
scaffold350946_len776_cov195_single_0_776-Ammotragus.lervia	0	0	0	0	0	0	0	0	0	0	0	0	0	0	0	0	0	0	0	0	0	0	0	0	0	0	0	0	0	0	0	0	0	0	0	0	0	0	0	0	0	0	0	0	0	0	0	0	0
scaffold351_len1171581_cov72_923785_924247-Ammotragus.lervia	0	0	0	0	0	0	0	0	0	0	0	0	0	0	0	0	0	0	0	0	0	0	0	0	0	0	0	0	0	0	0	0	0	0	0	0	0	0	0	0.14	0	0	0	0	0	0	0	0	0
scaffold3510_len2101173_cov69_1485995_1486449-Ammotragus.lervia	2.07	6.26	1.82	4.75	4.6	1.73	2.14	2.44	0.87	2.15	0.86	1.99	2.71	1.7	0.95	0.99	3.37	0.94	5.53	9.46	0	5.38	3.16	0	0	0	2.73	0	1.41	0	0	3.23	0	0	0	0	0	0	0	3.71	0	0	2.41	0	2.86	0	0	0	0
scaffold3510_len2101173_cov69_1639000_1640003-Ammotragus.lervia	0.01	0	0.005	0	0	0	0.005	0.455	0.01	0	0	0	0.005	0.515	0.5	0.595	0.02	0.005	0	0	0	0	0	0	0	0	0	0	0.005	0	0	0	0	0	0	0	0	0.01	0	0.03	0.695	0	0	0	0	0	0	1.76	0.005
scaffold3510_len2101173_cov69_1656331_1657000-Ammotragus.lervia	0.15	0.17	0.27	0.36	0.15	0.18	0.25	0.21	0.28	0.28	0.23	0.19	0.13	0.14	0.1	0.41	0.12	0.13	0.23	0.35	0.36	0.19	0.21	0.53	0.34	0.3	0.54	0.3	0.23	0.34	0.27	0.32	0.3	0.35	0.27	0.27	0.35	0.16	0.14	0.04	0.12	0.22	0.21	0.27	0.31	0.21	0.29	0.26	0.29
scaffold3510_len2101173_cov69_1817000_1818000-Ammotragus.lervia	0.475	0	0	0	0	0	0	0.35	0	0	0	0	0.915	0	0	0	0	0	0	0	0	0	0	0	0	0	0	1.38	1.79	0	0	0	0	2.88	0	1.23	0	0	0	0.345	1.675	0	0	0	0	1.975	1.265	0	0
scaffold3510_len2101173_cov69_375000_376000-Ammotragus.lervia	3.82	2.68	1.375	1.545	1.255	2.075	1.66	0	0	0	1.425	1.53	1.13	1.475	2.37	0	0	0.705	1.685	1.51	1.94	1.46	3.69	1.83	0	1.61	2.41	2.525	1.305	0	0.855	0	2.735	1.55	2.87	2.095	1.805	0	0	0	2.635	1.18	0	2.175	1.665	0	1.48	1.64	0
scaffold351088_len437_cov174_single_0_437-Ammotragus.lervia	0	0	0	0	0	0	0	0	0	0	0	0	0	0	0	0	0	0	0	0	0	0	0	0	0	0	0	0	0	0	0	0	0	0	0	0	0	0	0	0.04	0	0	0	0	0	0	0	0	0
scaffold351117_len1532_cov299_single_0_1532-Ammotragus.lervia	0	0	0	0	0	0	0.4	0	0	0	0.5	0	0	1.455	0	0	0	0	0	0	0	0	0	0	0	0	0	0	0	0.015	0	0	0	0	0	0	0	0	0	0.1	0	0	0	0	0	0	0	0	0
scaffold351174_len463_cov206_single_0_463-Ammotragus.lervia	0	0	0	0	0	0	0	0	0	0	0	0	0	0	0	0	0	0	0	0	0	0	0	0	0	0	0	0	0	0	0	0	0	0	0	0	0	0	0	0	0	0	0	0	0	0	0	0	0
scaffold351230_len747_cov161_single_0_747-Ammotragus.lervia	0	0	0	0	0	0	0	0	0	0	0	0	0	0	0	0	0	0	0	0	0	0	0	0	0	0	0	0	0	0	0	0	0	0	0	0	0	0	0	0	0	0	0	0	0	0	0	0	0
scaffold351262_len490_cov212_single_59_490-Ammotragus.lervia	0	0	0	0	0	0	0	0	0	0	0	0	0	0	0	0	0	0	0	0	0	0	0	0	0	0	0	0	0	0	0	0	0	0	0	0	0	0	0	0	0	0	0	0	0	0	0	0	0
scaffold351382_len2257_cov212_single_0_457-Ammotragus.lervia	0	0	0	0	0	0	0	0	0	0	0	0	0	0	0	0	0	0	0	0	0	0	0	0	0	0	0	0	0	0	0	0	0	0	0	0	0	0	0	0	0	0	0	0	0	0	0	0	0
scaffold35166_len3084_cov70_1992_3077-Ammotragus.lervia	0.88	0.01	0.505	0.455	0.385	0.385	0	0.395	0.01	0.795	0.335	0.56	0	0	0.515	0	0.005	0	0	0	0	0	0	0	0	0	0	0	0	0	0	0	0	0	0	0	0	0	0	0	0	0	0	0	0	0	0	0	0
scaffold351662_len468_cov178_single_0_468-Ammotragus.lervia	0	0	0	0	0	0	0	0	0	0	0	0	0	0	0	0	0	0	0	0	0	0	0	0	0	0	0	0	0	0	0	0	0	0	0	0	0	0	0	0	0	0	0	0	0	0	0	0	0
scaffold35179_len2832_cov21_0_755-Ammotragus.lervia	0	0	0	0	0	0	0	0	0	0	0	0	0	0	0	0	0	0	0	0	0	0	0	0	0	0	0	0	0	0	0	0	0	0	0	0	0	0	0	0	0	0	0	0	0	0	0	0	0
scaffold351827_len4357_cov161_single_3832_4357-Ammotragus.lervia	0	0	0	0	0	0	0	0	0	0	0	0	0	0	0	0	0	0	0	0	0	0	0	0	0	0	0	0	0	0	0	0	0	0	0	0	0	0	0	0	0	0	0	0	0	0	0	0	0
scaffold352_len919244_cov66_143404_144003-Ammotragus.lervia	0.15	0.2	0.15	0.12	0.19	0.28	0.19	0.17	0.24	0.01	0.17	0.15	0.35	0.16	0.08	0.15	0.07	0.29	0.19	0.48	0	0.07	0	0.1	0.08	0	0	0.42	0.28	0.13	0.17	0.31	0	0.16	0.25	0	0.21	0.21	0.31	0.13	0.02	0	0	0.06	0.06	0	0.15	0	0
scaffold352_len919244_cov66_257942_258357-Ammotragus.lervia	0	0	0	0	0	0	0	0	0	0	0	0	0	0	0	0	0	0	0	0	0	0	0	0	0	0	0	0	0	0	0	0	0	0	0	0	0	0	0	0	0	0	0	0	0	0	0	0	0
scaffold352_len919244_cov66_398545_399003-Ammotragus.lervia	0	0	0	0	0	0	0	0	0	0	0	0	0	0	0	0	0	0	0	0	0	0	0	0	0	0	0	0	0	0	0	0	0	0	0	0	0	0	0	0	0	0	0	0	0	0	0	0	0
scaffold352_len919244_cov66_849000_849564-Ammotragus.lervia	1.66	0	0	3.5	0	0	0.82	0.75	0	3.11	0	6.42	1.79	0.76	1.05	0	0	0	0	5.22	0	0	0	0	0	0	0	0	0	0	0	0	0	0	5.94	0	0	0	0	0	0	0	0	0	0	0	0	0	0
scaffold352162_len1483_cov183_single_1000_1483-Ammotragus.lervia	0	0	0	0	0	0	0	0	0	0	0	0	0	0	0	0	0	0	0	0	0	0	0	0	0	0	0	0	0	0	0	0	0	0	0	0	0	0	0	0	0	0	0	0	0	0	0	0	0
scaffold352330_len2094_cov187_single_0_531-Ammotragus.lervia	0	0	0	0	0	0	0	0	0	0	0	0	0	0	0	0	0	0	0	0	0	0	0	0	0	0	0	0	0	0	0	0	0	0	0	0	0	0	0	0	0	0	0	0	0	0	0	0	0
scaffold352378_len468_cov149_single_0_468-Ammotragus.lervia	0	0	0	0	0	0	0	0	0	0	0	0	0	0	0	0	0	0	0	0	0	0	0	0	0	0	0	0	0	0	0	0	0	0	0	0	0	0	0	0	0	0	0	0	0	0	0	0	0
scaffold352394_len531_cov183_single_0_531-Ammotragus.lervia	0	0	0	0	0	0	0	0	0	0	0	0	0	0	0	0	0	0	0	0	0	0	0	0	0	0	0	0	0	0	0	0	0	0	0	0	0	0	0	0	0	0	0	0	0	0	0	0	0
scaffold3524_len1610669_cov71_1119547_1120000-Ammotragus.lervia	3.79	2.86	0.89	2.49	2.73	0.84	0	3.5	0	2.28	1.77	6.77	4.57	0	0	0.97	0.86	0	0	0	0	0	0	0	0	0	0	0	0	4.02	2.65	0	2.97	0	2.73	0	0	0	3.14	0	0	0	0	1.71	3.03	0	5.04	0	0
scaffold3524_len1610669_cov71_1145575_1146000-Ammotragus.lervia	0	0	0	0	0	0	0	0	0	0	0	0	0	0	0	1.27	0	0	0	0	0	0	0	0	0	0	0	0	0	0	0	0	0	0	0	0	0	0	0	0	0	0	2.08	0	0	0	0	0	0
scaffold352673_len3714_cov149_single_1794_2314-Ammotragus.lervia	0	0	0	0	0	0	0	0	0	0	0	0	0	0	0	0	0	0	0	0	0	0	0	0	0	0	0	0	0	0	0	0	0	0	0	0	0	0	0	0	0	0	0	0	0	0	0	0	0
scaffold352675_len412_cov193_single_0_412-Ammotragus.lervia	0	0	0	0	0	0	0	0	0	0	0	0	0	0	0	0	0	0	0	0	0	0	0	0	0	0	0	0	0	0	0	0	0	0	0	0	0	0	0	0	0	0	0	0	0	0	0	0	0
scaffold352835_len465_cov217_single_0_465-Ammotragus.lervia	0	0	0	0	0	0	0	0	0	0	0	0	0	0	0	0	0	0	0	0	0	0	0	0	0	0	0	0	0	0	0	0	0	0	0	0	0	0	0	0	0	0	0	0	0	0	0	0	0
scaffold3530_len366983_cov72_137000_137444-Ammotragus.lervia	0.98	0	0	0	0	0	0	0	2.47	0	1.09	0	1.1	0	0	1.27	0	1.2	0	0	0	0	0	0	0	0	0	0	0	0	0	0	0	0	0	4.21	0	0	0	0	0	0	4.15	0	0	0	0	0	3.38
scaffold353332_len2874_cov155_single_0_855-Ammotragus.lervia	0	0	0	0	0	0	0	0	0	0	0	0	0	0	0	0	0	0	0	0	0	0	0	0	0	0	0	0	0	0	0	0	0	0	0	0	0	0	0	0	0	0	0	0	0	0	0	0	0
scaffold353381_len410_cov227_single_0_410-Ammotragus.lervia	0	0	0	0	0	0	0	0	0	0	0	0	0	0	0	0	0	0	0	0	0	0	0	0	0	0	0	0	0	0	0	0	0	0	0	0	0	0	0	0	0	0	0	0	0	0	0	0	0
scaffold3535_len41172_cov68_38992_39412-Ammotragus.lervia	20.08	18.27	18.3	30.08	32.73	20.21	28.47	24.04	21.12	27.97	27.08	40.59	24.39	25.45	20.9	31.96	26.95	19.37	31.86	46.23	36.08	46.61	36.63	53.63	40	48.58	57.05	21.23	21.04	37.18	47.47	38.35	50.45	50.27	31.26	32.56	42.25	38.46	34.79	18.14	35.38	40.01	30.52	16.68	30.28	27.74	41.85	25.48	38.07
scaffold353589_len6787_cov287_single_6332_6787-Ammotragus.lervia	0	0	0	0	0	0	0.09	0	0	0	0.1	0	0	0.57	0	0	0	0	0	0	0	0	0	0	0	0	0	0	0	0.05	0	0	0	0	0	0	0	0	0	0.3	0	0	0	0	0	0	0	0	0
scaffold3538_len4213302_cov73_2897538_2898003-Ammotragus.lervia	0.1	0.09	0	0	0.09	0	0.1	0.08	0	0	0	0	0	0	0	0	0	0.11	0	0	0	0	0	0	0	0	0	0	0	0	0	0	0	0.18	0	0	0	0	0	0	0	0	0	0.15	0	0	0	0.1	0
scaffold3538_len4213302_cov73_953996_955000-Ammotragus.lervia	0	0	0	0	0	0	0	0	0	0	0	0	0	0	0	0	0	0	0.015	0	0	0	0	0	1.43	0	0	0	0	0	0	0	0	0	0	0	0	0	0	0	1.08	0	0.93	0.975	3.895	0	0	0	0
scaffold353819_len609_cov151_single_0_609-Ammotragus.lervia	0	0	0	0	0	0	0	0	0	0	0	0	0	0	0	0	0	0	0	0	0	0	0	0	0	0	0	0	0	0	0	0	0	0	0	0	0	0	0	0	0	0	0	0	0	0	0	0	0
scaffold354_len1753023_cov69_1562000_1562727-Ammotragus.lervia	0.6	0.525	0.01	0	0.005	0	0.54	0.015	0.005	0.005	0	0.01	0.005	0	0.005	0.595	0	0.015	0	0	0	3.875	2.315	0.01	0	0	0.01	0	0	0	0	0.01	2.035	0.025	0.01	0.01	0	0.01	0	1.34	0	0.01	0.03	1.66	2.1	6.74	2.055	1.97	4.665
scaffold354305_len719_cov153_single_0_419-Ammotragus.lervia	0	0	0	0	0	0	0	0	0	0	0	0	0	0	0	0	0	0	0	0	0	0	0	0	0	0	0	0	0	0	0	0	0	0	0	0	0	0	0	0	0	0	0	0	0	0	0	0	0
scaffold354578_len1062_cov208_single_0_1062-Ammotragus.lervia	0	0	0	0	0	0	0.3	0	0	0	0.195	0	0	1.185	0.035	0	0	0	0	0	0	0	0	0	0	0	0	0	0	0.01	0	0	0	0	0	0	0	0	0	0.055	0.005	0	0	0	0.015	0	0	0	0
scaffold3547_len349872_cov72_16000_16738-Ammotragus.lervia	0	0	0	0	0	0	0	0	0	0.48	0	0	0	0	0	0	0	0	0	0	0	0	0	0	1.45	0	0	0	0	0	0	0	0	0	0	0	0	0	0	0	0	0	0	0	0	0	0	0	0
scaffold354713_len3319_cov191_single_1241_2013-Ammotragus.lervia	0	0	0	0	0	0	0	0	0	0	0	0	0	0	0	0	0	0	0	0	0	0	0	0	0	0	0	0	0	0	0	0	0	0	0	0	0	0	0	0	0	0	0	0	0	0	0	0	0
scaffold354722_len871_cov257_single_0_871-Ammotragus.lervia	0.015	0	0	0	0	0	0.43	0	0	0	0.53	0	0	1.105	0.015	0	0	0	0	0	0	0	0	0	0	0.01	0	0	0	0.05	0	0	0	0	0	0	0	0	0	0.16	0.005	0	0	0	0	0	0	0	0
scaffold355_len2295547_cov70_1787000_1788007-Ammotragus.lervia	0.405	0	0.005	0.37	0	1.1	0.01	0	0.36	0	0.74	0	0	0	0	0	0	0	0	0	0	0	0	0	0	0	0	0	0	0	0	0	0	0	0	0.825	0	0	0	0.01	0.47	1.035	0.005	0	0	0	0	0	0
scaffold355_len2295547_cov70_2003000_2003522-Ammotragus.lervia	2.53	0	0	1.18	0	0.62	0	2.54	0	1.62	0.6	2.23	0.61	0	0	1.37	1.36	1.3	1.61	0	0	0	0	0	0	1.73	1.63	0	0	0	1.62	0	0	0	0	0	0	1.58	0	2.53	0	2.39	0	0.63	0	0	0	0	1.66
scaffold355662_len440_cov293_single_0_440-Ammotragus.lervia	0	0	0	0	0	0	0	0	0	0	0	0	0	0	0	0	0	0	0	0	0	0	0	0	0	0	0	0	0	0	0	0	0	0	0	0	0	0	0	0	0	0	0	0	0	0	0	0	0
scaffold3557_len716723_cov72_240000_240510-Ammotragus.lervia	0	0	0	0	0	0	0	0	0.55	0	0	0	0	0	0	0	0	0	0	0	0	0	0	0	0	0	0	1.65	0	0	0	0	0	0	0	0	0	0	0	0	0	0	1.07	0.68	0	0	0	0	0
scaffold3557_len716723_cov72_651000_651412-Ammotragus.lervia	0	0	0	0	0	0	0	0	0	1.41	0	0	0	0	0	0	0	0	0	0	0	0	0	0	0	0	0	0	0	0	0	0	0	0	0	0	0	0	0	0	0	1.07	0	0.93	0	0	0	0	0
scaffold355709_len599_cov185_single_0_599-Ammotragus.lervia	0	0	0	0	0	0	0	0	0	0	0	0	0	0	0	0	0	0	0	0	0	0	0	0	0	0	0	0	0	0	0	0	0	0	0	0	0	0	0	0	0	0	0	0	0	0	0	0	0
scaffold355732_len451_cov147_single_0_451-Ammotragus.lervia	0	0	0	0	0	0	0	0	0	0	0	0	0	0	0	0	0	0	0	0	0	0	0	0	0	0	0	0	0	0	0	0	0	0	0	0	0	0	0	0	0	0	0	0	0	0	0	0	0
scaffold356_len870597_cov69_167000_167439-Ammotragus.lervia	0	0	0	0	0	0	0	0	0	0	0.89	0	0	0	0	0.97	0	0	0	0	0	0	0	0	0	0	0	0	0	0	0	0	0	0	0	0	0	0	0	0	0	0	0	0	0	0	0	0	0
scaffold356_len870597_cov69_572544_573000-Ammotragus.lervia	0	0	0	6.4	0	5.24	0	5.6	7.69	0	8.29	7.84	5.26	0	2.99	0	0	9.59	11.95	10.9	3.89	0	6.19	0	6.11	17.07	9.35	7.31	3.49	11.18	0	12.3	19.47	0	13.09	9.71	4.02	26.92	17.48	1.22	14.08	8.55	0	7.88	7.22	10.9	9.16	9.61	0
scaffold356_len870597_cov69_97595_98000-Ammotragus.lervia	2.57	3.27	3.06	4.42	2.05	4.28	2.48	0	0	1.77	1.06	0	1.07	0.97	0	1.28	0	5.19	0	3.91	0	3.69	3.16	4.19	4.43	4.57	0	0	1.49	0	7.45	8.35	3.88	0	0	7.48	4.19	8.08	4.02	3.74	4.44	12.38	2.53	17.56	3.68	9.04	3.36	10.54	21.15
scaffold356124_len597_cov219_single_0_597-Ammotragus.lervia	0	0	0	0	0	0	0	0	0	0	0	0	0	0	0	0	0	0	0	0	0	0	0	0	0	0	0	0	0	0	0	0	0	0	0	0	0	0	0	0	0	0	0	0	0	0	0	0	0
scaffold35631_len1879_cov83_550_1000-Ammotragus.lervia	0	0.55	0	0	0	0	0.59	0	0.6	0	0	0	0	0	0	0	0	1.22	0	0	0	0	0	0	0	0	0	0	0	0	0	0	0	0	0	0	0	0	0	0.49	0.66	0	0	0.66	0	0	0	0	0
scaffold356379_len560_cov168_single_0_560-Ammotragus.lervia	0	0	0	0	0	0	0	0	0	0	0	0	0	0	0	0	0	0	0	0	0	0	0	0	0	0	0	0	0	0	0	0	0	0	0	0	0	0	0	0	0	0	0	0	0	0	0	0	0
scaffold3564_len1398684_cov68_191546_192000-Ammotragus.lervia	0	0	0.85	2.82	0.94	5.86	0	0.69	2.86	3.02	0.86	2.21	2.47	6.21	1.74	2.09	1.43	1.98	0	0	0	0	0	0	0	0	0	0	1.47	0	0	0	0	0	7.21	0	3.05	0	0	1.45	2.48	1.55	6.62	0	2.78	3.79	2.88	2.08	2.82
scaffold3564_len1398684_cov68_433000_434000-Ammotragus.lervia	0	0	0.415	0	0.465	0	0	0	0	0	0	0.005	0	0	0	0	0	0	0	0	0	0	0	0	0	0	0	0	0	0	0	0	0	0	0	0	0	0	0	0	0	1.475	0	1.82	0	0	0	0	0
scaffold3564_len1398684_cov68_926000_926439-Ammotragus.lervia	0	1.11	0	0	0	0	0	0	0	0	0	0	0	1.97	0	0	1.22	0	0	0	0	0	0	0	0	0	0	0	0	0	0	0	0	0	0	0	0	0	0	0	0	0	0	0	0	0	0	0	4.23
scaffold356475_len763_cov149_single_0_763-Ammotragus.lervia	0	0	0	0	0	0	0	0	0	0	0	0	0	0	0	0	0	0	0	0	0	0	0	0	0	0	0	0	0	0	0	0	0	0	0	0	0	0	0	0	0	0	0	0	0	0	0	0	0
scaffold3565_len435863_cov72_151103_152015-Ammotragus.lervia	0.08	0.025	0.02	0.075	0.015	0.03	0.12	0.12	0.125	0.12	0.045	0.015	0.075	0.045	0.005	0.05	0.09	0.065	0.09	0.11	0.025	0.07	0.025	0.05	0.06	0.125	0.075	0.03	0	0.1	0.08	0.03	0	0.025	0.025	0.025	0.1	0.025	0	0.08	0.03	0.08	0.06	0.095	0.075	0.13	0.045	0.075	0.15
scaffold3566_len1998509_cov69_1716820_1717283-Ammotragus.lervia	0	0	0	0	0	0.56	0.59	0.49	0	0	0	0	0.53	0.48	0	0	0	0	0	0	0	0	0	0	0	0	1.38	0	0	0	0	0	0	0	0	0	0	1.77	0	0.47	0.78	0	0	0.68	0	0	0	0	0
scaffold356642_len547_cov180_single_0_547-Ammotragus.lervia	0	0	0	0	0	0	0	0	0	0	0	0	0	0	0	0	0	0	0	0	0	0	0	0	0	0	0	0	0	0	0	0	0	0	0	0	0	0	0	0	0	0	0	0	0	0	0	0	0
scaffold356689_len488_cov170_single_0_488-Ammotragus.lervia	0	0	0	0	0	0	0	0	0	0	0	0	0	0	0	0	0	0	0	0	0	0	0	0	0	0	0	0	0	0	0	0	0	0	0	0	0	0	0	0	0	0	0	0	0	0	0	0	0
scaffold3567_len598608_cov68_69000_70003-Ammotragus.lervia	0.085	0.145	0.115	0.13	0.22	0.165	0.17	0.155	0.095	0.08	0.19	0.125	0.105	0.17	0.005	0.08	0.175	0.215	0.27	0.235	0.2	0.205	0.215	0.19	0.19	0.435	0.165	0.205	0.11	0.205	0.14	0.13	0.385	0.23	0.16	0.22	0.05	0.24	0.25	0.095	0.185	0.095	0.12	0.055	0.19	0.2	0.16	0.195	0.115
scaffold356739_len1101_cov197_single_0_920-Ammotragus.lervia	0	0	0	0	0	0	0	0	0	0	0	0	0	0	0	0	0	0	0	0	0	0	0	0	0	0	0	0	0	0	0	0	0	0	0	0	0	0	0	0	0	0	0	0	0	0	0	0	0
scaffold356836_len2335_cov535_single_0_1345-Ammotragus.lervia	0	0	0	0	0	0	0	0	0	0	0	0	0	0	0	0	0	0	0	0	0	0	0	0.03	0	0.02	0.03	0	0	0	0	0	0	0.02	0	0	0	0	0	0	0.08	0	0	0	0	0	0	0	0
scaffold356836_len2335_cov535_single_1869_2335-Ammotragus.lervia	0	0	0	0	0	0	0	0	0	0	0	0	0	0	0	0	0	0	0	0.02	0	0	0	0	0	0	0.05	0.02	0	0	0	0	0.03	0	0	0	0	0	0	0	0.06	0	0	0	0	0	0	0	0
scaffold3569_len451860_cov53_276000_277000-Ammotragus.lervia	25.955	22.395	27.71	38.275	35.42	22.64	30.71	21.75	25.255	19.13	31.335	36.575	25.015	26.895	21.45	14.895	16.615	31.665	5.575	12.79	9.61	4.36	5.09	7.435	7.525	11.105	5.205	13.91	9.44	7.995	7.405	2.875	11.72	10.845	2.31	22.39	5.47	4.755	11.375	5.35	7.095	12.345	10.735	8.665	8.795	16.665	10.36	6.535	17.835
scaffold356920_len480_cov180_single_0_480-Ammotragus.lervia	0	0	0	0	0	0	0	0	0	0	0	0	0	0	0	0	0	0	0	0	0	0	0	0	0	0	0	0	0	0	0	0	0	0	0	0	0	0	0	0	0	0	0	0	0	0	0	0	0
scaffold357185_len697_cov174_single_0_697-Ammotragus.lervia	0	0	0	0	0	0	0	0	0	0	0	0	0	0	0	0	0	0	0	0	0	0	0	0	0	0	0	0	0	0	0	0	0	0	0	0	0	0	0	0	0	0	0	0	0	0	0	0	0
scaffold3572_len1071027_cov69_1034590_1035000-Ammotragus.lervia	0	0.33	0	0	0	0	0	0	0	0	0	0	0	0	0	0	0	0	0	0	0	0	0	0	0	0	0	0	0	0	0	0	0	0	0	0	0	0	0	0	0	0	0	0	0	0	0	0.5	0
scaffold3572_len1071027_cov69_449000_450003-Ammotragus.lervia	0.35	0.005	0.005	0.2	0.005	0.01	0.08	0.015	0.265	0	0.105	0.265	0.005	0.04	0.095	0.13	0.21	0.275	0	0	0	0.205	0	0.15	0.05	0	0	0	0	0	0.22	0.01	0.115	0	0	0	0	0.135	0.21	0.01	0.1	0.095	0.155	0.1	0.01	0.185	0.11	0	0
scaffold3572_len1071027_cov69_99491_100000-Ammotragus.lervia	19.08	12.28	11.75	17.48	19.09	7.23	10.7	25.4	15.31	4.66	25.71	23.53	13.45	22.17	12.6	12.67	10.84	11.53	2.32	10.43	0	2.85	2.81	0	11.64	2.45	0	8.08	2.53	5.75	7.36	8.35	11.21	3.14	8.91	2.73	5.59	5.77	0	2.76	2.31	10.52	6.1	1.02	2.06	14.13	0	6	13.72
scaffold357235_len477_cov193_single_0_477-Ammotragus.lervia	0	0	0	0	0	0	0	0	0	0	0	0	0	0	0	0	0	0	0	0	0	0	0	0	0	0	0	0	0	0	0	0	0	0	0	0	0	0	0	0	0	0	0	0	0	0	0	0	0
scaffold357599_len1578_cov180_single_1110_1578-Ammotragus.lervia	0	0	0	0	0	0	0	0	0	0	0	0	0	0	0	0	0	0	0	0	0	0	0	0	0	0	0	0	0	0	0	0	0	0	0	0	0	0	0	0	0	0	0	0	0	0	0	0	0
scaffold357696_len9403_cov261_single_5194_9403-Ammotragus.lervia	0	0	0	0	0	0	0.28	0	0	0	0.325	0	0	0.58	0	0	0	0	0	0	0	0	0	0	0	0	0	0	0	0.01	0	0	0	0	0	0	0	0	0	0.045	0	0.01	0	0	0	0	0	0	0
scaffold3579_len949894_cov71_609471_610000-Ammotragus.lervia	0	4.13	5.31	4.02	2.36	0	4.23	2.78	1.08	1.64	2.63	0	2.09	2.03	1.2	0	7.93	0	0	0	0	0	0	0	0	0	0	0	3.77	0	0	0	0	0	0	0	0	0	0	0	0	0	0	0	4.12	0	0	0	0
scaffold357949_len714_cov161_single_0_714-Ammotragus.lervia	0	0	0	0	0	0	0	0	0	0	0	0	0	0	0	0	0	0	0	0	0	0	0	0	0	0	0	0	0	0	0	0	0	0	0	0	0	0	0	0	0	0	0	0	0	0	0	0	0
scaffold3582_len1623287_cov70_1437560_1438000-Ammotragus.lervia	0	0.39	0.41	0	0	0.39	0.43	0	0.42	0	0	0	0	0	0	0	0.34	0	0	0	0.84	0	0	0	0	0	0	0	0	0	0.8	0	0	0.82	0	0	0	0	0.91	0	0	0	0	0.37	0	0	0	0.67	0
scaffold3582_len1623287_cov70_324883_325777-Ammotragus.lervia	0	0	0	0	0	0	0	0	0	0	0	0	0	0	0	0	0	0	0	0	0	0	0	0	0	0	0	0	0	0	0	0	0	0	0	0	0	0	0	0	0	0.78	0	0	0	0	0	0	0
scaffold358287_len649_cov183_single_0_649-Ammotragus.lervia	0	0	0	0	0	0	0	0	0	0	0	0	0	0	0	0	0	0	0	0	0	0	0	0	0	0	0	0	0	0	0	0	0	0	0	0	0	0	0	0	0	0	0	0	0	0	0	0	0
scaffold358328_len690_cov166_single_210_690-Ammotragus.lervia	0	0	0	0	0	0	0	0	0	0	0	0	0	0	0	0	0	0	0	0	0	0	0	0	0	0	0	0	0	0	0	0	0	0	0	0	0	0	0	0	0	0	0	0	0	0	0	0	0
scaffold358432_len437_cov197_single_0_437-Ammotragus.lervia	0	0	0	0	0	0	0	0	0	0	0	0	0	0	0	0	0	0	0	0	0	0	0	0	0	0	0	0	0	0	0	0	0	0	0	0	0	0	0	0	0	0	0	0	0	0	0	0	0
scaffold358621_len2179_cov197_single_0_821-Ammotragus.lervia	0	0	0	0	0	0	0	0	0	0	0	0	0	0	0	0	0	0	0	0	0	0	0	0	0	0	0	0	0	0	0	0	0	0	0	0	0	0	0	0	0	0	0	0	0	0	0	0	0
scaffold358635_len1655_cov161_single_1000_1440-Ammotragus.lervia	0	0	0	0	0	0	0	0	0	0	0	0	0	0	0	0	0	0	0	0	0	0	0	0	0	0	0	0	0	0	0	0	0	0	0	0	0	0	0	0	0	0	0	0	0	0	0	0	0
scaffold358681_len745_cov193_single_0_745-Ammotragus.lervia	0	0	0	0	0	0	0	0	0	0	0	0	0	0	0	0	0	0	0	0	0	0	0	0	0	0	0	0	0	0	0	0	0	0	0	0	0	0	0	0	0	0	0	0	0	0	0	0	0
scaffold3587_len411709_cov70_401467_402000-Ammotragus.lervia	0.93	0	1.01	0.64	0	1.39	0	0	0	0	0.69	0.38	0.64	0	0	0.75	0	0.78	0	0	0	0	0	0	0	0	0	0	0	0	0	0	0	0	1.4	0	0	0	0	0	0	0	0	0	0	0	0	0	0
scaffold359373_len535_cov149_single_0_535-Ammotragus.lervia	0	0	0	0	0	0	0	0	0	0	0	0	0	0	0	0	0	0	0	0	0	0	0	0	0	0	0	0	0	0	0	0	0	0	0	0	0	0	0	0	0	0	0	0	0	0	0	0	0
scaffold3594_len849720_cov65_807788_809000-Ammotragus.lervia	0	0.235	0	0.255	0	0.11	0	0.14	0	0.345	0	0.17	0.47	0.17	0	0	0.19	0	0	0	0	0.125	0	0	0	0	0.165	0	0	0	0	0	0	0	0	0	0	0	0.07	0	0	0	0	0	0	0	0	0	0
scaffold3594_len849720_cov65_86000_86848-Ammotragus.lervia	0.005	0	0	0	0	0.01	0	0.48	0.005	0.01	0	0.01	0.01	0.01	0	0	0.01	0.01	0	0	0	0	0	0	0	0	0	0	0	0	0	0	0	0	0	0	0	0	0	0.005	0	0	0	0	0	0	0	0	0
scaffold359448_len6238_cov278_single_2800_5476-Ammotragus.lervia	0	0	0	0	0	0	0.41	0	0	0	0.385	0	0	1.565	0	0	0	0	0	0	0	0	0	0.01	0	0	0	0	0	0.095	0	0	0	0	0	0	0	0	0	0.13	0.015	0	0	0	0	0	0	0	0
scaffold359460_len656_cov208_single_0_656-Ammotragus.lervia	0	0	0	0	0	0	0	0	0	0	0	0	0	0	0	0	0	0	0	0	0	0	0	0	0	0	0	0	0	0	0	0	0	0	0	0	0	0	0	0	0	0	0	0	0	0	0	0	0
scaffold3595_len160264_cov68_137429_138000-Ammotragus.lervia	0	0	0	0.1	0	0	0	0	0.36	0	0	0.26	0	0.34	0	0	0	0	0	0	0.21	0	0	0	0	0	0	0	0.13	0	0	0	0	0	0	0	0	0	0	0	0	0.08	0	0	0	0	0	0	0
scaffold3595_len160264_cov68_58000_59000-Ammotragus.lervia	0	0	0.135	0.285	0.135	0.135	0.475	0.13	0	0.13	0.15	0.345	0.14	0.265	0.495	0.185	0.145	0.175	0	0	0	0	0.66	0.365	0	0.36	0.37	0	0	0.365	0	0	0.75	0	0.315	0.355	0	0	0	1.065	0.19	0.19	0	0.29	0	0	0.305	0	0.655
scaffold3597_len462707_cov67_411000_412000-Ammotragus.lervia	0	0	0	0	0	0	0	0	0	0	0	0	0	0	0	0	0	0	0	0	0	0	0	0	0	0	0	0	0	0	0	0	0	0	0	0	0	0	0	0	0	0	0	0	0	0	0	0	0
scaffold359859_len554_cov187_single_0_554-Ammotragus.lervia	0	0	0	0	0	0	0	0	0	0	0	0	0	0	0	0	0	0	0	0	0	0	0	0	0	0	0	0	0	0	0	0	0	0	0	0	0	0	0	0	0	0	0	0	0	0	0	0	0
scaffold359924_len861_cov157_single_0_861-Ammotragus.lervia	0	0	0	0	0	0	0	0	0	0	0	0	0	0	0	0	0	0	0	0	0	0	0	0	0	0	0	0	0	0	0	0	0	0	0	0	0	0	0	0	0	0	0	0	0	0	0	0	0
scaffold359985_len703_cov193_single_0_703-Ammotragus.lervia	0	0	0	0	0	0	0	0	0	0	0	0	0	0	0	0	0	0	0	0	0	0	0	0	0	0	0	0	0	0	0	0	0	0	0	0	0	0	0	0	0	0	0	0	0	0	0	0	0
scaffold359993_len465_cov202_single_0_465-Ammotragus.lervia	0	0	0	0	0	0	0	0	0	0	0	0	0	0	0	0	0	0	0	0	0	0	0	0	0	0	0	0	0	0	0	0	0	0	0	0	0	0	0	0	0	0	0	0	0	0	0	0	0
scaffold36_len653741_cov69_276995_277512-Ammotragus.lervia	0.44	0	0	0.44	0.85	0.39	0	0	0	0	0	0.51	0.44	0	0	0	0.45	0	0	0	0	0	0	0	0	0	0	0	0	0	0	0	0	0	0	0	0	0	0	0.44	0	0	0	0	0	0	0	0	0
scaffold360111_len11176_cov289_single_0_1994-Ammotragus.lervia	0	0	0	0	0	0	0.24	0	0	0	0.28	0	0	0.71	0	0	0.01	0	0	0	0	0	0	0	0	0	0	0	0	0	0	0	0	0	0	0	0	0	0	0.08	0	0	0	0	0	0	0	0	0
scaffold360111_len11176_cov289_single_5990_11176-Ammotragus.lervia	0	0	0	0	0	0	0.16	0	0	0	0.18	0	0	0.61	0	0	0	0	0	0	0	0	0	0	0	0	0	0	0	0.03	0	0	0	0	0	0	0	0	0	0.02	0	0	0	0	0	0	0	0	0
scaffold360146_len579_cov161_single_0_579-Ammotragus.lervia	0	0	0	0	0	0	0	0	0	0	0	0	0	0	0	0	0	0	0	0	0	0	0	0	0	0	0	0	0	0	0	0	0	0	0	0	0	0	0	0	0	0	0	0	0	0	0	0	0
scaffold360187_len2292_cov244_single_1000_2292-Ammotragus.lervia	0	0	0	0	0	0.01	0.25	0	0	0	0.41	0	0	1.51	0	0	0	0	0	0	0	0	0	0	0	0.02	0	0	0	0.03	0	0	0	0	0	0	0	0	0	0.08	0.04	0	0	0	0	0	0	0	0
scaffold3603_len295924_cov64_17000_18000-Ammotragus.lervia	0.255	0.205	0.01	0.08	0.095	0.12	0.07	0.065	0.03	0.01	0.115	0.085	0.23	0.12	0	0.105	0.105	0	0.09	0	0	0	0	0	0.115	0.045	0.21	0.065	0.115	0	0.09	0	0	0	0.05	0	0.01	0.135	0.17	0.08	0.08	0	0.05	0.04	0.01	0	0	0	0.22
scaffold3603_len295924_cov64_205000_205444-Ammotragus.lervia	0.06	0.13	0.16	0.28	0	0	0.09	0.02	0.03	0.35	0.11	0.32	0	0.11	0.32	0.17	0.15	0.1	0	0.11	0.1	0.09	0	0	0.11	0	0.1	0.27	0.19	0.05	0	0.17	0.05	0	0	0	0	0.05	0.05	0.49	0	0.02	0.06	0.08	0.08	0	0.05	0.05	0
scaffold3603_len295924_cov64_207197_208000-Ammotragus.lervia	0.145	0.15	0.185	0.17	0.125	0.175	0.135	0.06	0	0.24	0.15	0.35	0.105	0.135	0.195	0.06	0.135	0.25	0.07	0.23	0.065	0.135	0.03	0.14	0.23	0.1	0.11	0.33	0.305	0.135	0.21	0.29	0.2	0.115	0.24	0.08	0	0.295	0.225	0.545	0.195	0.175	0.165	0.22	0.23	0.07	0.25	0.145	0.18
scaffold3603_len295924_cov64_53426_54000-Ammotragus.lervia	0	0	0	0	0	0	0.55	1.27	0	0	0	0	0	0	0	0	0	0	0	0	0	0	0	0	0	0	0	0	0	0	0	0	0	0	0	0	0	1.58	0	2.53	0.76	0	0	1.89	0	0	0	0	1.66
scaffold360504_len778_cov153_single_0_778-Ammotragus.lervia	0	0	0	0	0	0	0	0	0	0	0	0	0	0	0	0	0	0	0	0	0	0	0	0	0	0	0	0	0	0	0	0	0	0	0	0	0	0	0	0	0	0	0	0	0	0	0	0	0
scaffold36056_len844_cov70_0_405-Ammotragus.lervia	0	0	0	0	0	0	0	0	0	0	0	0	0	0	0	0	0	0	0	0	0	0	0	0	0	0	0	0	0	0	0	0	0	0	0	0	0	0	0	0	0	0	0	0	0	3.2	0	0	0
scaffold3607_len670996_cov72_219000_219579-Ammotragus.lervia	0.8	0	0	0	0	0	0	0	0	0	0	0	0	0	0	0	0	0	0	0	0	0	0	0	0	0	0	0	0	0	0	0	0	0	0	0	0	0	0	0	0	0	0	0	0	0	0	0	0
scaffold360902_len406_cov183_single_0_406-Ammotragus.lervia	0	0	0	0	0	0	0	0	0	0	0	0	0	0	0	0	0	0	0	0	0	0	0	0	0	0	0	0	0	0	0	0	0	0	0	0	0	0	0	0	0	0	0	0	0	0	0	0	0
scaffold36108_len15875_cov20_4832_5832-Ammotragus.lervia	0	0	0	0	0	0	0	0	0	0	0	0	0	0	0	0	0	0	0	0	0	0	0	0	0	0	0	0	0	0	0	0	0	0	0	0	0	0	0	0	0	0	0	0	0	0	0	0	0
scaffold361300_len3102_cov180_single_2627_3102-Ammotragus.lervia	0	0	0	0	0	0	0	0	0	0	0	0	0	0	0	0	0	0	0	0	0	0	0	0	0	0	0	0	0	0	0	0	0	0	0	0	0	0	0	0	0	0	0	0	0	0	0	0	0
scaffold361307_len831_cov206_single_361_831-Ammotragus.lervia	0	0	0	0	0	0	0	0	0	0	0	0	0	0	0	0	0	0	0	0	0	0	0	0	0	0	0	0	0	0	0	0	0	0	0	0	0	0	0	0	0	0	0	0	0	0	0	0	0
scaffold361499_len695_cov212_single_0_695-Ammotragus.lervia	0	0	0	0	0	0	0	0	0	0	0	0	0	0	0	0	0	0	0	0	0	0	0	0	0	0	0	0	0	0	0	0	0	0	0	0	0	0	0	0	0	0	0	0	0	0	0	0	0
scaffold3616_len2975310_cov72_446495_447000-Ammotragus.lervia	0	0	1.1	1.03	0	0	0	0.98	0	0	2.81	0	0	0	0	0	0	0	0	0	0	0	0	0	0	0	0	0	0	0	0	0	0	0	0	0	0	0	0	0	0	0	0	0	0	0	0	0	0
scaffold361758_len497_cov217_single_0_497-Ammotragus.lervia	0	0	0	0	0	0	0	0	0	0	0	0	0	0	0	0	0	0	0	0	0	0	0	0	0	0	0	0	0	0	0	0	0	0	0	0	0	0	0	0	0	0	0	0	0	0	0	0	0
scaffold361825_len3171_cov200_single_0_460-Ammotragus.lervia	0	0	0	0	0	0	0	0	0	0	0	0	0	0	0	0	0	0	0	0	0	0	0	0	0	0	0	0	0	0	0	0	0	0	0	0	0	0	0	0	0	0	0	0	0	0	0	0	0
scaffold361836_len1244_cov191_single_724_1244-Ammotragus.lervia	0	0	0	0	0	0	0	0	0	0	0	0	0	0	0	0	0	0	0	0	0	0	0	0	0	0	0	0	0	0	0	0	0	0	0	0	0	0	0	0	0	0	0	0	0	0	0	0	0
scaffold361995_len769_cov153_single_0_769-Ammotragus.lervia	0	0	0	0	0	0	0	0	0	0	0	0	0	0	0	0	0	0	0	0	0	0	0	0	0	0	0	0	0	0	0	0	0	0	0	0	0	0	0	0	0	0	0	0	0	0	0	0	0
scaffold362174_len1350_cov187_single_0_438-Ammotragus.lervia	0	0	0	0	0	0	0	0	0	0	0	0	0	0	0	0	0	0	0	0	0	0	0	0	0	0	0	0	0	0	0	0	0	0	0	0	0	0	0	0	0	0	0	0	0	0	0	0	0
scaffold362275_len779_cov164_single_0_779-Ammotragus.lervia	0	0	0	0	0	0	0	0	0	0	0	0	0	0	0	0	0	0	0	0	0	0	0	0	0	0	0	0	0	0	0	0	0	0	0	0	0	0	0	0	0	0	0	0	0	0	0	0	0
scaffold3623_len153249_cov70_81000_82000-Ammotragus.lervia	0.015	0	0.01	0.255	0	0.035	0.23	0.005	0.48	0.01	0	0.27	0	0.22	0.255	0.015	0.245	0.01	0	0	0.01	0.01	0	0	0	0	0	0	0	0	0	0.415	0.01	0	0.01	0	0.01	0.01	0	1.45	0.005	0.015	0.005	0.005	0.005	0	0.01	0	0.01
scaffold362468_len1903_cov486_single_0_1903-Ammotragus.lervia	0	0	0	0	0	0	0	0	0	0	0	0	0	0	0	0	0	0	0.02	0	0	0.02	0	0	0.02	0.02	0.03	0	0	0	0	0	0	0.03	0	0	0	0	0	0	0.21	0	0	0	0	0	0	0	0
scaffold362527_len3064_cov149_single_809_1320-Ammotragus.lervia	0	0	0	0	0	0	0	0	0	0	0	0	0	0	0	0	0	0	0	0	0	0	0	0	0	0	0	0	0	0	0	0	0	0	0	0	0	0	0	0	0	0	0	0	0	0	0	0	0
scaffold362545_len457_cov176_single_0_457-Ammotragus.lervia	0	0	0	0	0	0	0	0	0	0	0	0	0	0	0	0	0	0	0	0	0	0	0	0	0	0	0	0	0	0	0	0	0	0	0	0	0	0	0	0	0	0	0	0	0	0	0	0	0
scaffold3627_len284070_cov65_168000_169000-Ammotragus.lervia	1.39	0	2.035	0.76	2.3	3.85	1.395	4.485	1.225	1.565	1.735	2.84	4.4	3.87	2.325	1.92	1.625	1.735	0	1.21	0	0	0	0	0	0	1.34	0	0	0	2.02	0	0	0	0	0	0	1.68	0	1.325	0.005	0	0	0	0	0	0	0	0
scaffold362791_len2536_cov187_single_2022_2536-Ammotragus.lervia	0	0	0	0	0	0	0	0	0	0	0	0	0	0	0	0	0	0	0	0	0	0	0	0	0	0	0	0	0	0	0	0	0	0	0	0	0	0	0	0	0	0	0	0	0	0	0	0	0
scaffold3631_len854178_cov71_474000_474704-Ammotragus.lervia	0.47	0.4	0.61	0.4	0.55	0.5	0.61	0.38	0.48	0.52	0.35	0.63	0.51	0.49	0.44	0.33	0.51	0.44	0.5	0.64	0.48	0.54	0.51	0.49	0.53	0.44	0.48	0.72	0.61	0.42	0.48	0.68	0.52	0.39	0.54	0.49	0.48	0.52	0.47	0.81	0.64	0.47	0.46	0.45	0.39	0.5	0.43	0.45	0.32
scaffold363194_len428_cov168_single_0_428-Ammotragus.lervia	0	0	0	0	0	0	0	0	0	0	0	0	0	0	0	0	0	0	0	0	0	0	0	0	0	0	0	0	0	0	0	0	0	0	0	0	0	0	0	0	0	0	0	0	0	0	0	0	0
scaffold3633_len1202348_cov68_1049000_1049433-Ammotragus.lervia	0	0	0	0	0	0	1.18	0	0	0	0	0	0	0	0	0	0	0	0	0	0	0	0	0	0	0	0	0	0	0	0	0	0	0	0	0	0	0	0	0	0	0	0	0	0	0	0	0	0
scaffold3633_len1202348_cov68_443420_444000-Ammotragus.lervia	0	0	0	0.76	0	0	0	0	0	0	0	0	0	0	0	0	0	0	0	0	0	0	0	0	0	0	0	0	0	0	0	0	0	0	0	0	0	0	0	0.64	0	0	0	0	0	0	0	0	0
scaffold363388_len700_cov193_single_0_700-Ammotragus.lervia	0	0	0	0	0	0	0	0	0	0	0	0	0	0	0	0	0	0	0	0	0	0	0	0	0	0	0	0	0	0	0	0	0	0	0	0	0	0	0	0	0	0	0	0	0	0	0	0	0
scaffold3637_len522504_cov70_217475_218000-Ammotragus.lervia	0	0	0.82	0	0	0	0	0	0	0	0	0	0	0	0	0	0	0	0	0	0	0	0	0	0	0	0	0	0	0	0	0	0	0	0	0	0	0	0	1.41	0	0	1.85	0	0	0	0	0	0
scaffold3637_len522504_cov70_76445_77002-Ammotragus.lervia	0.19	0.35	0.26	0.55	0.27	0	0.1	0.16	0	0.18	0.27	0.21	0	0	0.21	0.57	0	0.11	0.33	0	0	0	0	0.17	0	0	0	0	0	0	0	0.39	0	0	0	0	0.18	0	0	1.64	0.13	0.12	0	0.1	0.38	0	0.1	0	0.11
scaffold363795_len466_cov197_single_0_466-Ammotragus.lervia	0	0	0	0	0	0	0	0	0	0.02	0	0	0	0	0	0	0	0	0	0	0	0	0	0	0	0	0	0	0	0	0	0	0	0	0	0	0	0	0	0	0	0	0	0	0	0	0	0	0
scaffold363994_len413_cov176_single_0_413-Ammotragus.lervia	0	0	0	0	0	0	0	0	0	0	0	0	0	0	0	0	0	0	0	0	0	0	0	0	0	0	0	0	0	0	0	0	0	0	0	0	0	0	0	0	0	0	0	0	0	0	0	0	0
scaffold364060_len2740_cov193_single_1163_1704-Ammotragus.lervia	0	0	0	0	0	0	0	0	0	0	0	0	0	0	0	0	0	0	0	0	0	0	0	0	0	0	0	0	0	0	0	0	0	0	0	0	0	0	0	0	0	0	0	0	0	0	0	0	0
scaffold364089_len2318_cov161_single_0_954-Ammotragus.lervia	0	0	0	0	0	0	0	0	0	0	0	0	0	0	0	0	0	0	0	0	0	0	0	0	0	0	0	0	0	0	0	0	0	0	0	0	0	0	0	0	0	0	0	0	0	0	0	0	0
scaffold364267_len521_cov187_single_0_521-Ammotragus.lervia	0	0	0	0	0	0	0	0	0	0	0	0	0	0	0	0	0	0	0	0	0	0	0	0	0	0	0	0	0	0	0	0	0	0	0	0	0	0	0	0	0	0	0	0	0	0	0	0	0
scaffold3643_len733118_cov72_409000_409549-Ammotragus.lervia	0	1.48	0	0	0	0	0	0	0	0	0	0	0	0	0	0	0	0	0	0	0	0	0	0	0	0	0	0	0	0	0	0	0	0	0	0	0	0	0	0	0	0	0	0	0	0	0	0	0
scaffold3643_len733118_cov72_55600_56000-Ammotragus.lervia	0	0	0	0	1.52	1.7	0	1.37	0	1.55	2.59	0	0	1.54	0	0	0	0	0	0	0	0	0	0	0	0	0	0	0	0	0	0	0	0	0	0	0	0	0	0	0	0	0	0	0	0	0	0	0
scaffold364429_len501_cov176_single_0_501-Ammotragus.lervia	0	0	0	0	0	0	0	0	0	0	0	0	0	0	0	0	0	0	0	0	0	0	0	0	0	0	0	0	0	0	0	0	0	0	0	0	0	0	0	0	0	0	0	0	0	0	0	0	0
scaffold3647_len267518_cov74_4512_5009-Ammotragus.lervia	0	0.74	0	0	0	0	0	0	0.76	0	0	0	0	0	0	0	0	0	0	0	0	0	0	0	0	0	0	0	0	0	0	0	0	0	0	0	0	0	0	0.61	0	0	0	0	0	0	0	0	0
scaffold364717_len5315_cov159_single_0_868-Ammotragus.lervia	0	0	0	0	0	0	0	0	0	0	0	0	0	0	0	0	0	0	0	0	0	0	0	0	0	0	0	0	0	0	0	0	0	0	0	0	0	0	0	0	0	0	0	0	0	0	0	0	0
scaffold3648_len500_cov38_0_501-Ammotragus.lervia	0	8.35	21.47	10.66	11.05	11.46	12.55	3.82	15.44	13.46	7.72	9.05	8.14	15.29	15.17	11.61	13.3	17.03	0	0	0	0	0	0	0	0	0	0	0	0	0	0	0	0	0	0	0	0	0	0	0	0	0	0	0	0	0	0	0
scaffold365385_len773_cov187_single_0_773-Ammotragus.lervia	0	0	0	0	0	0	0	0	0	0	0	0	0	0	0	0	0	0	0	0	0	0	0	0	0	0	0	0	0	0	0	0	0	0	0	0	0	0	0	0	0	0	0	0	0	0	0	0	0
scaffold365628_len478_cov151_single_0_478-Ammotragus.lervia	0	0	0	0	0	0	0	0	0	0	0	0	0	0	0	0	0	0	0	0	0	0	0	0	0	0	0	0	0	0	0	0	0	0	0	0	0	0	0	0	0	0	0	0	0	0	0	0	0
scaffold365771_len2211_cov488_single_801_2211-Ammotragus.lervia	0	0	0	0	0	0	0	0	0	0	0	0	0	0	0	0	0	0	0	0	0	0	0	0	0	0	0.03	0	0	0	0	0	0	0	0	0.03	0	0	0	0	0.17	0	0	0	0	0	0	0	0
scaffold365889_len726_cov202_single_0_726-Ammotragus.lervia	0	0	0	0	0	0	0	0	0	0	0	0	0	0	0	0	0	0	0	0	0	0	0	0	0	0	0	0	0	0	0	0	0	0	0	0	0	0	0	0	0	0	0	0	0	0	0	0	0
scaffold365959_len433_cov212_single_0_433-Ammotragus.lervia	0	0	0	0	0	0	0	0	0	0	0	0	0	0	0	0	0	0	0	0	0	0	0	0	0	0	0	0	0	0	0	0	0	0	0	0	0	0	0	0	0	0	0	0	0	0	0	0	0
scaffold3664_len1582721_cov72_50000_50503-Ammotragus.lervia	0	0	0	0	0	0	0	0	0	0	0	0	0	0	0	0	0	0	0	0	0	0	0	0	0	0	0	0	0	0	0	0	0	0	0	0	0	0	0	0	0	0	0	0	0	0	0	0	0
scaffold366421_len434_cov193_single_0_434-Ammotragus.lervia	0	0	0	0	0	0	0	0	0	0	0	0	0	0	0	0	0	0	0	0	0	0	0	0	0	0	0	0	0	0	0	0	0	0	0	0	0	0	0	0	0	0	0	0	0	0	0	0	0
scaffold366501_len2145_cov539_single_0_2145-Ammotragus.lervia	0	0	0	0	0	0	0	0	0	0	0	0	0	0	0	0	0	0	0	0	0	0	0	0	0	0	0.02	0.03	0	0	0	0	0.02	0	0.03	0	0	0	0.02	0	0.14	0	0	0	0	0	0	0	0
scaffold366596_len716_cov149_single_0_716-Ammotragus.lervia	0	0	0	0	0	0	0	0	0	0	0	0	0	0	0	0	0	0	0	0	0	0	0	0	0	0	0	0	0	0	0	0	0	0	0	0	0	0	0	0	0	0	0	0	0	0	0	0	0
scaffold366847_len13504_cov282_single_13083_13504-Ammotragus.lervia	0	0	0	0	0	0	0.11	0	0	0	0.15	0	0	0.52	0.01	0	0	0	0	0	0	0	0	0	0	0	0	0	0	0.02	0	0	0	0	0	0	0	0	0	0.14	0.02	0	0	0	0	0	0	0	0
[truncated: 35,999 more rows]
[truncated: 80 more columns]
