# Supplementary material for: Towards the Complete Goat Pan-Genome by Recovering Missing Genomic Segments From the Reference Genome
Source: Front Genet. 2019 Nov 15;10:1169. doi: 10.3389/fgene.2019.01169 (PMC6874019; doi:10.3389/fgene.2019.01169)
Supplement: Supplementary file 7 [file DataSheet_5.xlsx]

## Sheet: RNA-seq
Supplementary Table S5. Summary of RNA-seq datasets.
ID	Tissue	Total reads	Pan-genome mapping rate	Pan-base mapping ratio	Reads mapped to pan-sequences	ARS1 mapping ratio
XML1-1_L1_I347	Fat	115552749	98.421	94.35	170784	94.35
XML3-1_L1_I348	Fat	91552805	98.3868	97.36	153976	97.36
XML3-6_L1_I350	Fat	95745250	98.5631	97.5	154957	97.5
1619_L3_I360	Fat	53786877	98.0228	98.02	55748	98.02
1619_L1_I364	Horn sheath	65167593	97.53	95	63509	95
1619_L3_I358	Horn sheath	54090147	98.4768	98.44	56494	98.44
16119_L3_I359	Liver	52558423	98.1132	94.92	59957	94.92
16120_L3_I362	Liver	49867300	98.0338	98.04	48895	98.04
16146_L3_I361	Liver	45074203	97.7051	96.28	53510	96.28
1620_L3_I363	Liver	64368417	97.9663	97.96	65583	97.96
XML2-1_L1_I345	Mammary gland	94213651	98.402	98.35	149578	98.35
XML3-1_L1_I346	Mammary gland	110185915	98.0758	98.05	232364	98.05
WML01-3_L3_I355	Muscle	48153318	96.7447	96.54	115708	96.54
WML02-3_L4_I352	Muscle	46933114	88.5782	88.52	50005	88.52
WML03-3_L1_I394	Muscle	44225224	98.8225	96.99	62853	96.99
XML01-1_L4_I351	Muscle	42665447	90.5937	89.26	101461	89.26
XML01-6_L4_I356	Muscle	69358711	92.6118	92.56	102295	92.56
XML02-1_L1_I393	Muscle	50589374	97.8789	96.17	79562	96.17
16119_L3_I357	Rumen	60077260	86.6639	86.76	39786	86.76
1619_L3_I355	Rumen	66370330	91.1354	91.21	48417	91.21
3014_L3_I356	Rumen	62243915	96.7194	90.96	66259	90.96
SRR489502	Skin	13333577	93.8144	93.6459	22470	NA
SRR489500	Skin	14420192	98.6872	98.4191	38662	NA
SRR489501	Skin	15683462	98.4594	98.1837	43244	NA
SRR5000352	Ovary	8273424	98.244	98.0102	19339	NA
SRR5000353	Ovary	8379232	98.2717	98.0386	19526	NA
SRR5000354	Ovary	2048800	98.2585	98.0257	4770	NA
SRR5000333	Hypothalamus	6288383	98.6562	93.2526	339799	NA
SRR5000334	Hypothalamus	8446901	97.5243	97.2542	22821	NA
